# Supplementary material for: Crystal structures of 2-methyl­pyridinium hydrogen 2,3-bis­(4-methyl­benzo­yloxy)succinate and bis-[4-methyl­pyridinium hydrogen 2,3-bis­(4-methyl­benzo­yloxy)succinate] penta­hydrate
Source: Acta Crystallogr E Crystallogr Commun. 2017 Sep 15;73(Pt 10):1483–7. doi: 10.1107/S2056989017012981 (PMC5730300; doi:10.1107/S2056989017012981)
Supplement: Supplementary file 1 [file e-73-01483-sup1.cif]

##############################################################################
#                                                                            #
# This CIF contains the data in a paper accepted for publication in          #
# Acta Crystallographica Section E. It conforms to the requirements of       #
# Notes for Authors for Acta Crystallographica Section E, and has been       #
# peer reviewed under the auspices of the IUCr Commission on Journals.       #
#                                                                            #
# Full details of the Crystallographic Information File format               #
# are given in the paper "The Crystallographic Information File (CIF):       #
# a New Standard Archive File for Crystallography" by S. R. Hall, F. H.      #
# Allen and I. D. Brown [Acta Cryst. (1991), A47, 655-685].                  #
#                                                                            #
# The current version of the core CIF dictionary is obtainable from          #
# ftp://ftp.iucr.org/pub/cif_core.dic.                                       #
#                                                                            #
# Software is freely available for graphical display of the structure(s)     #
# in this CIF. For information consult the CIF software page                 #
# http://www.iucr.org/resources/cif/software.                                #
#                                                                            #
# This file may be used for bona fide research purposes within the           #
# scientific community so long as proper attribution is given to the journal # 
# article from which it was obtained.                                        #
#                                                                            #
##############################################################################
data_I
_audit_creation_method     'SHELXL-2016/6'
_chemical_name_systematic
;
2-Methylpyridinium hydrogen
2,3-bis(4-methylbenzoyloxy)succinate
;
_chemical_name_common
              '2-Methylpyridinium hydrogen 2,3-bis(4-methylbenzoyloxy)succinate'
_chemical_formula_moiety     'C20 H17 O8, C6 H8 N'
_chemical_formula_sum     'C26 H25 N O8'
_chemical_formula_iupac     'C20 H17 O8 +, C6 H8 N -'
_chemical_formula_weight     479.47
_chemical_melting_point     ?
_shelx_space_group_comment
;
The symmetry employed for this shelxl refinement
 is uniquely defined by the following loop, which should
 always be used as a source of symmetry information
 in preference to the above space-group names. They are
 only intended as comments.
;
_space_group_crystal_system     orthorhombic
_space_group_name_H-M_alt     'P 21 21 21'
_space_group_name_Hall     'P 2ac 2ab'
loop_
    _space_group_symop_operation_xyz
    'x, y, z'
    '-x+1/2, -y, z+1/2'
    '-x, y+1/2, -z+1/2'
    'x+1/2, -y+1/2, -z'
_cell_length_a     7.4849(2)
_cell_length_b     16.2063(4)
_cell_length_c     20.0959(7)
_cell_angle_alpha     90
_cell_angle_beta     90
_cell_angle_gamma     90
_cell_volume     2437.68(12)
_cell_formula_units_Z     4
_cell_measurement_reflns_used     5788
_cell_measurement_theta_min     2.3
_cell_measurement_theta_max     24.3
_cell_measurement_temperature     296(2)
_exptl_crystal_description     block
_exptl_crystal_colour     colourless
_exptl_crystal_size_max     0.300
_exptl_crystal_size_mid     0.260
_exptl_crystal_size_min     0.240
_exptl_crystal_density_diffrn     1.306
_exptl_crystal_density_meas     ?
_exptl_crystal_density_method     ?
_exptl_crystal_F_000     1008
_exptl_absorpt_coefficient_mu     0.098
_exptl_absorpt_correction_type     multi-scan
_exptl_absorpt_process_details
;
(SADABS; Bruker, 2004)
;
_shelx_estimated_absorpt_T_min     0.971
_shelx_estimated_absorpt_T_max     0.977
_exptl_absorpt_correction_T_min     0.7074
_exptl_absorpt_correction_T_max     0.7460
_diffrn_ambient_temperature     296(2)
_diffrn_radiation_type     MoK\a
_diffrn_radiation_wavelength     0.71073
_diffrn_measurement_device_type     'Bruker APEXII CCD Diffractometer'
_diffrn_measurement_method     '\w and \f scans'
_diffrn_detector_area_resol_mean     ?
_diffrn_reflns_number     23766
_diffrn_reflns_av_R_equivalents     0.0378
_diffrn_reflns_theta_min     2.385
_diffrn_reflns_theta_max     30.249
_diffrn_reflns_theta_full     25.242
_diffrn_measured_fraction_theta_max     0.983
_diffrn_measured_fraction_theta_full     0.999
_diffrn_reflns_limit_h_min     -10
_diffrn_reflns_limit_h_max     10
_diffrn_reflns_limit_k_min     -21
_diffrn_reflns_limit_k_max     22
_diffrn_reflns_limit_l_min     -27
_diffrn_reflns_limit_l_max     28
_refine_special_details     ?
_reflns_number_total     7045
_reflns_number_gt     4206
_reflns_threshold_expression     'I > 2\s(I)'
_refine_ls_structure_factor_coef     Fsqd
_refine_ls_matrix_type     full
_refine_ls_R_factor_all     0.1088
_refine_ls_R_factor_gt     0.0526
_refine_ls_wR_factor_gt     0.1040
_refine_ls_wR_factor_ref     0.1237
_refine_ls_goodness_of_fit_ref     1.013
_refine_ls_restrained_S_all     1.013
_refine_ls_number_reflns     7045
_refine_ls_number_parameters     326
_refine_ls_number_restraints     2
_refine_ls_hydrogen_treatment     mixed
_refine_ls_weighting_scheme     calc
_refine_ls_weighting_details
              'w=1/[\s^2^(Fo^2^)+(0.0586P)^2^+0.0095P] where P=(Fo^2^+2Fc^2^)/3'
_atom_sites_solution_hydrogens     mixed
_atom_sites_solution_primary     ?
_atom_sites_solution_secondary     ?
_refine_ls_shift/su_max     0.000
_refine_ls_shift/su_mean     0.000
_refine_diff_density_max     0.203
_refine_diff_density_min     -0.224
_refine_ls_extinction_method     none
_refine_ls_extinction_coef     .
_refine_ls_abs_structure_details
;
Flack <i>x</i> determined using 1335 quotients
[(<i>I</i>^+^)-(<i>I</i>^-^)]/[(<i>I</i>^+^)+(<i>I</i>^-^)]
(Parsons <i>et al.</i>,  2013).
;
_refine_ls_abs_structure_Flack     0.4(4)
loop_
    _atom_type_symbol
    _atom_type_description
    _atom_type_scat_dispersion_real
    _atom_type_scat_dispersion_imag
    _atom_type_scat_source
    'C' 'C' 0.0033 0.0016
                         'International Tables Vol C Tables 4.2.6.8 and 6.1.1.4'
    'H' 'H' 0.0000 0.0000
                         'International Tables Vol C Tables 4.2.6.8 and 6.1.1.4'
    'N' 'N' 0.0061 0.0033
                         'International Tables Vol C Tables 4.2.6.8 and 6.1.1.4'
    'O' 'O' 0.0106 0.0060
                         'International Tables Vol C Tables 4.2.6.8 and 6.1.1.4'
_computing_data_collection
;
APEX2 (Bruker, 2004)
;
_computing_cell_refinement
;
SAINT (Bruker, 2004)
;
_computing_data_reduction
;
SAINT (Bruker, 2004)
;
_computing_structure_solution
;
SHELXS2016 (Sheldrick, 2008)
;
_computing_structure_refinement
;
SHELXL2016 (Sheldrick, 2015)
;
_computing_molecular_graphics
;
PLATON (Spek, 2009)
;
_computing_publication_material
;
SHELXL2016  (Sheldrick, 2015) and PLATON (Spek, 2009)
;
loop_
    _atom_site_type_symbol
    _atom_site_label
    _atom_site_fract_x
    _atom_site_fract_y
    _atom_site_fract_z
    _atom_site_U_iso_or_equiv
    _atom_site_adp_type
    _atom_site_calc_flag
    _atom_site_occupancy
    _atom_site_disorder_assembly
    _atom_site_disorder_group
    C C2 0.6147(4) 0.14980(19) 0.02329(15) 0.0504(7) Uani d 1 . .
    C C3 0.5336(4) 0.13935(17) 0.08445(15) 0.0486(7) Uani d 1 . .
    H H3 0.492129 0.087332 0.096414 0.058 Uiso calc 1 . .
    C C4 0.5128(4) 0.20389(16) 0.12799(15) 0.0429(7) Uani d 1 . .
    H H4 0.457560 0.195386 0.168872 0.051 Uiso calc 1 . .
    C C5 0.5740(4) 0.28162(15) 0.11098(14) 0.0395(6) Uani d 1 . .
    C C6 0.6610(4) 0.29218(18) 0.05099(16) 0.0512(8) Uani d 1 . .
    H H6 0.707142 0.343624 0.039763 0.061 Uiso calc 1 . .
    C C7 0.6797(4) 0.22748(19) 0.00812(17) 0.0571(9) Uani d 1 . .
    H H7 0.737457 0.235793 -0.032292 0.069 Uiso calc 1 . .
    C C1 0.6274(6) 0.0795(2) -0.02603(19) 0.0760(11) Uani d 1 . .
    H H1A 0.577360 0.030495 -0.006707 0.114 Uiso calc 1 . .
    H H1B 0.750508 0.069861 -0.037016 0.114 Uiso calc 1 . .
    H H1C 0.562519 0.093486 -0.065651 0.114 Uiso calc 1 . .
    C C8 0.5389(4) 0.35568(16) 0.15234(15) 0.0435(7) Uani d 1 . .
    C C9 0.3662(3) 0.40446(15) 0.24351(14) 0.0359(6) Uani d 1 . .
    H H9 0.386796 0.455832 0.218959 0.043 Uiso calc 1 . .
    C C10 0.1651(3) 0.38826(16) 0.24566(16) 0.0413(7) Uani d 1 . .
    C C11 0.4517(3) 0.41223(13) 0.31095(14) 0.0328(6) Uani d 1 . .
    H H11 0.387318 0.454192 0.336611 0.039 Uiso calc 1 . .
    C C12 0.6476(3) 0.43854(15) 0.30436(14) 0.0384(6) Uani d 1 . .
    C C13 0.4645(3) 0.33626(15) 0.40973(14) 0.0378(6) Uani d 1 . .
    C C14 0.4553(3) 0.25329(14) 0.44002(14) 0.0363(6) Uani d 1 . .
    C C15 0.4030(4) 0.18421(17) 0.40542(16) 0.0494(7) Uani d 1 . .
    H H15 0.372208 0.188437 0.360708 0.059 Uiso calc 1 . .
    C C16 0.3961(5) 0.10887(17) 0.43680(17) 0.0558(9) Uani d 1 . .
    H H16 0.360245 0.062617 0.412886 0.067 Uiso calc 1 . .
    C C17 0.4412(4) 0.10048(16) 0.50286(17) 0.0519(8) Uani d 1 . .
    C C18 0.4951(5) 0.17001(18) 0.53717(16) 0.0567(8) Uani d 1 . .
    H H18 0.525612 0.165861 0.581900 0.068 Uiso calc 1 . .
    C C19 0.5040(5) 0.24497(18) 0.50593(17) 0.0504(7) Uani d 1 . .
    H H19 0.543369 0.290919 0.529441 0.060 Uiso calc 1 . .
    C C20 0.4279(6) 0.01852(18) 0.53753(19) 0.0741(11) Uani d 1 . .
    H H20A 0.516937 0.015397 0.571817 0.111 Uiso calc 1 . .
    H H20B 0.446815 -0.025036 0.505937 0.111 Uiso calc 1 . .
    H H20C 0.311381 0.012861 0.556994 0.111 Uiso calc 1 . .
    C C26 0.9766(5) 0.56457(19) 0.1769(2) 0.0700(10) Uani d 1 . .
    H H26 0.918452 0.519393 0.158339 0.084 Uiso calc 1 . .
    C C25 1.0947(7) 0.6084(2) 0.1398(2) 0.0863(13) Uani d 1 . .
    H H25 1.121029 0.593244 0.096261 0.104 Uiso calc 1 . .
    C C24 1.1741(5) 0.6759(2) 0.1688(3) 0.0831(13) Uani d 1 . .
    H H24 1.251831 0.708392 0.143993 0.100 Uiso calc 1 . .
    C C23 1.1402(5) 0.6956(2) 0.2335(2) 0.0695(11) Uani d 1 . .
    H H23 1.196223 0.740906 0.252866 0.083 Uiso calc 1 . .
    C C22 1.0225(4) 0.64833(17) 0.27049(17) 0.0510(8) Uani d 1 . .
    C C21 0.9800(5) 0.6634(2) 0.34083(19) 0.0748(11) Uani d 1 . .
    H H21A 0.944156 0.719825 0.346523 0.112 Uiso calc 1 . .
    H H21B 1.083626 0.652551 0.367586 0.112 Uiso calc 1 . .
    H H21C 0.884402 0.627622 0.354348 0.112 Uiso calc 1 . .
    N N1 0.9432(3) 0.58574(14) 0.23975(15) 0.0499(6) Uani d 1 . .
    O O1 0.5866(4) 0.42423(12) 0.13919(13) 0.0834(9) Uani d 1 . .
    O O2 0.4435(2) 0.33775(10) 0.20649(9) 0.0408(4) Uani d 1 . .
    O O3 0.0897(3) 0.35352(16) 0.20132(14) 0.0797(8) Uani d 1 . .
    O O4 0.0887(2) 0.41986(12) 0.29719(12) 0.0515(5) Uani d 1 . .
    O O5 0.6695(3) 0.51344(11) 0.29317(12) 0.0581(6) Uani d 1 . .
    O O6 0.7639(2) 0.38471(11) 0.30924(12) 0.0538(6) Uani d 1 . .
    O O7 0.4337(2) 0.33449(9) 0.34376(9) 0.0355(4) Uani d 1 . .
    O O8 0.4950(3) 0.39923(11) 0.43943(11) 0.0577(6) Uani d 1 . .
    H H1 0.864(4) 0.5548(17) 0.2594(16) 0.071(11) Uiso d 1 . .
    H H4A -0.021(2) 0.409(2) 0.299(2) 0.107 Uiso d 1 . .
loop_
    _atom_site_aniso_label
    _atom_site_aniso_U_11
    _atom_site_aniso_U_22
    _atom_site_aniso_U_33
    _atom_site_aniso_U_12
    _atom_site_aniso_U_13
    _atom_site_aniso_U_23
    C2 0.0479(17) 0.0592(17) 0.0441(19) 0.0101(14) 0.0032(14) 0.0005(14)
    C3 0.0537(18) 0.0465(15) 0.0457(19) 0.0005(14) 0.0045(14) 0.0050(13)
    C4 0.0412(15) 0.0513(15) 0.0363(17) 0.0006(12) 0.0077(12) 0.0094(12)
    C5 0.0338(14) 0.0470(14) 0.0378(16) 0.0035(12) 0.0073(12) 0.0090(12)
    C6 0.0514(18) 0.0523(17) 0.050(2) 0.0021(14) 0.0194(16) 0.0137(14)
    C7 0.059(2) 0.069(2) 0.043(2) 0.0081(16) 0.0214(16) 0.0100(16)
    C1 0.096(3) 0.075(2) 0.057(2) 0.014(2) 0.010(2) -0.0102(18)
    C8 0.0385(15) 0.0482(15) 0.0438(18) -0.0018(13) 0.0085(13) 0.0097(13)
    C9 0.0275(12) 0.0334(13) 0.0468(17) 0.0004(10) 0.0061(11) 0.0017(11)
    C10 0.0291(13) 0.0449(15) 0.0497(19) -0.0054(11) 0.0003(13) 0.0040(14)
    C11 0.0215(11) 0.0283(11) 0.0485(17) -0.0016(9) 0.0050(11) 0.0008(11)
    C12 0.0226(12) 0.0440(15) 0.0488(18) -0.0063(11) 0.0030(12) -0.0051(12)
    C13 0.0296(13) 0.0415(14) 0.0423(17) -0.0023(11) 0.0030(12) -0.0042(12)
    C14 0.0302(13) 0.0381(13) 0.0404(17) -0.0025(10) 0.0052(12) -0.0034(11)
    C15 0.061(2) 0.0454(15) 0.0419(18) -0.0050(14) -0.0013(14) -0.0038(14)
    C16 0.070(2) 0.0403(16) 0.057(2) -0.0068(14) 0.0044(17) -0.0072(15)
    C17 0.0524(17) 0.0456(16) 0.058(2) 0.0025(14) 0.0096(16) 0.0052(14)
    C18 0.069(2) 0.0575(18) 0.0432(19) -0.0056(16) -0.0026(15) 0.0055(15)
    C19 0.0593(19) 0.0465(15) 0.0452(19) -0.0059(13) -0.0071(15) -0.0057(13)
    C20 0.094(3) 0.0509(18) 0.077(3) 0.0023(19) 0.016(2) 0.0117(17)
    C26 0.085(3) 0.0507(18) 0.074(3) 0.0018(18) -0.005(2) 0.0013(17)
    C25 0.108(4) 0.072(2) 0.079(3) 0.017(2) 0.031(3) 0.015(2)
    C24 0.065(2) 0.079(3) 0.105(4) -0.008(2) 0.031(2) 0.027(3)
    C23 0.0501(19) 0.061(2) 0.097(3) -0.0210(16) 0.002(2) 0.015(2)
    C22 0.0379(15) 0.0450(16) 0.070(2) -0.0063(13) -0.0037(14) 0.0135(15)
    C21 0.081(3) 0.078(2) 0.065(3) -0.012(2) -0.002(2) 0.010(2)
    N1 0.0405(13) 0.0422(14) 0.067(2) -0.0073(11) -0.0005(13) 0.0134(12)
    O1 0.117(2) 0.0464(12) 0.087(2) -0.0150(13) 0.0531(17) 0.0060(12)
    O2 0.0408(10) 0.0384(9) 0.0432(11) -0.0002(8) 0.0126(9) 0.0042(8)
    O3 0.0473(12) 0.1178(19) 0.0741(18) -0.0229(13) -0.0025(12) -0.0307(16)
    O4 0.0229(9) 0.0668(12) 0.0649(15) -0.0003(9) 0.0041(10) -0.0068(11)
    O5 0.0414(11) 0.0413(11) 0.0916(18) -0.0156(9) 0.0093(11) 0.0040(10)
    O6 0.0197(8) 0.0532(11) 0.0886(17) 0.0014(8) 0.0088(10) 0.0003(11)
    O7 0.0316(9) 0.0338(9) 0.0412(11) -0.0055(7) 0.0030(8) 0.0000(8)
    O8 0.0778(16) 0.0406(10) 0.0546(14) -0.0097(10) -0.0055(12) -0.0098(9)
_geom_special_details
;
 All esds (except the esd in the dihedral angle between two l.s. planes)
 are estimated using the full covariance matrix.  The cell esds are taken
 into account individually in the estimation of esds in distances, angles
 and torsion angles; correlations between esds in cell parameters are only
 used when they are defined by crystal symmetry.  An approximate (isotropic)
 treatment of cell esds is used for estimating esds involving l.s. planes.
;
loop_
    _geom_bond_atom_site_label_1
    _geom_bond_atom_site_label_2
    _geom_bond_site_symmetry_2
    _geom_bond_distance
    _geom_bond_publ_flag
    C2 C3 . 1.381(4) ?
    C2 C7 . 1.383(4) ?
    C2 C1 . 1.513(4) ?
    C3 C4 . 1.373(4) ?
    C3 H3 . 0.9300 ?
    C4 C5 . 1.383(4) ?
    C4 H4 . 0.9300 ?
    C5 C6 . 1.381(4) ?
    C5 C8 . 1.484(4) ?
    C6 C7 . 1.364(5) ?
    C6 H6 . 0.9300 ?
    C7 H7 . 0.9300 ?
    C1 H1A . 0.9600 ?
    C1 H1B . 0.9600 ?
    C1 H1C . 0.9600 ?
    C8 O1 . 1.196(3) ?
    C8 O2 . 1.333(3) ?
    C9 O2 . 1.435(3) ?
    C9 C11 . 1.504(4) ?
    C9 C10 . 1.528(4) ?
    C9 H9 . 0.9800 ?
    C10 O3 . 1.196(3) ?
    C10 O4 . 1.289(4) ?
    C11 O7 . 1.428(3) ?
    C11 C12 . 1.533(3) ?
    C11 H11 . 0.9800 ?
    C12 O6 . 1.237(3) ?
    C12 O5 . 1.245(3) ?
    C13 O8 . 1.204(3) ?
    C13 O7 . 1.346(3) ?
    C13 C14 . 1.478(4) ?
    C14 C15 . 1.375(4) ?
    C14 C19 . 1.380(4) ?
    C15 C16 . 1.375(4) ?
    C15 H15 . 0.9300 ?
    C16 C17 . 1.376(4) ?
    C16 H16 . 0.9300 ?
    C17 C18 . 1.381(4) ?
    C17 C20 . 1.503(4) ?
    C18 C19 . 1.369(4) ?
    C18 H18 . 0.9300 ?
    C19 H19 . 0.9300 ?
    C20 H20A . 0.9600 ?
    C20 H20B . 0.9600 ?
    C20 H20C . 0.9600 ?
    C26 N1 . 1.332(5) ?
    C26 C25 . 1.357(6) ?
    C26 H26 . 0.9300 ?
    C25 C24 . 1.374(6) ?
    C25 H25 . 0.9300 ?
    C24 C23 . 1.364(6) ?
    C24 H24 . 0.9300 ?
    C23 C22 . 1.384(4) ?
    C23 H23 . 0.9300 ?
    C22 N1 . 1.328(4) ?
    C22 C21 . 1.469(5) ?
    C21 H21A . 0.9600 ?
    C21 H21B . 0.9600 ?
    C21 H21C . 0.9600 ?
    N1 H1 . 0.873(13) ?
    O4 H4A . 0.839(13) ?
loop_
    _geom_angle_atom_site_label_1
    _geom_angle_atom_site_label_2
    _geom_angle_atom_site_label_3
    _geom_angle_site_symmetry_1
    _geom_angle_site_symmetry_3
    _geom_angle
    _geom_angle_publ_flag
    C3 C2 C7 . . 117.5(3) ?
    C3 C2 C1 . . 121.2(3) ?
    C7 C2 C1 . . 121.3(3) ?
    C4 C3 C2 . . 121.6(3) ?
    C4 C3 H3 . . 119.2 ?
    C2 C3 H3 . . 119.2 ?
    C3 C4 C5 . . 119.9(3) ?
    C3 C4 H4 . . 120.0 ?
    C5 C4 H4 . . 120.0 ?
    C6 C5 C4 . . 119.0(3) ?
    C6 C5 C8 . . 118.2(2) ?
    C4 C5 C8 . . 122.6(2) ?
    C7 C6 C5 . . 120.3(3) ?
    C7 C6 H6 . . 119.9 ?
    C5 C6 H6 . . 119.9 ?
    C6 C7 C2 . . 121.6(3) ?
    C6 C7 H7 . . 119.2 ?
    C2 C7 H7 . . 119.2 ?
    C2 C1 H1A . . 109.5 ?
    C2 C1 H1B . . 109.5 ?
    H1A C1 H1B . . 109.5 ?
    C2 C1 H1C . . 109.5 ?
    H1A C1 H1C . . 109.5 ?
    H1B C1 H1C . . 109.5 ?
    O1 C8 O2 . . 122.8(3) ?
    O1 C8 C5 . . 125.1(3) ?
    O2 C8 C5 . . 112.1(2) ?
    O2 C9 C11 . . 111.0(2) ?
    O2 C9 C10 . . 106.4(2) ?
    C11 C9 C10 . . 114.1(2) ?
    O2 C9 H9 . . 108.4 ?
    C11 C9 H9 . . 108.4 ?
    C10 C9 H9 . . 108.4 ?
    O3 C10 O4 . . 125.2(3) ?
    O3 C10 C9 . . 121.6(3) ?
    O4 C10 C9 . . 113.0(2) ?
    O7 C11 C9 . . 107.58(18) ?
    O7 C11 C12 . . 112.05(19) ?
    C9 C11 C12 . . 110.6(2) ?
    O7 C11 H11 . . 108.8 ?
    C9 C11 H11 . . 108.8 ?
    C12 C11 H11 . . 108.8 ?
    O6 C12 O5 . . 127.5(2) ?
    O6 C12 C11 . . 118.1(2) ?
    O5 C12 C11 . . 114.4(2) ?
    O8 C13 O7 . . 122.6(2) ?
    O8 C13 C14 . . 125.2(3) ?
    O7 C13 C14 . . 112.2(2) ?
    C15 C14 C19 . . 118.7(3) ?
    C15 C14 C13 . . 123.1(3) ?
    C19 C14 C13 . . 118.2(2) ?
    C14 C15 C16 . . 120.1(3) ?
    C14 C15 H15 . . 119.9 ?
    C16 C15 H15 . . 119.9 ?
    C15 C16 C17 . . 121.4(3) ?
    C15 C16 H16 . . 119.3 ?
    C17 C16 H16 . . 119.3 ?
    C16 C17 C18 . . 118.2(3) ?
    C16 C17 C20 . . 121.2(3) ?
    C18 C17 C20 . . 120.6(3) ?
    C19 C18 C17 . . 120.6(3) ?
    C19 C18 H18 . . 119.7 ?
    C17 C18 H18 . . 119.7 ?
    C18 C19 C14 . . 120.9(3) ?
    C18 C19 H19 . . 119.5 ?
    C14 C19 H19 . . 119.5 ?
    C17 C20 H20A . . 109.5 ?
    C17 C20 H20B . . 109.5 ?
    H20A C20 H20B . . 109.5 ?
    C17 C20 H20C . . 109.5 ?
    H20A C20 H20C . . 109.5 ?
    H20B C20 H20C . . 109.5 ?
    N1 C26 C25 . . 120.5(4) ?
    N1 C26 H26 . . 119.7 ?
    C25 C26 H26 . . 119.7 ?
    C26 C25 C24 . . 117.7(4) ?
    C26 C25 H25 . . 121.1 ?
    C24 C25 H25 . . 121.1 ?
    C23 C24 C25 . . 120.7(4) ?
    C23 C24 H24 . . 119.6 ?
    C25 C24 H24 . . 119.6 ?
    C24 C23 C22 . . 120.0(4) ?
    C24 C23 H23 . . 120.0 ?
    C22 C23 H23 . . 120.0 ?
    N1 C22 C23 . . 117.3(3) ?
    N1 C22 C21 . . 118.5(3) ?
    C23 C22 C21 . . 124.2(3) ?
    C22 C21 H21A . . 109.5 ?
    C22 C21 H21B . . 109.5 ?
    H21A C21 H21B . . 109.5 ?
    C22 C21 H21C . . 109.5 ?
    H21A C21 H21C . . 109.5 ?
    H21B C21 H21C . . 109.5 ?
    C22 N1 C26 . . 123.6(3) ?
    C22 N1 H1 . . 122(2) ?
    C26 N1 H1 . . 114(2) ?
    C8 O2 C9 . . 118.4(2) ?
    C10 O4 H4A . . 113(3) ?
    C13 O7 C11 . . 114.83(19) ?
loop_
    _geom_torsion_atom_site_label_1
    _geom_torsion_atom_site_label_2
    _geom_torsion_atom_site_label_3
    _geom_torsion_atom_site_label_4
    _geom_torsion_site_symmetry_1
    _geom_torsion_site_symmetry_2
    _geom_torsion_site_symmetry_3
    _geom_torsion_site_symmetry_4
    _geom_torsion
    _geom_torsion_publ_flag
    C7 C2 C3 C4 . . . . 2.0(5) ?
    C1 C2 C3 C4 . . . . -176.4(3) ?
    C2 C3 C4 C5 . . . . -0.1(5) ?
    C3 C4 C5 C6 . . . . -2.2(4) ?
    C3 C4 C5 C8 . . . . 173.3(3) ?
    C4 C5 C6 C7 . . . . 2.6(5) ?
    C8 C5 C6 C7 . . . . -173.1(3) ?
    C5 C6 C7 C2 . . . . -0.7(5) ?
    C3 C2 C7 C6 . . . . -1.6(5) ?
    C1 C2 C7 C6 . . . . 176.8(3) ?
    C6 C5 C8 O1 . . . . -3.3(5) ?
    C4 C5 C8 O1 . . . . -178.8(3) ?
    C6 C5 C8 O2 . . . . 175.6(3) ?
    C4 C5 C8 O2 . . . . 0.1(4) ?
    O2 C9 C10 O3 . . . . -31.1(4) ?
    C11 C9 C10 O3 . . . . -153.9(3) ?
    O2 C9 C10 O4 . . . . 152.7(2) ?
    C11 C9 C10 O4 . . . . 30.0(3) ?
    O2 C9 C11 O7 . . . . -56.2(2) ?
    C10 C9 C11 O7 . . . . 64.1(3) ?
    O2 C9 C11 C12 . . . . 66.5(2) ?
    C10 C9 C11 C12 . . . . -173.2(2) ?
    O7 C11 C12 O6 . . . . 19.8(4) ?
    C9 C11 C12 O6 . . . . -100.2(3) ?
    O7 C11 C12 O5 . . . . -161.5(2) ?
    C9 C11 C12 O5 . . . . 78.5(3) ?
    O8 C13 C14 C15 . . . . 173.4(3) ?
    O7 C13 C14 C15 . . . . -6.2(4) ?
    O8 C13 C14 C19 . . . . -7.5(4) ?
    O7 C13 C14 C19 . . . . 172.8(2) ?
    C19 C14 C15 C16 . . . . 1.4(4) ?
    C13 C14 C15 C16 . . . . -179.5(3) ?
    C14 C15 C16 C17 . . . . -0.2(5) ?
    C15 C16 C17 C18 . . . . -0.4(5) ?
    C15 C16 C17 C20 . . . . 178.0(3) ?
    C16 C17 C18 C19 . . . . -0.3(5) ?
    C20 C17 C18 C19 . . . . -178.8(3) ?
    C17 C18 C19 C14 . . . . 1.6(5) ?
    C15 C14 C19 C18 . . . . -2.1(5) ?
    C13 C14 C19 C18 . . . . 178.8(3) ?
    N1 C26 C25 C24 . . . . -1.6(6) ?
    C26 C25 C24 C23 . . . . 2.7(6) ?
    C25 C24 C23 C22 . . . . -1.1(6) ?
    C24 C23 C22 N1 . . . . -1.7(5) ?
    C24 C23 C22 C21 . . . . 178.6(4) ?
    C23 C22 N1 C26 . . . . 2.9(4) ?
    C21 C22 N1 C26 . . . . -177.4(3) ?
    C25 C26 N1 C22 . . . . -1.2(5) ?
    O1 C8 O2 C9 . . . . 12.3(4) ?
    C5 C8 O2 C9 . . . . -166.7(2) ?
    C11 C9 O2 C8 . . . . -112.8(2) ?
    C10 C9 O2 C8 . . . . 122.5(2) ?
    O8 C13 O7 C11 . . . . 4.0(4) ?
    C14 C13 O7 C11 . . . . -176.33(19) ?
    C9 C11 O7 C13 . . . . -164.90(19) ?
    C12 C11 O7 C13 . . . . 73.3(3) ?
loop_
    _geom_hbond_atom_site_label_D
    _geom_hbond_atom_site_label_H
    _geom_hbond_atom_site_label_A
    _geom_hbond_site_symmetry_A
    _geom_hbond_distance_DH
    _geom_hbond_distance_HA
    _geom_hbond_distance_DA
    _geom_hbond_angle_DHA
    _geom_hbond_publ_flag
    N1 H1 O5 . 0.873(13) 1.738(16) 2.593(3) 166(3) y
    O4 H4A O6 1_455 0.839(13) 1.672(14) 2.509(2) 175(5) y
    C1 H1A O8 3_645 0.96 2.58 3.522(4) 168 y
    C16 H16 O1 3_645 0.93 2.51 3.362(4) 153 y
    C21 H21A O3 3_655 0.96 2.38 3.238(4) 148 y
    C7 H7 Cg1 3_555 0.93 2.89 3.58820(10)
                                        133 y
    C21 H21B Cg1 . 0.96 2.91 3.76510(10)
                                       148 y
_shelx_hkl_file
;
  -2   0   0 9775.72  184.88
  -2   0   0 9548.34  185.88
   2   0   0 9536.65  184.08
   2   0   0 9999.00  185.28
   3   0   0   -0.40    1.20
  -3   0   0   -2.20    0.70
  -3   0   0   -0.80    1.20
   4   0   0   16.20    1.90
  -4   0   0   15.60    2.10
   5   0   0   -1.50    1.20
  -5   0   0   -0.10    1.80
   6   0   0    4.40    2.20
  -6   0   0    3.00    1.80
   7   0   0   -0.40    2.40
  -7   0   0    0.30    2.00
  -8   0   0   13.50    3.50
   8   0   0   12.30    3.20
  -9   0   0    6.90    3.60
   9   0   0   -2.40    2.70
  10   0   0   39.40    5.40
 -10   0   0   33.30    4.90
   0   1   0   -0.90    0.10
   0  -1   0   -0.90    0.10
  -1   1   0   12.60    0.90
  -1   1   0   10.60    0.70
   1   1   0   12.00    0.70
  -1  -1   0   13.70    0.80
   1  -1   0   10.80    0.80
   1  -1   0   11.40    0.70
  -1  -1   0   11.70    0.70
   1   1   0   12.40    0.70
   2   1   0   -0.20    0.90
  -2   1   0   -0.80    0.90
   2  -1   0    0.40    0.70
  -2  -1   0   -1.30    0.60
  -2  -1   0   -0.50    0.70
  -2   1   0    0.20    1.00
   2   1   0   -0.10    0.90
   2  -1   0    0.40    0.80
  -3   1   0  285.37    7.00
  -3   1   0  282.97    6.90
   3  -1   0  276.97    7.00
  -3  -1   0  294.77    6.90
   3   1   0  283.47    6.80
  -3  -1   0  288.37    6.90
  -4   1   0   71.09    3.30
   4   1   0   73.49    3.10
   4  -1   0   79.89    3.30
  -4  -1   0   77.09    3.30
   5  -1   0    1.80    1.80
  -5   1   0    0.80    1.90
  -5  -1   0    2.20    1.40
   5   1   0   -0.90    1.20
   6   1   0   34.40    2.90
   6  -1   0   32.20    3.50
  -6  -1   0   41.90    3.70
  -6   1   0   33.00    3.60
   7  -1   0    2.80    1.90
  -7  -1   0    0.60    2.60
  -7   1   0   -1.20    1.80
   7   1   0   -2.00    2.10
  -8   1   0    2.80    2.30
   8  -1   0    3.50    2.90
   8   1   0    0.90    2.60
  -8  -1   0    2.00    2.80
  -9  -1   0    2.90    2.60
   9   1   0   -0.10    2.90
  -9   1   0   -1.30    3.20
   9  -1   0   -1.40    2.90
 -10   1   0    5.50    3.70
 -10  -1   0   10.40    4.30
  10  -1   0    3.60    2.90
  10   1   0    3.60    3.60
   0  -2   0  593.04   11.60
   1  -2   0 1693.83   31.70
   1  -2   0 1647.24   31.70
  -1   2   0 1691.73   31.70
  -1   2   0 1677.43   31.70
  -1   2   0 1661.33   31.70
   1   2   0 1648.14   31.70
   1  -2   0 1645.64   31.70
  -1  -2   0 1716.73   31.50
   1   2   0 1697.83   31.50
  -1  -2   0 1707.93   31.50
  -2   2   0  322.97    7.10
   2  -2   0  316.07    6.60
   2   2   0  319.27    6.90
  -2  -2   0  315.47    7.00
   2  -2   0  317.97    7.10
   2   2   0  318.27    6.90
  -2  -2   0  320.77    6.90
  -2   2   0  311.97    7.20
   2  -2   0  329.87    7.10
  -3   2   0  579.84   12.50
  -3  -2   0  565.84   12.30
   3  -2   0  575.04   12.40
   3   2   0  574.44   12.10
  -3  -2   0  585.84   12.20
   3  -2   0  560.94   12.30
   4   2   0  172.28    5.20
  -4   2   0  174.18    5.40
   4  -2   0  167.18    5.40
  -4  -2   0  171.28    5.20
   5  -2   0   49.50    3.10
  -5   2   0   56.19    3.60
   5   2   0   55.99    3.30
  -5  -2   0   53.29    3.10
   6  -2   0    8.10    2.00
   6   2   0    9.30    2.00
   6  -2   0    9.40    1.20
  -6   2   0   11.70    2.80
  -6  -2   0    9.00    2.10
  -7  -2   0    6.50    2.20
   7  -2   0    1.70    2.50
   7   2   0    5.20    2.40
  -7   2   0    6.10    2.90
  -8   2   0   -1.90    2.00
  -8  -2   0    2.50    2.90
   8   2   0   -0.60    2.50
   8  -2   0    3.30    2.20
   9   2   0   36.40    4.60
   9  -2   0   33.10    4.80
  -9  -2   0   42.30    5.20
  -9   2   0   42.70    5.30
 -10   2   0   -1.10    3.70
  10  -2   0    1.60    3.70
 -10  -2   0    3.10    2.80
   0  -3   0   -0.20    0.10
   0   3   0    0.10    0.20
   0  -3   0    0.10    0.20
   0   3   0    0.20    0.50
   0  -3   0    0.30    0.40
   0   3   0    0.10    0.20
  -1   3   0 1474.15   28.20
   1   3   0 1494.45   27.90
   1  -3   0 1451.95   28.30
   1  -3   0 1473.85   28.20
  -1  -3   0 1506.35   28.80
  -1   3   0 1512.65   28.20
  -1  -3   0 1482.45   27.90
   1  -3   0 1508.05   28.20
   1   3   0 1498.35   27.80
  -1   3   0 1500.05   28.30
   1   3   0 1460.75   28.30
   2   3   0  110.59    3.00
   2  -3   0  110.09    3.30
  -2  -3   0  106.09    3.10
  -2   3   0  110.89    3.20
  -2   3   0  111.09    3.30
   2   3   0  110.39    3.00
  -2  -3   0  112.19    3.00
   2  -3   0  106.69    2.90
   2  -3   0  108.79    3.20
   3  -3   0  868.21   17.80
  -3  -3   0  871.11   17.50
   3  -3   0  865.41   17.80
  -3  -3   0  861.21   17.60
  -3   3   0  860.31   17.90
   3  -3   0  850.31   17.00
   3   3   0  870.21   17.50
   4  -3   0   55.89    2.90
   4  -3   0   59.49    2.20
  -4  -3   0   62.09    2.90
  -4   3   0   57.19    3.00
  -4  -3   0   60.59    2.90
   4   3   0   61.39    2.90
   5  -3   0   -1.00    1.80
  -5  -3   0   -3.10    1.40
   5  -3   0   -1.70    0.70
   5   3   0    0.70    1.50
  -5   3   0   -3.20    1.80
  -6   3   0   11.80    2.80
   6  -3   0   13.60    2.40
   6   3   0    8.00    2.30
   6  -3   0   10.70    1.30
  -6  -3   0   18.10    2.80
   7   3   0   61.09    4.30
  -7  -3   0   69.49    4.90
  -7   3   0   68.39    5.10
   7  -3   0   64.39    4.80
  -8  -3   0   -2.30    1.90
   8   3   0   -0.50    2.40
   8  -3   0    5.10    3.10
  -8   3   0   -3.10    1.80
  -9  -3   0    4.90    3.20
   9   3   0    0.10    2.90
  -9   3   0    5.10    3.50
   9  -3   0    1.30    2.60
 -10  -3   0   10.60    4.10
 -10   3   0    1.90    3.90
  10  -3   0    4.90    3.80
   0   4   0 6055.89  105.49
   0  -4   0 5921.61  105.79
   0  -4   0 4806.62  105.39
   0   4   0 5516.55  105.39
   0   4   0 5780.02  107.69
   0  -4   0 5784.82  108.59
  -1   4   0    0.50    0.50
   1   4   0    0.20    0.30
   1  -4   0    0.60    0.70
  -1   4   0    1.70    0.70
  -1  -4   0    0.70    0.40
   1   4   0    0.30    0.60
  -1  -4   0   -0.30    0.10
  -1   4   0    0.00    0.60
   1  -4   0    0.20    0.70
   1   4   0    0.90    0.60
   1   4   0   -0.20    0.30
   1  -4   0   -0.70    0.60
  -2  -4   0 1221.08   23.40
  -2   4   0 1208.58   23.90
   2  -4   0 1220.68   23.90
  -2  -4   0 1199.08   23.50
  -2   4   0 1221.48   23.80
  -2  -4   0 1235.88   23.80
   2  -4   0 1218.48   23.90
   2   4   0 1217.98   23.60
   2  -4   0 1198.98   23.70
   2   4   0 1231.58   23.40
   2   4   0 1230.68   23.40
   3   4   0   80.09    2.80
   3  -4   0   79.69    2.70
  -3  -4   0   84.99    2.90
   3  -4   0   81.79    3.30
  -3  -4   0   79.19    3.00
   3  -4   0   81.09    3.00
  -3   4   0   78.79    3.30
  -4  -4   0   12.00    1.70
  -4  -4   0   15.50    2.00
  -4   4   0   11.10    2.00
   4  -4   0   11.00    1.20
   4  -4   0   14.70    1.90
   4   4   0   10.00    1.60
   5  -4   0   -0.20    1.80
  -5  -4   0    2.90    1.40
  -5   4   0    5.20    2.20
   5   4   0    5.00    1.70
   5  -4   0    4.80    1.00
  -6  -4   0   90.99    4.80
  -6   4   0   94.59    5.10
   6  -4   0   92.39    3.30
   6  -4   0   89.19    4.90
   6   4   0   89.99    4.40
  -7  -4   0   41.70    4.20
  -7   4   0   45.00    3.90
   7  -4   0   40.10    3.70
   7   4   0   40.40    3.80
   8   4   0    1.70    2.50
  -8  -4   0    0.10    2.80
   8  -4   0    4.60    3.00
  -8   4   0   -0.70    2.10
   9  -4   0   14.10    3.90
  -9   4   0   17.90    4.30
  -9  -4   0   13.30    3.10
 -10   4   0    8.20    4.30
 -10  -4   0    1.60    3.80
  10  -4   0    9.60    4.10
   0  -5   0   -0.50    0.30
   0   5   0    0.10    0.80
   0  -5   0   -0.60    0.50
   0   5   0   -0.30    0.20
   0  -5   0    0.30    0.30
   0   5   0   -0.30    0.20
   1   5   0   40.70    1.70
  -1  -5   0   42.90    1.20
   1  -5   0   41.80    1.90
  -1  -5   0   41.40    1.80
   1  -5   0   41.70    1.60
   1   5   0   42.40    1.00
  -1   5   0   41.70    1.80
  -1  -5   0   40.10    1.10
   1   5   0   43.10    1.70
   1  -5   0   42.00    1.70
  -1   5   0   43.60    1.60
  -1   5   0   41.20    1.60
   1   5   0   40.80    1.00
  -2   5   0  333.57    7.60
  -2  -5   0  347.97    7.20
  -2  -5   0  343.87    7.20
   2  -5   0  337.17    7.60
   2   5   0  334.57    7.50
  -2   5   0  351.26    7.60
   2  -5   0  326.57    7.50
   2   5   0  330.97    7.10
  -2  -5   0  337.07    7.10
   2  -5   0  331.57    7.60
   2   5   0  341.87    7.10
  -3  -5   0  111.59    3.40
   3  -5   0  118.39    3.90
  -3  -5   0  115.59    3.60
   3   5   0  114.79    3.40
  -3   5   0  114.69    4.00
   3  -5   0  120.19    4.00
   3   5   0  111.39    3.30
   3  -5   0  116.49    3.50
   4  -5   0   27.40    2.20
   4   5   0   29.80    2.10
  -4  -5   0   29.40    2.30
   4  -5   0   31.80    1.80
  -4  -5   0   31.00    2.20
  -4   5   0   24.90    2.20
   5  -5   0   99.49    3.50
  -5  -5   0  111.69    4.50
  -5   5   0  106.89    4.60
   5  -5   0   98.39    4.70
   5   5   0  112.19    4.20
  -6  -5   0   10.90    2.10
   6  -5   0   11.40    2.70
   6  -5   0   12.40    1.50
  -6   5   0   10.50    2.30
   6   5   0   13.60    2.40
   7   5   0   -2.60    1.30
  -7   5   0   -0.70    1.90
  -7  -5   0   -1.00    2.30
   7  -5   0   -1.00    1.80
   8   5   0   -0.80    2.30
   8  -5   0    0.50    3.00
  -8   5   0    0.10    2.90
  -8  -5   0    1.00    2.70
  -9  -5   0    5.50    3.20
  -9   5   0    9.40    3.90
   9  -5   0    4.70    3.50
 -10   5   0    4.20    3.70
  10  -5   0   -3.10    3.50
   0   6   0   86.09    3.00
   0   6   0   88.99    1.90
   0  -6   0   86.29    2.00
   0   6   0   86.69    1.90
   0  -6   0   87.99    2.90
   1  -6   0    3.00    1.00
   1  -6   0    3.30    0.80
  -1   6   0    2.60    0.70
  -1  -6   0    3.60    0.40
  -1   6   0    3.20    0.80
  -1  -6   0    3.50    0.40
  -1  -6   0    4.20    1.10
   1  -6   0    3.40    0.80
   1   6   0    3.30    1.00
  -2  -6   0    0.30    0.50
  -2   6   0    0.80    1.00
  -2  -6   0    1.40    0.70
   2  -6   0    0.20    0.90
   2  -6   0    1.80    1.10
   2   6   0    1.90    0.60
   2  -6   0    1.30    0.70
   2   6   0    2.20    0.60
   3  -6   0  244.98    6.10
  -3   6   0  241.38    6.50
   3   6   0  247.98    5.80
  -3  -6   0  244.48    5.50
  -3  -6   0  238.18    5.90
   3  -6   0  235.98    6.30
  -3  -6   0  242.28    5.90
   3  -6   0  246.58    6.40
   4   6   0   12.80    1.60
  -4   6   0   10.80    2.00
  -4  -6   0   15.80    1.80
  -4  -6   0   12.60    1.80
   4  -6   0   11.30    2.10
   4  -6   0   14.50    1.50
  -5  -6   0   33.80    2.80
   5   6   0   33.00    2.60
   5  -6   0   36.10    2.20
   5  -6   0   32.30    3.30
  -5  -6   0   36.30    2.60
  -5   6   0   36.70    3.30
   6   6   0    8.00    2.10
  -6   6   0   11.70    2.90
  -6  -6   0   14.30    2.60
   6  -6   0   11.70    1.60
   6  -6   0   10.80    2.40
  -7   6   0   -0.40    2.70
  -7  -6   0    0.00    2.10
   7   6   0    2.70    2.10
   7  -6   0    5.90    2.30
  -8   6   0    3.60    3.10
   8  -6   0    3.40    3.30
  -8  -6   0    5.70    2.80
  -9   6   0    4.90    3.50
  -9  -6   0   -1.30    2.70
   9  -6   0   -6.60    2.90
  10  -6   0    1.40    3.80
 -10   6   0   -0.10    2.70
   0  -7   0    0.20    0.70
   0  -7   0    0.20    0.40
   0   7   0   -0.10    0.20
   0   7   0    0.00    0.20
   1  -7   0    2.90    1.10
   1   7   0    1.00    1.00
   1  -7   0    1.20    0.80
  -1   7   0    0.20    0.60
   1  -7   0    1.30    0.70
  -1   7   0    1.00    0.60
  -1  -7   0    0.80    0.20
  -1  -7   0    0.50    1.00
  -1  -7   0    1.00    0.20
  -2  -7   0  130.09    3.20
   2   7   0  129.29    3.00
  -2   7   0  132.99    3.90
   2  -7   0  130.89    3.80
   2  -7   0  130.39    3.90
   2   7   0  129.19    3.00
   2  -7   0  132.99    4.10
  -3  -7   0  363.56    7.90
   3  -7   0  364.56    8.70
   3   7   0  355.16    7.80
   3  -7   0  345.37    8.40
   3  -7   0  348.87    8.60
  -3  -7   0  364.06    8.10
  -3   7   0  354.16    8.70
  -4   7   0    2.50    1.70
  -4  -7   0   -0.70    1.30
  -4  -7   0   -0.10    0.80
   4   7   0   -0.70    1.10
   4  -7   0   -0.60    1.50
   4  -7   0   -0.70    0.90
  -4  -7   0   -0.80    1.00
   5   7   0   41.50    2.70
  -5  -7   0   46.00    2.90
  -5   7   0   42.60    3.50
   5  -7   0   38.10    3.00
  -5  -7   0   40.10    1.90
   5  -7   0   45.60    2.60
  -5  -7   0   37.40    3.00
  -6  -7   0    0.40    1.90
   6  -7   0    3.50    2.50
  -6   7   0   -0.80    1.70
   6  -7   0    3.70    1.40
   6   7   0    1.90    1.80
   7  -7   0   -4.50    2.50
  -7  -7   0    0.20    2.20
  -7   7   0    5.60    2.30
  -8  -7   0   -0.20    2.40
  -8   7   0    1.10    2.30
   8  -7   0    3.10    3.20
   9  -7   0   -3.00    2.40
  -9  -7   0   -2.10    2.70
  -9   7   0    1.10    3.30
 -10   7   0   28.40    5.20
   0  -8   0   20.10    0.80
   0  -8   0   19.90    1.60
   1  -8   0    3.90    1.00
   1  -8   0    3.20    0.80
  -1   8   0    2.10    0.70
   1  -8   0    3.10    0.80
   1   8   0    2.20    1.00
  -1   8   0    2.50    0.70
  -1  -8   0    1.90    1.10
   2   8   0   83.59    2.00
  -2  -8   0   80.69    2.30
   2   8   0   82.79    2.00
  -2  -8   0   82.69    2.20
  -2   8   0   84.69    3.00
   2  -8   0   82.49    2.90
   2  -8   0   83.69    3.10
   2  -8   0   84.49    3.30
   3  -8   0   34.80    2.10
   3  -8   0   33.60    2.50
   3   8   0   34.10    1.70
  -3   8   0   32.80    2.30
  -3  -8   0   36.50    1.90
   3  -8   0   36.10    2.30
  -3  -8   0   34.00    1.80
   4   8   0   81.29    3.10
  -4  -8   0   81.69    3.20
  -4  -8   0   80.09    3.40
   4  -8   0   83.19    3.40
   4  -8   0   82.19    4.00
  -4   8   0   79.99    3.90
   5  -8   0   31.70    3.40
   5   8   0   30.10    2.40
  -5   8   0   28.20    3.10
  -5  -8   0   27.20    2.50
   5  -8   0   33.80    2.40
  -5  -8   0   32.60    2.80
  -6   8   0    2.30    2.40
   6  -8   0   -0.10    1.20
  -6  -8   0    1.10    2.10
   6  -8   0    0.60    2.40
  -7  -8   0    7.20    2.50
   7  -8   0    7.40    3.00
  -7   8   0    6.40    2.90
  -8   8   0    2.40    3.20
  -8  -8   0    0.10    2.60
   8  -8   0    1.50    2.30
  -9   8   0    4.30    3.60
  -9  -8   0    3.30    3.10
   9  -8   0   -4.90    3.10
   0  -9   0   -0.20    0.40
   0  -9   0   -0.20    0.80
   1  -9   0  122.29    4.20
   1  -9   0  122.89    3.30
   1   9   0  120.69    3.90
  -1   9   0  117.09    3.10
  -1  -9   0  117.59    4.00
  -2  -9   0   16.90    1.00
  -2  -9   0   17.10    1.00
   2  -9   0   16.40    1.80
   2  -9   0   19.40    1.70
   2  -9   0   16.90    1.50
  -2   9   0   17.00    1.70
   3  -9   0   56.49    2.80
  -3  -9   0   53.39    2.20
   3   9   0   55.19    1.90
  -3   9   0   47.90    2.70
   3  -9   0   58.59    3.00
   3  -9   0   54.39    2.90
  -4  -9   0    2.50    1.20
   4  -9   0    1.20    0.90
   4   9   0    3.80    1.10
   4  -9   0    2.30    1.80
  -4   9   0   -0.40    1.40
  -4  -9   0    2.30    1.30
   5   9   0  106.09    4.00
  -5   9   0  100.29    4.90
  -5  -9   0  108.09    4.50
   5  -9   0  103.39    5.00
   5  -9   0  105.39    4.20
  -6  -9   0    2.10    1.90
   6  -9   0    0.30    1.30
   6  -9   0    2.90    2.50
  -6   9   0    1.20    2.30
   7  -9   0    1.90    2.70
  -7  -9   0    3.50    2.50
  -7   9   0   -1.60    2.50
   8  -9   0   -3.00    2.90
  -8   9   0    3.90    3.20
  -8  -9   0   -0.40    2.50
  -9   9   0    4.90    3.70
  -9  -9   0    3.00    3.40
   9  -9   0   -3.00    3.40
   0 -10   0   76.59    3.30
   0 -10   0   75.19    1.80
   1 -10   0  396.76    9.70
   1  10   0  386.66    9.40
  -1  10   0  399.96    8.20
   1 -10   0  393.96    8.40
   2 -10   0  141.29    4.10
  -2  10   0  136.39    4.00
   2 -10   0  139.79    4.20
   2  10   0  133.19    4.20
  -2 -10   0  135.19    2.90
  -2 -10   0  134.19    3.00
   2 -10   0  132.49    4.60
   3 -10   0    0.30    1.50
  -3 -10   0    1.60    0.80
   3  10   0    0.80    0.60
  -3 -10   0    0.10    0.80
   3 -10   0   -0.10    1.10
   3 -10   0    0.60    0.90
  -3  10   0   -2.40    1.10
   4 -10   0   64.19    3.20
   4 -10   0   58.89    3.60
  -4 -10   0   63.09    2.80
  -4  10   0   61.89    3.60
   4  10   0   65.09    2.50
  -4 -10   0   61.49    2.90
  -5 -10   0   39.30    3.00
   5 -10   0   35.80    2.90
   5 -10   0   33.90    3.00
  -5  10   0   40.40    3.60
  -6 -10   0    2.60    2.10
   6 -10   0   -0.70    2.30
  -6  10   0   -5.20    2.00
   6 -10   0    1.90    1.40
  -7 -10   0    0.90    2.10
  -7  10   0   -1.90    2.50
   7 -10   0    3.40    2.90
  -8  10   0    4.10    2.60
   8 -10   0   -6.10    2.50
  -8 -10   0    0.30    2.40
  -9 -10   0   18.50    3.90
   9 -10   0   11.30    3.50
   0 -11   0    0.60    0.40
   0 -11   0    0.80    1.00
   1 -11   0    0.30    0.30
   1 -11   0    0.50    1.40
  -1  11   0    0.50    0.70
   1  11   0    2.30    1.30
   1 -11   0    2.40    0.90
   2 -11   0   91.29    3.30
   2  11   0   95.99    3.70
   2 -11   0   97.99    3.50
  -2  11   0   93.89    3.30
   2 -11   0  101.09    4.20
  -3 -11   0    0.30    0.80
   3 -11   0    1.10    1.20
   3 -11   0   -3.40    1.20
  -3 -11   0   -0.50    0.70
  -3  11   0    0.70    1.20
   3 -11   0   -0.40    1.00
   4 -11   0    5.60    1.70
  -4 -11   0    9.50    1.60
   4 -11   0    8.70    2.20
  -4  11   0    6.30    2.00
  -5  11   0    4.70    2.10
   5 -11   0    1.40    1.70
   5 -11   0    7.20    2.20
  -5 -11   0    4.80    1.80
   6 -11   0   47.00    3.30
  -6  11   0   48.10    4.10
  -6 -11   0   50.49    3.70
   6 -11   0   55.79    4.60
  -7 -11   0   -1.10    2.20
  -7  11   0   -3.30    2.60
   7 -11   0   -1.40    2.60
   8 -11   0   12.70    3.90
  -8 -11   0    8.00    2.80
  -9 -11   0    3.40    3.00
   0 -12   0  574.54   10.70
   0 -12   0  578.74   13.50
   0 -12   0  555.04   10.60
   1 -12   0   87.89    2.80
   1 -12   0   87.99    4.20
  -1  12   0   87.49    2.40
   1  12   0   85.69    3.90
   2 -12   0  331.47    9.00
   2  12   0  307.07    8.10
   2 -12   0  315.47    7.60
   2 -12   0  334.87    7.80
  -2  12   0  318.87    7.50
   3 -12   0    3.30    1.70
   3 -12   0    3.70    1.80
  -3 -12   0    1.50    0.80
  -3 -12   0    2.10    0.70
  -3  12   0    2.20    1.50
   4 -12   0    6.00    2.10
  -4  12   0   10.60    2.20
  -4 -12   0    6.60    1.40
   4 -12   0    8.60    2.30
   5 -12   0   -0.50    2.00
  -5 -12   0    0.60    1.50
   5 -12   0    4.20    1.90
  -5  12   0    3.70    2.10
   6 -12   0    2.60    1.70
  -6 -12   0    4.00    2.00
   6 -12   0    6.00    2.80
   7 -12   0   -2.30    2.60
  -7 -12   0    1.10    2.00
  -8 -12   0   16.50    3.30
   8 -12   0    9.50    3.60
  -9 -12   0    5.20    3.30
   1  13   0   21.60    2.50
   1 -13   0   18.90    2.30
   1 -13   0   20.50    1.60
   2 -13   0  383.46   10.20
   2 -13   0  367.06    8.70
   2  13   0  362.86    9.40
  -3 -13   0   20.00    0.80
   3 -13   0   22.10    2.50
  -3 -13   0   19.70    0.80
   3 -13   0   31.40    2.90
   4 -13   0   78.39    4.20
   4 -13   0   71.89    4.30
  -4 -13   0   75.39    2.80
   5 -13   0   38.60    3.80
  -5 -13   0   39.40    2.70
   5 -13   0   37.90    3.50
  -6 -13   0   25.70    2.70
   6 -13   0   23.40    2.90
   6 -13   0   21.60    3.50
  -7 -13   0    7.60    2.40
   7 -13   0    5.10    3.10
  -8 -13   0   17.20    3.20
   8 -13   0   12.70    3.70
   0 -14   0    1.60    1.50
   1 -14   0   77.79    4.10
   1 -14   0   68.29    2.40
   1  14   0   68.59    3.90
   2 -14   0    3.40    1.40
   2  14   0    1.00    1.70
   2 -14   0    3.20    1.60
   3 -14   0   99.29    4.30
   3 -14   0  107.49    5.20
   4 -14   0   -0.50    1.90
  -4 -14   0    4.00    0.90
   4 -14   0    4.80    2.20
   5 -14   0    3.20    2.30
   5 -14   0   -5.00    1.60
  -5 -14   0    0.10    1.30
   6 -14   0    4.10    2.50
  -6 -14   0    1.30    1.60
   6 -14   0   -2.80    1.80
  -7 -14   0   19.00    2.80
   7 -14   0   11.50    3.40
  -8 -14   0   -1.60    2.30
   0  15   0    6.60    2.30
   1 -15   0   31.40    1.70
   1 -15   0   32.60    3.50
   1  15   0   34.90    3.20
   2 -15   0   38.70    2.50
   2 -15   0   38.80    3.90
   2  15   0   40.40    3.30
   3 -15   0    9.20    2.00
   3 -15   0    9.20    2.00
   4 -15   0   16.90    3.00
   4 -15   0   15.50    2.70
   5 -15   0   -8.00    1.70
   5 -15   0   -1.10    2.00
   6 -15   0    2.80    2.00
  -6 -15   0    0.90    1.50
   6 -15   0   -3.60    2.30
   7 -15   0    7.50    3.50
   0  16   0   54.29    4.10
   1  16   0    8.30    2.20
   1 -16   0    4.90    2.40
   1 -16   0    4.80    0.80
   2  16   0   46.20    3.30
   2 -16   0   47.20    4.20
   2 -16   0   46.80    2.60
   3 -16   0    4.30    1.70
   3 -16   0    4.70    2.40
   4 -16   0   -2.90    1.90
   4 -16   0   -0.30    2.10
   5 -16   0    1.90    2.30
   5 -16   0   -1.70    2.30
   6 -16   0    5.70    2.70
   6 -16   0    5.50    2.40
   7 -16   0   -6.50    2.50
   0  17   0   -0.10    2.00
   1  17   0    6.90    2.20
   2 -17   0    5.60    2.20
   2 -17   0    6.40    1.40
   2  17   0    7.10    2.10
   3 -17   0    1.10    1.60
   3 -17   0    0.00    2.20
   4 -17   0   36.40    4.00
   4 -17   0   33.30    3.60
   5 -17   0   -5.00    2.20
   5 -17   0   -1.60    2.10
   6 -17   0    2.30    2.80
   6 -17   0    6.00    2.60
   0  18   0    6.00    2.40
   1  18   0   28.00    3.40
   3 -18   0   -0.30    2.50
   3 -18   0   -2.50    1.40
   4 -18   0   -2.50    1.80
   4 -18   0   -1.80    2.40
   5 -18   0    0.50    2.50
   5 -18   0   -1.60    2.50
   6 -18   0   -4.70    2.70
   6 -18   0   -1.40    2.30
   0  19   0   -1.20    2.10
   1  19   0    1.10    2.40
  -1  19   0    0.00    2.50
   4 -19   0    2.20    2.10
   4 -19   0   -3.00    1.60
   5 -19   0   -5.40    2.10
   5 -19   0   -2.90    1.70
   0  20   0   12.50    3.10
  -1  20   0    2.70    2.70
   5 -20   0    1.30    2.50
   0  21   0    0.70    2.60
  -1  21   0    4.10    2.90
  -2  21   0   13.10    3.70
  -1  22   0    9.20    3.30
  -2  22   0    3.30    3.50
   0   0  -1    0.00    0.10
   0   0   1    0.00    0.10
   1   0  -1  249.18    5.10
   1   0  -1  222.98    5.00
  -1   0   1  250.67    5.10
   1   0   1  233.78    5.10
  -1   0   1  241.68    5.10
  -1   0  -1  235.18    5.10
   1   0   1  255.07    5.10
  -1   0  -1  251.07    5.10
   2   0  -1 5880.81  110.59
  -2   0   1 5878.31  111.59
  -2   0   1 5862.41  110.09
  -2   0  -1 5988.60  112.79
   2   0   1 5910.51  113.09
   2   0   1 6049.19  111.69
  -2   0  -1 6064.69  111.69
   2   0  -1 5553.74  112.19
  -3   0  -1   42.50    2.20
  -3   0   1   40.40    2.30
  -3   0   1   42.50    2.20
   3   0  -1   39.40    2.10
   3   0   1   40.10    2.30
  -3   0  -1   42.20    2.30
   4   0  -1  522.95   11.80
   4   0   1  520.55   11.80
  -4   0   1  512.85   12.00
  -4   0  -1  520.95   12.00
   5   0  -1    3.20    1.90
   5   0   1    2.30    1.70
  -5   0   1   -0.80    1.30
  -5   0  -1    2.00    1.80
   6   0  -1   54.49    3.50
  -6   0   1   52.49    4.10
   6   0   1   54.89    3.90
  -6   0  -1   58.59    3.70
   7   0  -1    0.10    1.80
  -7   0   1    3.20    2.80
  -7   0  -1    4.60    2.70
   7   0   1    1.60    2.40
  -8   0   1   -1.90    2.80
   8   0  -1    3.30    2.20
   8   0   1   -0.50    2.60
  -8   0  -1   -2.50    2.60
   9   0  -1   23.30    3.70
  -9   0  -1   22.80    3.90
   9   0   1   20.90    4.20
  -9   0   1   25.90    4.60
 -10   0  -1    3.60    3.90
 -10   0   1    1.70    3.70
  10   0  -1    5.00    3.70
  10   0   1    0.30    2.50
   0  -1   1   -1.90    0.10
   0  -1   1   -2.00    0.10
   0  -1  -1   -1.90    0.10
   0   1   1   -1.90    0.10
   1   1  -1   11.70    0.80
  -1  -1  -1   10.70    0.70
   1   1  -1    9.90    0.70
  -1  -1  -1   10.40    0.70
  -1   1   1    9.20    0.80
   1  -1   1   10.20    0.50
   1  -1   1    9.50    0.70
  -1   1   1   10.90    0.80
   1  -1   1   10.40    0.90
   1  -1  -1   11.50    0.80
  -1  -1   1   10.00    0.70
  -1   1  -1   10.30    0.80
   1   1   1    9.80    0.70
  -1   1  -1    9.40    0.70
   1  -1  -1   10.20    0.90
   1   1   1   10.30    0.50
  -1   1  -1   10.30    0.50
  -1  -1   1    9.50    0.70
   1   1   1   11.10    0.70
   2  -1   1 1116.59   22.10
   2  -1   1 1140.09   22.10
   2   1  -1 1168.28   22.10
  -2   1   1 1158.88   22.10
  -2  -1  -1 1117.69   22.10
  -2   1   1 1130.59   22.20
   2   1  -1 1128.49   22.00
  -2  -1  -1 1138.09   22.00
  -2   1  -1 1136.89   22.10
   2   1   1 1137.99   22.00
   2  -1  -1 1129.19   22.20
  -2  -1   1 1147.09   22.00
  -2   1  -1 1117.29   22.20
  -2  -1   1 1101.99   22.10
   2   1   1 1152.38   22.00
   2  -1  -1 1129.19   22.10
   3  -1   1  830.42   17.20
  -3  -1  -1  828.42   17.20
   3   1  -1  846.22   17.10
  -3   1   1  829.92   17.30
  -3   1   1  816.72   17.10
  -3  -1  -1  841.72   17.10
   3  -1  -1  827.82   17.10
  -3   1  -1  833.62   17.10
  -3  -1   1  840.72   17.00
  -3  -1   1  842.12   17.20
  -3   1  -1  832.82   17.30
   3   1   1  842.02   17.10
  -4   1   1  266.37    7.30
   4   1  -1  280.27    7.10
   4  -1   1  275.97    7.10
  -4  -1  -1  252.97    7.00
  -4  -1   1  265.67    7.30
   4  -1  -1  263.77    7.10
  -4   1  -1  262.17    7.20
   4   1   1  276.07    7.10
   5   1  -1   69.39    3.70
   5  -1   1   68.69    3.50
  -5  -1  -1   74.49    3.90
  -5   1   1   73.89    4.00
   5   1   1   71.59    3.70
  -5  -1   1   76.39    4.00
  -5   1  -1   74.09    3.70
   5  -1  -1   72.39    3.90
   6   1  -1   83.49    4.10
  -6   1   1   78.29    4.80
  -6  -1  -1   85.49    4.80
   6  -1   1   77.69    2.50
   6  -1   1   81.59    4.20
  -6  -1   1   85.69    4.40
  -6   1  -1   90.99    4.50
   6  -1  -1   79.19    4.60
   6   1   1   83.29    4.40
   7  -1   1   16.00    3.20
  -7  -1  -1   12.10    2.60
  -7   1   1   13.20    3.10
   7   1  -1   12.10    2.90
   7  -1  -1   11.60    2.90
   7   1   1    9.90    2.30
  -7  -1   1   11.10    2.60
  -7   1  -1   13.30    3.20
   8  -1   1    3.60    2.90
   8   1  -1   -1.50    2.50
  -8   1   1   -0.70    2.70
  -8  -1  -1    1.30    2.80
  -8  -1   1   -0.20    2.00
   8  -1  -1    5.00    3.00
   8   1   1    2.30    2.70
  -8   1  -1    0.00    2.00
  -9   1   1   12.20    3.90
  -9  -1  -1   12.30    3.90
   9   1  -1   10.90    3.50
   9  -1   1   16.50    3.30
   9   1   1    9.20    2.90
   9  -1  -1   10.20    3.60
  -9   1  -1    6.70    3.60
  -9  -1   1   10.80    3.30
  10   1  -1    5.90    3.70
 -10  -1  -1    5.50    3.80
  10  -1   1   11.70    4.20
 -10   1   1   24.80    5.00
 -10   1  -1   10.80    4.00
 -10  -1   1   10.90    4.20
  10   1   1    7.30    3.90
  10  -1  -1    7.30    3.90
   0   2   1 1838.42   35.90
   0   2   1 1941.21   35.60
   0  -2  -1 1842.82   35.90
   0   2  -1 1947.81   36.20
   0   2  -1 1919.91   36.30
   0  -2  -1 2008.20   35.40
   0  -2   1 1650.13   36.00
   1   2  -1  358.56    7.20
   1   2  -1  362.56    7.20
  -1  -2  -1  363.76    7.20
  -1  -2  -1  357.66    7.20
   1  -2   1  358.36    7.40
   1  -2   1  369.66    7.40
   1  -2   1  352.06    7.20
  -1  -2  -1  368.56    7.20
  -1   2   1  360.46    7.30
  -1   2   1  360.66    7.40
   1  -2  -1  362.66    7.40
  -1   2  -1  363.86    7.40
  -1   2  -1  356.66    7.20
   1   2   1  360.06    7.10
   1  -2  -1  360.06    7.30
   1   2   1  358.76    7.20
  -1  -2   1  361.26    7.20
  -1   2  -1  356.96    7.40
   1   2   1  359.16    7.10
  -1  -2   1  361.16    7.20
  -2  -2  -1  336.67    7.20
   2  -2   1  340.97    7.50
  -2   2   1  334.37    7.50
   2  -2   1  334.97    6.80
  -2  -2  -1  331.57    7.30
   2   2  -1  337.47    7.30
   2   2  -1  342.87    7.30
   2  -2   1  333.87    7.50
  -2   2   1  337.27    7.40
  -2  -2   1  343.17    7.30
   2  -2  -1  335.67    7.50
  -2  -2   1  329.77    7.30
   2   2   1  348.67    7.20
  -2   2  -1  335.27    7.40
   2   2   1  328.37    7.20
  -2   2  -1  337.07    7.50
   2  -2  -1  342.07    7.50
   3  -2   1  581.54   11.70
  -3   2   1  591.54   12.80
  -3  -2  -1  598.14   12.50
   3  -2   1  593.54   12.80
  -3  -2  -1  585.44   12.60
   3  -2   1  597.04   12.80
   3   2  -1  620.34   12.60
   3  -2  -1  584.34   12.70
  -3  -2   1  594.84   12.50
  -3  -2   1  580.24   12.60
   3   2   1  602.54   12.60
  -3   2  -1  589.64   12.90
   3  -2  -1  601.04   12.80
   4   2  -1   47.60    2.70
  -4   2   1   45.10    2.70
  -4  -2  -1   49.70    2.90
   4  -2   1   44.00    2.90
   4  -2   1   46.20    1.70
  -4   2  -1   43.10    2.60
   4   2   1   44.80    2.60
  -4  -2   1   46.50    2.80
   4  -2  -1   44.40    2.90
   5  -2   1   19.50    1.30
   5   2  -1   18.10    2.40
   5  -2   1   21.20    2.60
  -5  -2  -1   19.20    2.50
  -5   2   1   21.60    2.70
  -5  -2   1   15.70    2.40
   5   2   1   16.60    2.20
   5  -2  -1   18.00    2.20
  -5   2  -1   16.90    2.30
   6  -2   1  122.19    5.50
  -6   2   1  111.69    5.10
  -6  -2  -1  118.19    5.10
   6   2  -1  113.39    4.80
   6  -2   1  115.89    3.20
   6   2   1  109.09    5.00
   6  -2  -1  110.99    4.90
  -6  -2   1  109.49    5.30
  -6   2  -1  123.49    5.60
  -7  -2  -1   59.89    4.70
   7  -2   1   63.59    4.70
  -7   2   1   61.49    4.40
   7   2  -1   62.09    4.40
  -7   2  -1   74.69    5.20
   7  -2  -1   74.39    4.40
   7  -2  -1   67.09    2.90
   7   2   1   64.89    4.40
  -7  -2   1   66.69    5.00
   8  -2   1    5.70    2.30
  -8   2   1    8.80    2.80
  -8  -2  -1    9.60    3.20
   8   2  -1   13.30    3.30
  -8  -2   1    7.40    3.30
   8  -2  -1   14.40    3.00
   8   2   1    9.60    3.00
  -8   2  -1    7.30    2.60
   9  -2   1    0.40    3.20
  -9  -2  -1    1.80    3.20
   9   2  -1    3.20    3.10
  -9   2   1    0.50    2.50
   9   2   1   -1.20    2.80
  -9   2  -1   -1.60    3.30
  -9  -2   1    2.80    3.40
   9  -2  -1    0.30    2.30
 -10   2   1   20.50    5.10
 -10  -2  -1   16.70    4.60
  10  -2   1   13.60    3.70
  10  -2  -1   13.30    4.40
 -10  -2   1   19.30    4.80
 -10   2  -1   15.60    4.00
   0   3  -1  566.44   10.70
   0  -3   1  560.94   10.70
   0  -3  -1  565.54   10.60
   0   3  -1  566.84   10.70
   0   3   1  564.54   10.60
   0   3  -1  558.94   11.10
   0   3   1  561.44   10.60
   0  -3   1  558.54   11.20
   0  -3  -1  557.54   11.20
   0   3   1  561.44   11.20
   1   3  -1  335.27    6.70
   1   3  -1  332.27    6.60
  -1  -3  -1  338.97    6.90
  -1   3   1  333.77    6.90
  -1   3   1  338.67    6.90
   1  -3   1  332.77    6.90
  -1   3   1  332.47    7.00
   1  -3   1  329.37    6.90
   1  -3   1  328.57    6.90
  -1  -3  -1  327.37    6.60
  -1  -3   1  333.77    6.70
   1   3   1  340.47    6.90
   1  -3  -1  327.37    6.90
  -1   3  -1  325.17    6.90
  -1  -3   1  313.17    6.60
  -1   3  -1  329.47    6.90
   1  -3  -1  327.37    7.00
   1   3   1  334.27    6.70
  -1  -3   1  344.27    7.00
  -1   3  -1  337.27    6.90
   1   3   1  332.27    6.60
   1  -3  -1  336.77    6.90
   1   3   1  337.57    6.60
   2   3  -1   30.80    1.50
  -2   3   1   33.20    1.80
  -2   3   1   32.40    1.90
   2   3  -1   35.20    1.70
  -2  -3  -1   34.00    1.60
   2  -3   1   32.90    1.90
   2  -3   1   32.50    1.80
  -2  -3  -1   31.30    1.60
   2  -3   1   31.30    1.40
  -2  -3   1   31.60    1.50
   2   3   1   32.30    1.50
  -2   3  -1   30.50    1.80
   2   3   1   32.80    1.30
  -2   3  -1   31.80    1.30
  -2  -3   1   29.40    1.60
   2   3   1   31.30    1.50
  -2   3  -1   31.70    1.70
   2  -3  -1   29.70    1.80
   2  -3  -1   31.10    1.60
   2  -3  -1   30.60    1.50
  -3  -3  -1  565.04   11.90
   3   3  -1  559.74   11.90
  -3   3   1  561.34   12.30
   3  -3   1  551.14   11.30
  -3  -3  -1  559.44   12.00
   3  -3   1  570.94   12.20
   3  -3   1  563.34   12.30
  -3   3  -1  546.75   12.20
  -3  -3   1  561.04   11.90
   3   3   1  566.74   11.90
  -3  -3   1  557.34   12.00
   3  -3  -1  568.94   12.20
   3  -3  -1  545.15   12.20
  -4   3   1   10.40    1.70
   4   3  -1   12.20    1.80
  -4  -3  -1   12.20    1.70
  -4  -3  -1   10.10    1.80
   4  -3   1   10.60    2.00
   4  -3   1   12.90    1.10
   4   3   1   11.50    1.70
   4  -3  -1   12.00    1.70
  -4  -3   1    8.10    1.70
  -4   3  -1   10.00    2.00
  -4  -3   1   11.10    1.70
   5  -3   1    5.90    2.10
   5   3  -1    3.50    1.40
  -5  -3  -1    5.60    2.00
   5  -3   1    5.10    0.90
  -5   3   1    3.80    2.10
  -5  -3   1    2.50    1.90
  -5   3  -1    3.50    1.70
   5   3   1    1.80    1.50
   5  -3  -1    3.30    2.00
   6  -3   1   39.40    1.90
  -6   3   1   32.50    3.20
   6  -3   1   37.20    3.70
   6   3  -1   39.50    3.30
  -6  -3  -1   33.10    3.00
   6  -3  -1   43.10    3.80
   6  -3  -1   39.10    2.20
  -6  -3   1   37.30    3.70
  -6   3  -1   32.80    3.20
   6   3   1   36.40    3.30
  -7  -3  -1    6.70    2.80
   7   3  -1    2.10    2.30
  -7   3   1    8.00    2.50
   7  -3   1    2.20    2.00
   7  -3  -1    9.70    3.00
   7  -3  -1    4.90    1.20
   7   3   1    6.90    2.40
  -7   3  -1    9.20    3.00
  -7  -3   1   11.80    3.00
   8   3  -1   -0.10    2.50
  -8  -3  -1    5.00    2.90
   8  -3   1    2.70    3.00
  -8   3   1    4.00    2.40
  -8   3  -1    6.80    2.60
   8  -3  -1    6.20    3.20
   8   3   1    1.30    2.40
  -8  -3   1    6.50    3.00
   9  -3   1    8.70    3.70
  -9  -3  -1    6.60    3.50
  -9   3   1    5.40    2.90
   9   3  -1    1.50    3.10
  -9   3  -1    9.70    3.80
  -9  -3   1    7.80    3.30
   9   3   1    2.90    3.10
   9  -3  -1    5.20    3.40
  10  -3   1   -1.20    3.30
 -10   3   1    1.70    3.90
 -10  -3  -1    0.70    3.40
  10  -3  -1   -4.50    2.30
 -10   3  -1    4.60    3.20
 -10  -3   1    0.00    3.60
   0  -4  -1  569.44   12.30
   0  -4  -1  652.03   13.10
   0   4  -1  669.83   13.10
   0   4  -1  655.63   12.40
   0  -4  -1  658.43   12.30
   0   4  -1  666.93   12.40
   0   4   1  668.63   13.10
   0  -4   1  650.03   12.50
   0   4   1  676.73   12.30
   0  -4   1  655.03   13.10
   0   4   1  672.43   12.30
   1   4  -1  167.68    4.10
   1  -4   1  174.68    4.00
   1  -4   1  163.28    4.10
  -1  -4  -1  171.48    4.10
  -1  -4  -1  168.98    3.50
  -1   4   1  173.68    4.20
   1   4  -1  172.48    3.60
   1   4  -1  171.58    3.60
  -1   4   1  170.98    3.90
  -1   4   1  169.88    4.00
   1   4  -1  173.28    4.10
   1  -4   1  167.28    4.00
  -1   4  -1  166.78    4.00
  -1  -4   1  172.08    4.10
   1   4   1  171.28    4.10
   1   4   1  170.18    3.50
   1  -4  -1  174.78    4.00
  -1  -4   1  165.18    3.70
   1  -4  -1  167.68    3.90
   1  -4  -1  169.08    4.20
  -1   4  -1  176.68    4.10
  -1   4  -1  167.28    3.90
   2   4  -1  325.57    6.90
  -2   4   1  321.87    7.30
  -2  -4  -1  319.07    6.90
   2  -4   1  322.07    7.00
   2   4  -1  321.67    6.90
   2  -4   1  328.17    7.40
   2  -4   1  318.57    7.30
  -2   4   1  319.87    7.30
  -2  -4  -1  329.27    6.90
  -2  -4  -1  325.77    6.60
  -2   4  -1  326.47    7.00
  -2  -4   1  322.47    6.90
  -2   4  -1  324.77    7.30
  -2  -4   1  318.27    7.00
   2   4   1  322.77    6.90
   2   4   1  315.27    6.90
   2  -4  -1  314.87    7.20
   2   4   1  327.17    6.90
  -2   4  -1  316.57    7.30
   2  -4  -1  330.27    7.40
   2  -4  -1  324.27    7.30
  -3  -4  -1  175.98    4.80
   3  -4   1  181.58    4.50
   3  -4   1  178.98    5.20
  -3  -4  -1  178.78    4.70
   3   4  -1  183.18    4.80
   3  -4   1  187.68    5.10
  -3   4   1  176.08    5.20
   3   4   1  183.08    4.40
  -3  -4   1  180.68    4.90
   3   4   1  184.18    4.80
  -3   4  -1  177.98    5.20
  -3  -4   1  183.48    4.80
   3  -4  -1  184.78    4.70
   3  -4  -1  175.08    5.20
   3  -4  -1  184.98    5.20
  -4  -4  -1  103.49    3.80
  -4   4   1  123.29    4.50
   4  -4   1  101.39    3.10
   4  -4   1  113.09    4.30
   4   4  -1  108.79    3.80
  -4  -4  -1  111.79    3.90
  -4  -4   1  110.19    3.90
  -4   4  -1  110.19    4.30
   4   4   1  109.79    3.10
  -4  -4   1  121.59    4.00
   4  -4  -1  109.89    4.30
   4  -4  -1  107.29    3.40
   4   4   1  105.79    3.80
   5  -4   1   15.00    1.40
   5   4  -1   18.40    2.20
  -5  -4  -1   17.60    2.40
  -5   4   1   19.30    2.70
   5  -4   1   14.50    2.50
  -5  -4   1   13.60    2.30
  -5   4  -1   18.80    2.70
   5   4   1   15.70    1.40
   5   4   1   19.60    2.20
   5  -4  -1   12.50    2.40
   5  -4  -1   18.00    1.70
   6   4  -1   29.20    3.00
  -6   4   1   26.30    3.40
   6  -4   1   27.70    2.90
   6  -4   1   26.80    1.70
  -6  -4  -1   27.20    3.20
  -6  -4   1   27.90    3.30
   6  -4  -1   23.60    1.90
  -6   4  -1   28.90    3.10
   6  -4  -1   34.10    3.60
   6   4   1   27.60    2.90
   7  -4   1    7.10    2.30
   7   4  -1   11.30    2.30
  -7  -4  -1    9.70    2.80
  -7   4   1   17.80    3.10
   7  -4  -1   11.90    1.60
  -7   4  -1   19.10    3.50
   7   4   1   10.70    2.50
  -7  -4   1   10.50    2.90
   7  -4  -1   13.00    3.10
  -8  -4  -1   35.90    4.40
   8   4  -1   33.00    4.00
   8  -4   1   39.80    4.60
  -8   4   1   38.40    4.40
   8  -4  -1   31.80    4.40
  -8  -4   1   36.50    4.10
  -8   4  -1   28.40    3.90
   8   4   1   33.10    4.00
  -9  -4  -1    1.00    2.80
   9  -4   1   -1.40    2.30
  -9   4   1   -2.30    2.30
  -9  -4   1    1.20    2.80
  -9   4  -1    4.20    3.60
   9  -4  -1    0.10    3.30
 -10  -4  -1    0.30    3.60
  10  -4   1   -2.50    3.40
 -10   4   1    4.20    4.00
 -10  -4   1   -0.20    2.70
  10  -4  -1   -1.10    2.70
 -10   4  -1    6.40    3.20
   0  -5  -1   17.80    0.70
   0  -5   1   16.90    1.40
   0   5   1   19.00    1.20
   0   5   1   18.00    0.60
   0  -5   1   17.60    0.80
   0   5  -1   20.00    1.40
   0   5   1   17.90    0.60
   0  -5  -1   19.10    1.30
   0  -5  -1   18.80    0.70
   0   5  -1   17.40    0.80
   0   5  -1   17.40    0.80
  -1   5   1  210.18    4.60
   1   5  -1  210.68    5.00
  -1  -5  -1  201.28    4.10
   1  -5   1  206.08    4.70
   1   5  -1  208.48    4.20
   1   5  -1  207.78    4.20
  -1   5   1  210.08    5.10
  -1  -5  -1  204.88    5.00
   1  -5   1  199.58    4.90
   1   5  -1  203.78    5.00
  -1   5   1  201.28    4.70
  -1  -5  -1  206.58    4.10
   1  -5   1  210.38    4.70
   1   5   1  208.18    5.00
   1   5   1  207.38    4.00
   1  -5  -1  203.28    5.10
   1  -5  -1  204.18    4.60
  -1   5  -1  206.18    4.70
   1  -5  -1  207.58    4.70
  -1  -5   1  206.98    4.30
  -1   5  -1  207.08    4.70
  -1   5  -1  211.28    5.00
  -2  -5  -1  274.97    6.10
   2   5  -1  283.47    6.50
  -2   5   1  278.67    6.60
   2   5  -1  278.97    6.00
   2  -5   1  293.57    6.60
   2  -5   1  279.87    6.40
   2  -5   1  276.77    6.60
  -2  -5  -1  284.37    6.10
   2   5  -1  281.57    6.10
  -2   5  -1  276.17    6.60
   2   5   1  271.17    6.00
   2   5   1  280.27    6.00
  -2  -5   1  280.27    6.20
   2  -5  -1  276.57    6.60
  -2   5  -1  281.37    6.40
   2  -5  -1  283.87    6.60
  -2  -5   1  282.57    6.10
  -2  -5   1  280.87    6.30
   2  -5  -1  278.77    6.60
   2   5   1  281.27    6.40
  -3   5   1  151.48    4.70
  -3  -5  -1  150.38    3.40
   3  -5   1  148.39    4.60
  -3  -5  -1  148.59    4.10
   3  -5   1  149.29    4.00
  -3  -5  -1  148.79    4.20
   3   5  -1  152.68    4.10
   3  -5   1  144.69    4.50
  -3  -5   1  150.08    4.10
  -3   5  -1  154.88    4.70
   3   5   1  152.78    4.00
   3  -5  -1  150.18    4.60
  -3  -5   1  144.19    4.20
   3  -5  -1  144.49    4.20
   3   5   1  153.18    4.10
   3  -5  -1  147.49    4.60
   4   5  -1  101.19    3.70
   4  -5   1  110.99    3.30
  -4  -5  -1  104.59    3.90
   4  -5   1  105.69    4.30
  -4  -5  -1  107.39    3.80
  -4   5   1  111.79    4.20
   4  -5  -1  103.69    3.50
  -4  -5   1  105.79    3.90
   4   5   1  108.29    3.70
   4   5   1  105.69    3.20
   4  -5  -1  107.69    4.30
  -4  -5   1  104.69    3.70
  -4   5  -1  108.19    4.30
   5   5  -1    4.10    1.50
   5  -5   1    1.70    0.90
  -5   5   1    0.10    1.40
   5  -5   1    4.10    2.10
  -5  -5  -1    4.80    1.80
  -5   5  -1    2.40    1.50
  -5  -5   1    0.40    1.50
   5  -5  -1    2.80    2.00
   5   5   1    0.30    1.40
   5  -5  -1    1.50    0.90
  -6  -5  -1   -0.30    1.90
  -6   5   1   -0.80    2.30
   6  -5   1    1.50    1.00
   6   5  -1    2.10    1.90
   6  -5   1   -1.00    1.60
  -6   5  -1   -2.70    2.20
   6  -5  -1    0.70    2.30
   6  -5  -1    1.80    1.20
   6   5   1   -0.60    1.70
  -6  -5   1   -0.90    1.40
  -7   5   1    7.10    3.00
  -7  -5  -1    3.50    2.50
   7  -5   1    5.00    2.20
   7   5  -1    3.50    2.30
   7  -5  -1    9.20    3.00
  -7  -5   1   10.30    2.90
   7  -5  -1    6.50    1.50
  -7   5  -1    8.50    2.50
   7   5   1    6.60    2.30
  -8   5   1    0.70    3.00
  -8  -5  -1    3.10    2.80
   8  -5   1   -1.90    2.90
   8   5  -1    2.60    2.30
   8  -5  -1   -2.30    2.90
  -8  -5   1    6.70    2.50
  -8   5  -1    4.80    3.10
  -9   5   1    2.40    3.50
   9  -5   1    3.50    2.70
  -9  -5  -1    2.30    2.50
  -9  -5   1    6.80    3.50
   9  -5  -1    1.90    3.50
  -9   5  -1   14.20    4.00
  10  -5   1    0.10    3.90
 -10   5   1   14.00    4.50
 -10   5  -1    6.40    3.90
  10  -5  -1   -3.50    3.60
   0  -6  -1  537.55   10.30
   0  -6  -1  556.44   11.50
   0   6   1  544.95   10.10
   0   6  -1  544.85   10.40
   0  -6   1  537.05   11.50
   0   6   1  536.75   10.10
   0   6  -1  542.35   10.40
   0  -6   1  539.55   10.50
   0  -6  -1  537.35   10.30
   1   6  -1  136.19    3.70
  -1   6   1  126.29    3.20
   1  -6   1  131.69    3.30
  -1  -6  -1  130.39    2.60
   1  -6   1  127.89    3.30
  -1  -6  -1  129.29    3.80
  -1  -6  -1  126.39    2.60
  -1   6   1  135.09    3.30
   1   6  -1  128.29    2.70
   1  -6   1  125.89    3.70
  -1  -6   1  129.29    2.80
   1  -6  -1  128.89    3.30
  -1   6  -1  129.19    3.30
  -1   6  -1  134.19    3.80
   1  -6  -1  127.59    3.30
   1  -6  -1  124.29    3.80
  -1   6  -1  127.19    3.30
  -1  -6   1  128.19    2.90
   2   6  -1   41.70    1.60
   2  -6   1   43.00    2.10
  -2   6   1   42.30    2.20
   2  -6   1   42.60    2.10
  -2  -6  -1   41.50    1.60
   2   6  -1   45.00    1.60
   2  -6   1   46.30    2.10
  -2  -6   1   42.80    1.70
   2   6   1   42.20    1.50
   2   6   1   39.60    1.50
   2  -6  -1   42.80    2.10
  -2   6  -1   37.50    2.00
   2  -6  -1   39.40    2.00
  -2  -6   1   39.10    1.80
  -2  -6   1   38.40    1.60
   2  -6  -1   39.90    2.10
  -3  -6  -1   25.90    1.70
   3   6  -1   25.20    1.70
   3  -6   1   26.20    1.70
  -3   6   1   25.80    2.10
  -3  -6  -1   25.80    1.70
   3  -6   1   25.90    2.20
   3  -6   1   29.40    2.20
   3  -6  -1   26.80    2.10
  -3  -6   1   28.40    1.80
  -3  -6   1   25.60    1.70
   3  -6  -1   23.90    2.10
  -3  -6   1   28.90    1.50
  -3   6  -1   29.70    2.20
   3   6   1   25.70    1.60
   3  -6  -1   25.90    1.90
   4  -6   1   27.50    2.70
   4   6  -1   22.70    1.90
  -4  -6  -1   23.10    1.20
   4  -6   1   25.90    1.90
  -4   6   1   22.60    2.50
  -4  -6  -1   27.30    2.20
  -4  -6  -1   24.50    2.20
   4   6   1   25.40    2.00
  -4   6  -1   25.90    2.20
  -4  -6   1   21.40    2.30
  -4  -6   1   23.50    2.00
   4  -6  -1   25.40    2.20
   4  -6  -1   23.40    1.90
  -5  -6  -1    6.00    1.90
  -5  -6  -1    6.80    1.80
   5   6  -1    5.60    1.60
   5  -6   1    5.30    1.20
   5  -6   1    7.10    2.20
  -5   6   1    4.80    2.10
  -5   6  -1    6.80    2.20
   5  -6  -1    4.90    1.40
  -5  -6   1    6.40    1.90
   5   6   1    5.70    1.70
   5  -6  -1   11.30    2.40
  -6   6   1    4.10    2.00
   6   6  -1    5.20    2.00
  -6  -6  -1    3.80    2.10
   6  -6   1    4.10    1.20
   6  -6   1    3.60    2.50
   6   6   1    2.90    1.90
  -6  -6   1    4.30    2.20
   6  -6  -1    0.60    2.40
  -6   6  -1    2.70    1.90
   6  -6  -1    1.50    1.30
   7  -6   1   58.69    4.30
  -7   6   1   57.99    4.90
   7   6  -1   47.70    3.80
  -7  -6  -1   49.90    4.30
   7  -6  -1   58.79    4.90
   7   6   1   53.39    3.80
  -7   6  -1   56.49    4.90
   7  -6  -1   53.19    2.90
  -7  -6   1   54.59    4.50
   8  -6   1   -3.50    3.00
  -8   6   1    1.60    3.00
  -8  -6  -1    1.10    2.60
   8  -6  -1    0.90    3.10
  -8  -6   1    2.70    2.70
  -8   6  -1   -1.40    2.80
  -9   6   1    0.00    3.30
  -9  -6  -1    2.20    2.70
   9  -6   1    3.90    2.70
  -9  -6   1    3.10    3.20
  -9   6  -1    7.00    3.00
   9  -6  -1    0.70    3.50
 -10   6   1    4.30    4.00
  10  -6   1    0.30    3.90
 -10   6  -1    8.90    4.20
  10  -6  -1   -2.90    3.40
   0  -7   1  149.99    3.30
   0  -7  -1  149.79    3.10
   0   7  -1  157.18    3.20
   0  -7  -1  147.69    3.10
   0  -7  -1  152.08    4.40
   0  -7   1  151.68    4.40
   0   7  -1  157.58    3.20
   1   7  -1    3.90    1.00
   1   7  -1    2.80    0.30
   1  -7   1    3.60    0.80
   1  -7   1    2.90    0.90
  -1   7   1    2.50    0.80
  -1  -7  -1    2.90    0.90
   1  -7   1    2.40    0.80
  -1   7   1    3.80    0.80
   1  -7  -1    3.20    0.90
  -1  -7   1    2.80    0.40
   1  -7  -1    2.40    0.70
   1  -7  -1    2.80    0.80
  -1  -7   1    2.80    0.50
  -1   7  -1    2.50    0.80
  -1   7  -1    2.70    0.80
  -2  -7  -1  138.39    3.40
  -2   7   1  139.49    4.00
   2  -7   1  137.49    4.10
   2  -7   1  134.79    4.00
   2   7  -1  138.49    3.30
   2  -7   1  138.79    4.00
   2   7  -1  135.89    3.30
  -2   7  -1  135.19    4.00
   2  -7  -1  142.49    4.00
   2   7   1  136.99    3.10
   2   7   1  141.59    3.20
   2  -7  -1  136.99    4.10
  -2  -7   1  137.99    3.50
   2  -7  -1  142.09    4.20
   3  -7   1   35.00    2.30
  -3  -7  -1   33.50    1.80
  -3  -7  -1   35.00    1.90
   3  -7   1   34.60    2.40
   3   7  -1   36.60    1.80
   3  -7   1   34.50    2.10
  -3   7   1   37.00    2.40
   3  -7  -1   35.20    2.20
  -3   7  -1   39.10    2.40
   3   7   1   35.70    1.70
  -3  -7   1   35.70    1.90
  -3  -7   1   39.90    1.90
   3  -7  -1   32.90    2.40
   3  -7  -1   34.30    2.30
  -3  -7   1   36.60    2.10
   4   7  -1   44.70    2.30
  -4   7   1   41.60    3.00
   4  -7   1   47.60    2.40
  -4  -7  -1   40.30    2.60
   4  -7   1   42.00    3.10
  -4  -7  -1   47.30    2.50
   4   7   1   44.70    2.30
   4  -7  -1   47.90    3.10
  -4  -7   1   45.40    2.00
  -4  -7   1   47.90    2.70
  -4   7  -1   43.20    3.00
   4  -7  -1   45.10    2.50
  -4  -7   1   44.20    2.40
  -5  -7  -1  134.69    4.70
  -5  -7  -1  129.99    4.90
   5  -7   1  130.29    4.20
  -5  -7  -1  133.39    3.40
   5  -7   1  126.59    5.10
  -5   7   1  135.49    5.60
   5   7  -1  132.99    4.60
  -5  -7   1  142.79    5.10
   5  -7  -1  138.79    5.30
   5  -7  -1  137.69    4.50
  -5  -7   1  134.69    4.70
   5   7   1  139.19    4.60
  -5   7  -1  123.49    5.40
   6  -7   1   22.70    2.10
   6  -7   1   22.20    3.40
   6   7  -1   22.40    2.70
  -6   7   1   20.70    3.40
  -6  -7  -1   21.00    2.80
   6  -7  -1   23.50    2.30
   6  -7  -1   18.80    3.20
   6   7   1   23.00    2.60
  -6  -7   1   28.70    3.10
  -6   7  -1   21.00    3.30
   7  -7   1   10.80    3.20
  -7   7   1   12.30    3.20
  -7  -7  -1   12.90    2.90
   7  -7  -1    7.20    3.10
  -7  -7   1   11.90    2.70
  -7   7  -1   13.80    3.20
   7  -7  -1   11.40    1.80
  -8  -7  -1   17.80    3.20
   8  -7   1   18.30    3.80
  -8   7   1   15.50    3.30
  -8  -7   1   15.90    3.50
  -8   7  -1   12.80    3.10
   8  -7  -1   14.00    3.80
   9  -7   1   -4.90    3.20
  -9   7   1   -0.40    2.60
  -9  -7  -1    3.90    3.00
  -9  -7   1   -0.40    2.80
  -9   7  -1    4.00    3.60
   9  -7  -1   -2.60    3.30
 -10   7   1    2.00    3.00
 -10   7  -1    5.90    3.80
   0  -8   1   46.60    1.50
   0  -8   1   45.70    2.30
   0  -8  -1   43.90    2.20
   0   8  -1   45.20    1.20
   0  -8  -1   43.70    1.20
   0  -8  -1   46.00    1.20
   0   8  -1   47.40    1.20
   1  -8   1    8.70    1.00
   1  -8   1    7.90    1.20
  -1   8   1    6.80    0.90
  -1   8   1    7.80    0.90
  -1  -8  -1    6.00    1.10
   1   8  -1    7.30    1.30
   1  -8   1    6.50    0.90
   1  -8  -1    5.70    0.90
   1  -8  -1    7.10    1.20
  -1   8  -1    7.90    0.90
  -1  -8   1    6.50    0.50
   1  -8  -1    5.00    0.80
  -1  -8   1    6.70    0.60
   2  -8   1  108.89    3.80
   2  -8   1  112.59    3.60
  -2   8   1  111.19    3.40
  -2  -8  -1  108.19    2.70
   2  -8   1  111.49    3.50
   2   8  -1  108.89    2.60
   2   8  -1  108.69    2.60
  -2  -8  -1  106.19    2.70
   2  -8  -1  108.19    3.90
   2  -8  -1  114.59    3.60
   2   8   1  111.59    2.40
   2  -8  -1  111.59    3.50
   2   8   1  116.59    3.30
  -2   8  -1  108.29    3.50
  -2  -8   1   89.19    2.70
  -2  -8   1  108.89    2.90
  -3  -8  -1   35.70    1.80
   3   8  -1   38.10    1.80
  -3  -8  -1   37.60    1.90
   3  -8   1   41.20    2.50
   3  -8   1   38.30    2.60
  -3   8   1   36.40    2.40
   3  -8   1   36.30    2.30
   3  -8  -1   38.70    2.40
  -3   8  -1   37.40    2.50
  -3  -8   1   39.50    2.00
   3  -8  -1   40.00    2.40
  -3  -8   1   37.00    1.90
   3   8   1   37.60    1.70
   3  -8  -1   39.40    2.50
   4  -8   1   15.10    2.00
  -4  -8  -1   18.80    1.90
  -4   8   1   18.80    2.40
   4  -8   1   14.10    1.70
  -4  -8  -1   17.20    1.90
   4   8  -1   19.40    1.80
  -4   8  -1   18.60    2.40
   4  -8  -1   20.40    2.00
  -4  -8   1   18.50    1.80
   4   8   1   16.90    1.80
  -4  -8   1   16.10    1.90
  -4  -8   1   15.00    1.60
   4  -8  -1   12.80    2.10
   5   8  -1    7.70    1.70
   5  -8   1    5.90    1.40
   5  -8   1   10.70    2.50
  -5  -8  -1    6.90    1.90
  -5   8   1    2.00    2.00
  -5  -8   1    9.50    2.00
   5  -8  -1    2.90    1.50
   5   8   1    7.00    1.70
  -5  -8   1    6.20    2.00
   5  -8  -1    1.60    2.20
  -5   8  -1    3.80    2.10
   6  -8   1   30.30    3.30
   6  -8   1   28.40    2.20
  -6   8   1   29.10    3.70
  -6  -8  -1   30.50    3.20
  -6  -8   1   34.00    3.60
   6  -8  -1   30.70    2.70
   6  -8  -1   30.80    3.30
  -6   8  -1   36.10    3.90
  -7   8   1    5.90    2.70
  -7  -8  -1    6.20    2.50
   7  -8   1    8.00    3.00
  -7   8  -1    6.40    3.00
   7  -8  -1    3.30    2.20
   7  -8  -1    7.50    1.70
  -7  -8   1    6.90    2.60
  -8   8   1    7.10    3.40
  -8  -8  -1    5.00    2.80
   8  -8   1    3.30    2.60
   8  -8  -1    1.20    2.40
  -8  -8   1    7.80    2.80
  -8   8  -1    8.30    3.40
  -9  -8  -1   -2.70    2.80
  -9   8   1    6.80    3.70
   9  -8   1   -0.70    3.40
  -9  -8   1    1.60    3.00
   9  -8  -1   -2.40    2.40
  -9   8  -1   -0.20    2.40
   0  -9  -1   19.80    0.70
   0   9  -1   20.40    0.70
   0  -9  -1   18.60    2.00
   0   9  -1   18.80    0.70
   0  -9   1   18.00    1.00
   0  -9   1   18.60    1.90
   1   9  -1    8.60    1.40
  -1   9   1    6.00    0.80
  -1  -9  -1    2.50    1.20
   1  -9   1    4.70    1.00
   1  -9   1    3.20    1.30
   1  -9   1    4.50    0.90
  -1  -9   1    5.50    0.40
  -1   9  -1    5.50    0.90
   1  -9  -1    5.20    0.90
  -1  -9   1    5.20    0.50
   1  -9  -1    6.90    1.20
  -2  -9  -1   41.00    1.40
   2  -9   1   45.10    2.40
   2   9  -1   41.60    1.20
  -2   9   1   44.50    2.20
   2  -9   1   44.50    2.30
   2  -9   1   42.80    2.20
  -2  -9  -1   39.90    1.30
   2   9   1   44.30    2.10
  -2  -9   1   41.10    1.50
   2  -9  -1   45.70    2.20
   2  -9  -1   39.50    2.40
   2  -9  -1   41.80    2.20
  -2   9  -1   39.60    2.20
  -2  -9   1   41.80    1.50
   3  -9   1   51.69    2.90
   3  -9   1   54.69    2.80
   3  -9   1   50.89    2.80
  -3  -9  -1   52.69    2.20
   3   9  -1   50.59    1.90
  -3   9   1   53.89    2.90
  -3  -9   1   52.59    2.30
   3  -9  -1   56.59    3.00
   3  -9  -1   61.39    3.00
   3  -9  -1   49.10    2.80
  -3   9  -1   50.69    2.90
   3   9   1   52.49    1.90
   4  -9   1   29.40    2.30
   4  -9   1   31.70    2.90
  -4  -9  -1   32.50    2.10
   4   9  -1   28.60    2.00
  -4   9   1   31.80    2.80
  -4  -9  -1   29.00    2.20
   4   9   1   32.60    2.00
   4  -9  -1   26.20    2.70
   4  -9  -1   33.80    2.60
  -4  -9   1   30.30    2.10
  -4  -9   1   30.10    2.30
  -4   9  -1   30.90    2.80
   5  -9   1  107.39    5.10
  -5  -9  -1   98.79    4.20
  -5   9   1  102.09    4.90
   5   9  -1  103.39    3.90
   5  -9   1  105.79    4.10
  -5  -9   1  107.29    4.50
   5  -9  -1  105.59    4.30
  -5   9  -1  111.39    5.10
   5   9   1   99.99    3.90
   5  -9  -1  100.29    4.90
  -6   9   1   15.30    3.00
   6  -9   1   14.90    3.10
   6  -9   1   14.40    2.00
  -6  -9  -1   10.90    2.30
  -6   9  -1   14.70    3.00
   6  -9  -1   14.30    2.00
   6  -9  -1   11.80    3.00
  -6  -9   1   20.40    2.70
  -7  -9  -1    0.10    2.20
   7  -9   1    7.00    2.50
  -7   9   1    2.90    2.70
   7  -9  -1    5.90    1.80
   7  -9  -1    4.50    2.80
  -7  -9   1    4.90    2.40
  -7   9  -1    2.60    2.70
  -8   9   1    2.10    3.00
  -8  -9  -1    0.00    2.50
   8  -9   1    5.40    3.40
  -8  -9   1    5.90    2.90
   8  -9  -1    3.90    3.20
  -8   9  -1    3.10    3.10
  -9   9   1    6.50    3.10
  -9  -9  -1    2.90    3.40
   9  -9   1   -1.30    2.50
  -9   9  -1    2.00    3.60
  -9  -9   1    2.70    3.40
   9  -9  -1    0.30    3.60
   0 -10   1   58.39    1.70
   0 -10   1   63.99    2.90
   0 -10  -1   60.09    2.90
   0 -10  -1   57.79    1.40
  -1 -10  -1   10.30    1.70
   1 -10   1   15.70    2.00
  -1  10   1    9.20    1.00
   1 -10   1   11.20    1.30
   1  10  -1   13.40    1.80
   1 -10  -1   12.80    1.30
  -1  10  -1   11.80    1.20
   1 -10  -1   12.20    1.60
   2 -10   1   68.09    3.30
  -2  10   1   72.99    2.80
   2 -10   1   70.99    2.80
   2 -10   1   71.59    2.90
  -2 -10  -1   67.49    1.60
  -2 -10  -1   67.09    1.60
  -2  10  -1   67.89    2.80
   2  10   1   68.39    2.80
  -2 -10   1   70.79    1.90
   2 -10  -1   71.19    2.90
   2 -10  -1   71.49    3.30
  -2 -10   1   68.29    1.90
   2 -10  -1   71.59    2.80
   3 -10   1   13.50    1.80
  -3  10   1    6.50    1.50
   3 -10   1    9.30    1.80
   3 -10   1    8.90    1.70
  -3 -10  -1    6.50    1.10
  -3 -10  -1    8.40    1.00
   3  10  -1    8.80    0.90
   3 -10  -1    9.20    1.70
   3 -10  -1   10.40    1.70
   3 -10  -1    6.00    1.40
  -3  10  -1    8.40    1.70
  -3 -10   1    8.70    1.20
   3  10   1    8.30    0.80
   4 -10   1   34.70    2.70
   4 -10   1   33.10    3.00
  -4  10   1   27.80    3.00
  -4 -10  -1   33.30    2.30
  -4 -10  -1   31.60    2.00
   4  10  -1   34.70    2.00
   4 -10  -1   27.20    2.90
   4 -10  -1   29.70    2.30
  -4  10  -1   30.20    3.00
  -4 -10   1   31.90    2.20
   4  10   1   32.80    1.90
  -4 -10   1   33.10    2.40
  -5  10   1   28.90    3.20
   5 -10   1   37.40    3.60
  -5 -10  -1   30.20    2.80
   5 -10   1   27.00    2.60
  -5  10  -1   35.70    3.50
  -5 -10   1   29.90    2.90
   5 -10  -1   33.60    2.90
   5 -10  -1   33.90    3.50
  -6  10   1    6.40    2.60
   6 -10   1    6.70    1.80
  -6 -10  -1    7.20    2.20
   6 -10   1    3.70    2.60
   6 -10  -1    1.70    2.50
   6 -10  -1    5.50    1.80
  -6  10  -1    4.40    2.50
  -6 -10   1    2.20    2.10
  -7  10   1    8.70    3.10
   7 -10   1    6.40    3.10
  -7 -10  -1   13.50    2.80
   7 -10  -1    9.30    2.10
   7 -10  -1    6.40    2.50
  -7 -10   1    7.00    2.70
  -7  10  -1    9.00    3.00
  -8 -10  -1    4.50    2.80
   8 -10   1    2.50    2.50
  -8  10   1    0.00    2.30
  -8 -10   1    1.00    2.50
  -8  10  -1   -1.30    2.70
   8 -10  -1   -5.30    2.80
  -9 -10  -1    9.90    3.40
   9 -10   1    3.50    3.90
  -9 -10   1    6.50    3.30
   9 -10  -1    0.40    3.60
   0 -11  -1    2.20    0.20
   0 -11  -1   -0.80    0.90
   0 -11   1    1.80    0.60
   0 -11   1    2.20    1.10
   1 -11   1   12.10    2.00
  -1 -11  -1   10.50    1.90
   1  11  -1   12.00    1.80
   1 -11   1   11.10    1.30
  -1  11   1   11.40    1.10
  -1  11  -1   11.30    1.10
   1 -11  -1    7.70    1.70
   1 -11  -1   12.40    1.20
   1 -11  -1    6.50    0.90
   1  11   1   15.90    1.90
   2 -11   1    7.50    1.70
   2 -11   1    8.30    1.40
  -2  11   1    7.40    1.30
   2 -11   1    9.60    1.60
   2 -11  -1    9.70    1.40
   2 -11  -1    8.50    1.60
  -2 -11   1    8.00    0.60
  -2  11  -1    9.40    1.40
   2  11   1   10.00    1.50
   2 -11  -1    8.30    1.50
  -2 -11   1    7.90    0.60
  -3 -11  -1   51.99    2.00
  -3 -11  -1   53.09    1.90
  -3  11   1   53.29    3.00
   3 -11   1   45.70    2.90
   3 -11   1   50.59    2.80
   3 -11   1   53.29    2.90
   3 -11  -1   54.19    2.80
   3 -11  -1   53.19    3.20
  -3  11  -1   55.69    3.00
  -3 -11   1   51.29    2.00
   3 -11  -1   46.70    2.90
  -3 -11   1   49.70    2.10
  -4 -11  -1   72.69    3.00
   4 -11   1   78.99    4.10
   4 -11   1   72.29    3.80
  -4  11   1   79.69    4.00
   4 -11  -1   88.19    4.40
  -4  11  -1   79.09    4.00
  -4 -11   1   81.49    3.30
   4 -11  -1   80.19    3.80
   5 -11   1  157.78    6.30
  -5  11   1  156.48    6.10
   5 -11   1  157.88    5.60
  -5 -11  -1  156.88    5.20
   5 -11  -1  145.09    5.60
   5 -11  -1  155.98    6.20
  -5 -11   1  153.18    5.20
  -5  11  -1  157.08    6.10
   6 -11   1   28.60    2.80
   6 -11   1   30.40    3.70
  -6  11   1   36.50    3.80
  -6 -11  -1   34.20    3.30
   6 -11  -1   32.90    3.10
  -6  11  -1   29.90    3.60
   6 -11  -1   33.30    3.90
  -6 -11   1   41.00    3.50
   7 -11   1    0.70    2.80
  -7 -11  -1    3.00    2.40
  -7  11  -1   -0.50    2.40
   7 -11  -1    3.00    2.90
  -7 -11   1   -2.50    2.10
   8 -11   1    5.40    3.50
  -8 -11  -1    6.80    2.90
   8 -11  -1    6.80    3.60
  -8 -11   1    7.60    2.80
  -9 -11  -1    6.90    3.30
  -9 -11   1    5.40    3.00
   0 -12  -1   32.50    2.50
   0 -12   1   31.90    1.10
   0 -12   1   29.80    1.20
   1  12  -1   17.70    2.20
  -1 -12  -1   14.50    1.90
   1 -12   1   19.00    1.60
  -1  12   1   17.40    1.10
   1 -12   1   19.20    2.30
  -1  12  -1   16.60    1.20
   1 -12  -1   17.80    1.30
   1 -12  -1   17.50    2.10
   1  12   1   17.60    2.00
   1 -12  -1   17.10    1.40
   2 -12   1    8.70    1.60
   2 -12   1    6.80    1.60
   2  12  -1    7.90    1.80
  -2  12   1    7.50    1.40
   2 -12   1    6.90    1.30
   2 -12  -1    7.40    1.30
   2 -12  -1    8.00    2.00
   2 -12  -1    7.30    1.50
  -2  12  -1    8.80    1.40
   2  12   1    8.00    1.70
  -3 -12  -1   25.30    1.20
   3 -12   1   26.40    2.80
  -3  12   1   21.90    2.40
   3 -12   1   26.90    2.80
  -3 -12  -1   22.40    1.20
  -3 -12   1   23.20    1.40
   3 -12  -1   27.10    2.50
   3 -12  -1   22.70    2.40
  -3  12  -1   26.80    2.40
  -3 -12   1   24.60    1.50
   4 -12   1   80.69    4.20
  -4 -12  -1   77.99    3.00
   4 -12   1   81.39    4.20
  -4  12   1   80.29    3.90
   4 -12  -1   84.39    4.20
   4 -12  -1   71.69    3.80
  -4  12  -1   81.49    4.00
  -4 -12   1   78.59    3.10
  -5 -12  -1   21.30    2.20
   5 -12   1   22.50    3.10
   5 -12   1   21.20    2.60
   5 -12  -1   26.80    3.20
  -5  12  -1   18.30    2.80
  -5 -12   1   26.10    2.70
   5 -12  -1   20.90    2.70
   6 -12   1    3.30    2.70
  -6 -12  -1    4.50    2.00
   6 -12   1    6.90    2.20
   6 -12  -1    7.40    2.60
   6 -12  -1    5.70    2.00
  -6 -12   1    6.00    2.10
  -7 -12  -1    4.00    2.40
   7 -12   1    6.20    3.20
   7 -12  -1    7.40    3.30
  -7 -12   1    7.20    2.60
  -8 -12  -1   14.40    3.10
   8 -12   1    5.30    3.60
   8 -12  -1    1.90    3.00
  -8 -12   1    7.90    3.00
  -9 -12  -1    7.20    3.40
  -9 -12   1    1.50    3.20
   0 -13  -1  465.75   11.60
   0  13  -1  444.46   11.50
   0 -13   1  436.26    8.50
   0 -13   1  432.66    8.50
   1  13  -1   85.49    4.10
  -1 -13  -1   85.29    4.10
   1 -13   1   85.39    2.90
   1 -13   1   97.39    4.60
   1 -13  -1   89.39    4.50
   1  13   1   89.99    4.00
   1 -13  -1   85.59    2.70
   2 -13   1  207.98    7.00
   2  13  -1  211.28    6.50
   2 -13   1  209.18    5.80
   2 -13  -1  216.48    5.70
   2 -13  -1  200.68    6.80
   2  13   1  205.98    6.10
   3 -13   1  138.89    5.60
   3 -13   1  144.89    5.10
   3 -13  -1  140.59    5.00
  -3 -13   1  131.59    3.20
   3 -13  -1  148.49    5.80
  -3 -13   1  134.59    3.20
  -4 -13  -1   22.50    1.70
   4 -13   1   26.10    3.00
   4 -13   1   26.40    2.90
   4 -13  -1   23.10    2.90
  -4 -13   1   29.40    2.00
   4 -13  -1   24.60    2.80
   5 -13   1   12.60    2.30
   5 -13   1   10.80    2.70
  -5 -13  -1   12.50    1.90
   5 -13  -1    8.80    2.50
  -5 -13   1   11.20    1.90
   5 -13  -1   12.30    2.40
  -6 -13  -1    3.90    1.80
   6 -13   1    1.90    1.90
   6 -13   1    4.80    2.70
   6 -13  -1    0.40    1.80
   6 -13  -1   -1.10    2.20
  -6 -13   1   -0.20    1.70
  -7 -13  -1   12.70    2.70
   7 -13   1   10.30    3.40
  -7 -13   1   16.30    2.90
   7 -13  -1   11.80    3.50
   8 -13   1    6.40    3.70
  -8 -13  -1   15.50    3.10
   8 -13  -1   11.60    3.60
  -8 -13   1    7.10    3.00
   0  14  -1   69.39    4.20
   0 -14  -1   70.19    4.30
   1 -14   1    0.80    1.00
   1  14  -1    0.20    1.80
   1 -14   1    5.10    2.10
   1 -14  -1    0.40    0.80
   1 -14  -1    2.40    1.50
   1  14   1    3.30    1.80
   2 -14   1   80.19    4.50
   2 -14   1   81.39    3.50
   2  14  -1   73.69    3.90
   2  14   1   79.39    3.80
   2 -14  -1   78.59    4.60
   2 -14  -1   81.39    3.30
   3 -14   1   28.90    2.80
   3 -14   1   32.70    3.00
   3 -14  -1   28.00    2.80
   3 -14  -1   37.40    3.80
  -4 -14  -1    4.50    0.90
   4 -14   1    3.20    2.10
   4 -14   1    3.60    2.20
  -4 -14   1    1.90    1.00
   4 -14  -1    2.60    1.90
   4 -14  -1    2.50    2.10
   5 -14   1   25.80    3.40
  -5 -14  -1   20.30    2.00
   5 -14   1   17.60    2.80
  -5 -14   1   23.30    2.30
   5 -14  -1   19.90    3.00
   5 -14  -1   20.20    3.00
  -6 -14  -1   11.10    2.10
   6 -14   1   13.00    2.50
   6 -14   1   10.90    3.00
   6 -14  -1    7.30    2.80
   6 -14  -1   11.30    2.80
  -6 -14   1   14.10    2.20
   7 -14   1    5.80    3.20
  -7 -14  -1    1.40    2.10
   7 -14  -1    2.30    2.90
  -7 -14   1    3.50    2.10
  -8 -14  -1   -0.90    2.40
  -8 -14   1   -1.60    2.40
   0  15  -1  155.58    6.20
   0 -15  -1  155.48    6.10
   1  15  -1   17.50    2.70
   1 -15   1   14.40    1.40
   1  15   1   15.50    2.50
   1 -15  -1   20.50    2.70
   1 -15  -1   15.80    1.30
   2 -15   1   71.39    4.70
   2 -15   1   71.89    3.20
   2 -15  -1   73.19    4.70
   2 -15  -1   70.39    3.10
   2  15   1   72.89    3.60
   3 -15   1    2.60    1.70
   3 -15   1    3.90    2.30
   3 -15  -1    0.60    1.70
   3 -15  -1    1.10    1.60
   4 -15   1   10.90    2.50
   4 -15   1   10.80    2.50
   4 -15  -1   15.70    2.60
   4 -15  -1   11.80    2.70
   5 -15   1   -0.40    2.20
   5 -15   1   -1.00    1.80
   5 -15  -1   -2.30    2.20
  -5 -15   1    0.80    1.20
   5 -15  -1   -2.30    1.90
   6 -15   1    1.80    2.00
   6 -15   1    0.80    2.90
   6 -15  -1    0.00    2.60
  -6 -15   1    0.00    1.50
   6 -15  -1    2.90    2.20
   7 -15   1   -1.30    2.90
   7 -15  -1   -3.10    2.80
   0 -16  -1   31.30    3.20
   0  16  -1   27.10    3.30
   1  16  -1   19.40    2.80
   1 -16   1   12.90    1.30
   1  16   1   13.30    2.30
   1 -16  -1   20.90    3.10
   1 -16  -1   13.50    0.90
   2 -16   1    9.30    1.70
   2 -16   1    7.30    2.50
   2 -16  -1    6.50    1.50
   2 -16  -1    8.60    2.70
   2  16   1   12.30    2.30
   3 -16   1    3.70    2.40
   3 -16   1    4.90    1.80
   3 -16  -1    4.70    1.70
   3 -16  -1    3.10    2.30
   4 -16   1    8.10    2.10
   4 -16   1    1.50    2.20
   4 -16  -1    2.80    2.10
   4 -16  -1    5.30    2.50
   5 -16   1    3.90    2.40
   5 -16   1    8.40    2.50
   5 -16  -1    5.70    2.60
   5 -16  -1   -0.80    2.10
   6 -16   1    8.50    2.60
   6 -16   1    3.20    2.80
   6 -16  -1    4.20    3.00
   6 -16  -1    2.50    2.40
   7 -16   1   -0.90    2.90
   7 -16  -1   -3.70    3.20
   0  17  -1    5.20    2.40
   0  17   1   12.10    2.60
   1  17  -1    5.10    2.20
  -1  17  -1    4.20    2.60
   1 -17  -1    4.40    2.10
   1  17   1    6.80    2.40
   2 -17   1    9.90    1.60
   2 -17  -1    9.50    2.20
   2 -17  -1    8.90    1.50
   2  17   1    8.40    2.30
   3 -17   1   12.70    2.10
   3 -17   1   10.60    2.90
   3 -17  -1    8.50    1.90
   3 -17  -1   11.30    2.50
   4 -17   1    3.10    2.20
   4 -17   1    4.00    2.50
   4 -17  -1    2.40    2.40
   4 -17  -1    5.00    2.20
   5 -17   1    1.20    2.40
   5 -17   1   -1.80    2.20
   5 -17  -1    1.40    2.40
   5 -17  -1   -3.30    1.90
   6 -17   1    3.70    2.40
   6 -17   1    1.00    2.80
   6 -17  -1   -0.50    2.20
   6 -17  -1   -2.80    2.40
   0  18   1    4.50    2.30
   0  18  -1    4.10    2.40
   1  18  -1    0.60    2.10
   1 -18  -1    2.70    1.90
  -1  18  -1    0.40    2.50
   1  18   1    2.50    2.00
   2 -18   1   -0.70    1.10
   2 -18  -1    0.10    2.40
   3 -18   1   -1.60    1.50
   3 -18  -1   -2.90    1.40
   3 -18  -1    1.80    2.50
   4 -18   1    6.00    2.20
   4 -18  -1   -1.40    1.90
   4 -18  -1    3.80    2.70
   5 -18   1   -1.40    2.10
   5 -18  -1   10.40    3.10
   5 -18  -1    2.90    2.60
   6 -18   1   -4.80    2.80
   6 -18  -1   -2.20    2.60
   6 -18  -1    1.30    2.40
   0  19  -1   -0.60    2.20
   0  19   1   -2.70    2.00
   1  19  -1    4.40    2.30
   1  19   1    3.40    2.30
  -1  19  -1    2.50    2.60
   2 -19  -1    1.80    2.70
   3 -19   1    0.20    1.70
   3 -19  -1    0.30    2.70
   4 -19   1    2.30    2.10
   4 -19  -1   -2.10    2.50
   4 -19  -1   -1.10    2.00
   5 -19   1   -5.20    2.30
   5 -19  -1   -1.70    2.40
   5 -19  -1   -0.90    2.40
   0  20   1    2.40    2.60
   0  20  -1   10.70    3.20
  -1  20   1   -1.60    2.40
   1  20  -1   -2.90    2.10
  -1  20  -1    0.50    2.60
  -2  20  -1   -0.30    2.80
   4 -20  -1    0.10    2.80
   5 -20   1   -2.70    2.30
   5 -20  -1   -2.70    2.80
   5 -20  -1   -1.50    2.60
   0  21   1    5.80    2.80
   0  21  -1    7.60    3.10
  -1  21   1   -0.10    2.80
  -1  21  -1    2.60    3.00
  -2  21  -1    1.30    3.10
  -3  21  -1    0.70    3.30
  -1  22   1    0.30    2.90
  -1  22  -1    3.50    2.90
  -2  22   1    6.00    3.40
  -2  22  -1    0.90    2.50
   1   0   2   -0.40    0.50
  -1   0   2    0.00    0.50
   1   0  -2    0.20    0.60
   1   0   2    1.00    0.50
  -1   0   2   -0.60    0.50
  -1   0  -2    0.50    0.50
   1   0  -2    0.70    0.40
  -1   0  -2    0.10    0.60
  -2   0  -2  178.78    4.80
   2   0   2  195.18    4.80
  -2   0  -2  195.98    4.90
   2   0  -2  205.78    4.90
  -2   0   2  201.48    4.90
   2   0   2  208.48    4.90
  -2   0   2  197.28    5.00
   2   0  -2  200.78    4.90
  -3   0  -2 1696.63   32.60
  -3   0  -2 1680.43   32.50
   3   0  -2 1680.93   32.50
  -3   0   2 1654.23   32.50
   3   0   2 1621.44   32.40
  -3   0   2 1661.23   32.70
   4   0  -2  150.08    4.80
  -4   0  -2  158.58    5.20
   4   0   2  157.48    4.90
  -4   0   2  153.18    5.00
   5   0   2  300.27    8.50
  -5   0  -2  332.97    8.80
  -5   0   2  303.97    8.80
   5   0  -2  323.67    8.70
  -6   0   2   26.20    3.30
   6   0   2   20.20    1.10
  -6   0  -2   23.80    3.20
   6   0  -2   23.00    2.70
   6   0   2   23.80    2.70
   7   0   2   20.70    2.90
   7   0  -2   19.30    3.30
  -7   0  -2   33.50    4.00
  -7   0   2   21.00    3.10
   8   0  -2    1.70    2.10
  -8   0  -2    8.10    3.10
  -8   0   2    5.50    3.20
   8   0   2    1.90    2.70
   9   0  -2   -0.30    2.20
  -9   0   2   -0.30    3.20
  -9   0  -2    2.10    2.50
   9   0   2   -4.60    2.80
 -10   0   2   17.40    4.90
  10   0  -2   16.00    3.60
 -10   0  -2   28.30    5.00
  10   0   2   13.60    4.30
   0  -1  -2  132.49    2.90
   0   1  -2  137.89    3.00
   0   1   2  140.09    2.90
  -1   1   2   70.39    2.00
  -1  -1  -2   72.19    2.00
   1   1  -2   73.09    2.00
   1   1  -2   74.09    2.10
  -1  -1  -2   71.89    1.60
  -1   1   2   71.29    2.10
   1  -1   2   73.59    2.10
  -1  -1  -2   73.99    1.60
   1  -1   2   76.69    2.10
  -1  -1  -2   74.09    2.00
   1   1   2   74.09    1.90
  -1   1  -2   71.29    2.00
  -1   1  -2   72.49    2.10
  -1  -1   2   72.69    2.00
   1  -1  -2   74.29    2.10
   1   1   2   72.79    2.00
  -1   1  -2   73.59    1.60
  -1  -1   2   72.99    2.00
   1  -1  -2   73.79    2.10
   2  -1   2  231.78    5.50
  -2   1   2  231.28    5.50
  -2   1   2  222.98    5.60
  -2  -1  -2  229.48    5.30
  -2  -1  -2  240.78    5.50
   2   1  -2  220.98    5.30
   2   1  -2  223.58    5.40
   2  -1   2  231.08    5.40
   2  -1   2  224.28    4.50
   2   1   2  224.28    4.50
  -2   1  -2  236.48    5.60
  -2  -1   2  235.68    5.50
  -2   1  -2  228.28    5.40
   2  -1  -2  233.88    5.50
  -2  -1   2  227.88    5.40
   2  -1  -2  224.58    5.40
   2   1   2  224.98    5.30
   2   1   2  228.28    5.30
   3   1  -2  489.65   10.90
   3  -1   2  492.75   11.00
  -3  -1  -2  506.65   10.90
   3  -1   2  500.55    9.60
  -3   1   2  504.75   11.20
  -3  -1  -2  499.85   10.90
  -3  -1   2  507.65   10.90
  -3   1  -2  507.15   11.10
   3   1   2  492.75   10.80
  -3  -1   2  497.25   11.00
  -3   1  -2  494.15   11.00
   3  -1  -2  490.45   11.00
   4  -1   2  311.17    8.00
   4   1  -2  319.17    8.00
  -4  -1  -2  305.67    8.10
   4  -1   2  312.07    6.40
  -4   1   2  313.87    8.30
  -4  -1   2  322.97    8.20
  -4   1  -2  310.27    8.20
   4   1   2  317.57    8.00
   4  -1  -2  319.57    8.00
  -5  -1  -2   34.10    3.10
   5  -1   2   30.00    2.50
  -5   1   2   33.60    2.70
   5   1  -2   29.20    2.80
   5  -1   2   31.90    1.20
  -5  -1   2   29.90    2.60
  -5   1  -2   34.70    2.70
   5   1   2   27.10    2.80
   5  -1  -2   29.10    2.50
   6  -1   2    8.50    0.80
  -6  -1  -2    9.50    2.60
  -6   1   2   14.50    2.50
   6  -1   2   13.70    2.70
   6   1  -2    9.20    2.40
   6  -1  -2    8.70    2.10
   6   1   2   10.30    2.50
  -6  -1   2    8.40    2.20
  -6   1  -2    5.40    2.40
  -7   1   2   -0.40    2.60
   7  -1   2    3.40    2.60
  -7  -1  -2    4.10    2.70
   7   1  -2    2.10    1.90
  -7   1  -2   -0.90    2.40
   7  -1  -2    2.60    2.50
  -7  -1   2    1.10    2.70
   7   1   2   -2.90    2.10
   8  -1   2    4.30    2.90
  -8   1   2    1.10    2.90
  -8  -1  -2    3.90    2.90
   8   1  -2    2.60    2.60
  -8   1  -2    2.20    2.20
   8  -1  -2    4.60    3.00
   8   1   2    1.30    2.70
  -8  -1   2    2.40    2.30
   9  -1   2    6.80    2.80
  -9   1   2    5.60    3.50
   9   1  -2    4.10    3.20
  -9  -1  -2    6.40    3.50
  -9  -1   2    9.90    3.10
  -9   1  -2    9.30    3.10
   9   1   2    5.70    3.20
   9  -1  -2    0.80    3.10
  10  -1   2    7.10    3.30
  10   1  -2    4.50    3.80
 -10  -1  -2    6.20    3.80
 -10   1   2    4.40    3.80
  10   1   2    7.80    3.20
  10  -1  -2    9.50    4.10
 -10   1  -2   14.90    4.40
 -10  -1   2   13.20    4.30
   0  -2   2 1327.57   25.20
   0  -2  -2 1373.96   25.40
   0  -2  -2 1298.07   25.10
   0  -2  -2 1293.67   25.50
   0   2  -2 1354.56   26.10
   0   2   2 1351.16   25.00
   0   2   2 1318.77   25.30
   0   2  -2 1347.57   25.20
   0  -2   2 1366.26   26.10
  -1   2   2 3694.23   68.99
   1  -2   2 3448.46   68.39
   1  -2   2 3660.33   68.29
  -1  -2  -2 3711.13   68.99
  -1   2   2 3643.94   68.89
   1   2  -2 3377.16   69.39
   1   2  -2 3513.15   68.69
  -1  -2  -2 3572.14   69.39
  -1  -2  -2 3721.43   69.49
   1   2   2 3772.22   68.69
   1  -2  -2 3633.64   68.69
  -1   2  -2 3612.54   67.89
   1  -2  -2 3760.12   68.79
  -1  -2   2 3469.85   68.09
  -1   2  -2 3644.84   68.99
  -1  -2   2 3512.45   69.29
   1   2   2 3589.84   69.19
  -1   2  -2 3645.14   69.39
   2  -2   2   -0.80    0.70
   2  -2   2    0.10    0.40
  -2  -2  -2    1.20    0.90
  -2  -2  -2    0.50    0.80
   2   2  -2   -0.10    0.60
  -2   2   2    0.50    0.70
  -2   2   2    0.00    0.80
   2  -2   2    0.40    1.00
   2   2  -2   -0.60    0.90
  -2   2  -2    0.70    0.80
  -2   2  -2    0.20    0.40
  -2   2  -2   -0.20    1.00
   2   2   2   -0.60    0.70
  -2  -2   2    0.00    0.80
   2  -2  -2    0.60    0.70
   2  -2  -2    3.50    1.00
   2   2   2   -1.00    0.70
   2   2   2    0.50    0.40
  -2  -2   2    1.00    0.80
   3  -2   2  141.19    4.20
   3   2  -2  133.29    4.10
   3  -2   2  135.19    3.10
  -3   2   2  135.89    4.40
  -3  -2  -2  133.89    4.00
  -3  -2  -2  138.79    4.20
   3   2   2  136.29    4.10
   3  -2  -2  144.49    4.40
   3   2   2  131.59    3.10
   3  -2  -2  139.29    4.20
  -3   2  -2  134.39    4.40
  -3  -2   2  139.09    4.30
  -3  -2   2  135.59    4.10
  -4   2   2   83.49    3.60
   4   2  -2   81.79    3.20
  -4  -2  -2   81.69    3.60
   4  -2   2   78.99    2.20
   4  -2   2   79.39    3.60
   4  -2  -2   80.49    3.70
   4   2   2   76.29    3.20
  -4   2  -2   84.09    3.80
  -4  -2   2   87.29    3.70
   4   2   2   79.79    2.10
   5  -2   2   14.50    1.00
   5   2  -2   13.70    1.90
   5  -2   2   15.80    2.50
  -5   2   2   14.40    2.40
  -5  -2  -2   15.90    2.10
  -5   2  -2   13.80    2.20
   5   2   2   13.10    0.90
  -5  -2   2   13.10    2.30
   5   2   2   11.90    2.10
   5  -2  -2   14.70    2.40
   6   2  -2   98.49    4.70
  -6  -2  -2   95.19    5.00
  -6   2   2   98.79    4.80
   6  -2   2   95.79    4.60
   6  -2   2   98.79    2.60
   6  -2  -2  103.89    5.10
  -6   2  -2   97.29    4.80
  -6  -2   2   91.69    5.00
   6   2   2  101.59    4.80
   7   2  -2   13.60    2.50
  -7   2   2   15.60    3.30
  -7  -2  -2   16.70    3.30
   7  -2   2   15.20    2.80
  -7   2  -2   12.80    2.70
   7  -2  -2   18.10    2.90
   7   2   2   11.40    2.80
  -7  -2   2   16.20    2.90
   8   2  -2   -0.30    2.50
  -8   2   2    1.20    2.20
  -8  -2  -2    2.50    2.70
   8  -2   2    0.40    2.00
  -8  -2   2   -2.30    2.70
   8   2   2    1.00    2.50
  -8   2  -2    0.90    2.10
   8  -2  -2   -0.70    1.90
   9   2  -2    4.60    3.10
  -9  -2  -2    7.80    3.00
  -9   2   2    9.40    3.10
   9  -2   2    8.00    3.60
  -9  -2   2   11.70    4.00
   9  -2  -2    2.90    2.60
  -9   2  -2    6.00    3.60
   9   2   2    5.00    2.50
  10  -2   2    2.40    3.80
 -10   2   2   -0.10    2.80
 -10  -2  -2    2.80    3.80
 -10  -2   2    7.00    4.00
  10  -2  -2    2.00    2.80
 -10   2  -2    4.20    4.00
   0   3   2    2.00    0.40
   0  -3   2    2.30    0.60
   0   3   2    1.30    0.50
   0  -3  -2    1.90    0.40
   0   3  -2    2.10    0.50
   0  -3  -2    1.60    0.50
   0   3   2    2.40    0.40
   0   3  -2    3.30    0.80
  -1  -3  -2  689.93   13.30
  -1  -3  -2  638.64   13.10
  -1  -3  -2  683.13   13.10
   1   3  -2  673.13   13.20
  -1   3   2  683.23   13.30
   1  -3   2  674.53   13.30
   1  -3   2  665.13   13.40
   1   3  -2  692.23   13.20
  -1   3   2  664.73   13.40
   1  -3   2  693.03   13.40
  -1   3  -2  681.43   13.40
   1   3   2  674.43   13.10
   1  -3  -2  673.13   13.60
   1   3   2  676.93   13.30
  -1  -3   2  683.93   13.20
   1  -3  -2  682.33   13.30
  -1   3  -2  690.13   13.30
  -1  -3   2  683.53   13.20
  -1   3  -2  685.53   13.40
   1  -3  -2  684.23   13.40
  -2   3   2 1089.99   21.40
   2  -3   2 1083.49   20.90
   2  -3   2 1062.69   21.50
  -2  -3  -2 1082.49   21.20
   2  -3   2 1113.99   21.50
   2   3  -2 1084.79   21.20
  -2  -3  -2 1103.39   21.10
   2   3  -2 1078.39   21.20
  -2   3   2 1079.39   21.50
   2  -3  -2 1076.39   21.40
   2   3   2 1107.99   21.10
  -2   3  -2 1086.69   20.90
  -2   3  -2 1084.59   21.50
   2  -3  -2 1102.29   21.50
   2   3   2 1088.39   21.10
  -2  -3   2 1065.79   21.30
   2   3   2 1099.99   20.90
  -2  -3   2 1099.99   21.20
  -2   3  -2 1104.59   21.50
  -3   3   2  229.78    6.20
  -3  -3  -2  232.78    5.90
   3   3  -2  233.88    5.80
   3  -3   2  221.38    6.10
   3  -3   2  233.48    6.20
   3  -3   2  229.18    5.10
  -3  -3  -2  242.58    5.90
  -3   3  -2  227.18    6.20
   3  -3  -2  244.48    6.20
  -3  -3   2  231.58    6.00
   3   3   2  225.78    5.00
   3  -3  -2  218.88    6.00
   3   3   2  227.18    5.70
  -3  -3   2  236.38    5.80
   4   3  -2  480.85   10.90
  -4  -3  -2  468.35   11.00
  -4   3   2  475.05   11.30
   4  -3   2  470.55    9.60
  -4  -3  -2  484.45   10.90
   4  -3   2  460.95   11.20
   4   3   2  468.95    9.60
  -4   3  -2  483.15   11.30
  -4  -3   2  470.35   11.10
  -4  -3   2  468.45   10.80
   4   3   2  477.45   10.80
   4  -3  -2  461.95   11.10
   5  -3   2   34.90    3.20
  -5  -3  -2   39.60    2.70
   5   3  -2   41.70    3.00
  -5   3   2   39.70    3.40
   5  -3   2   41.40    1.60
  -5  -3   2   38.80    3.10
  -5   3  -2   36.10    2.90
   5   3   2   41.10    2.90
   5  -3  -2   37.00    2.80
   5   3   2   40.10    1.60
   6  -3   2    1.60    2.30
  -6  -3  -2    3.40    1.80
   6   3  -2    6.10    1.80
  -6   3   2    1.50    1.70
   6  -3   2    2.40    0.80
   6   3   2   -0.30    1.90
  -6  -3   2    2.30    2.30
  -6   3  -2   -1.10    2.20
   6  -3  -2    5.10    2.40
   7   3  -2   29.90    3.50
  -7  -3  -2   27.90    3.40
  -7   3   2   28.30    3.90
   7  -3   2   30.10    3.70
  -7   3  -2   24.30    3.70
   7  -3  -2   26.10    2.20
   7   3   2   30.10    3.50
  -7  -3   2   23.90    3.70
   7  -3  -2   25.90    3.30
   8  -3   2    5.40    3.10
  -8   3   2    9.00    2.80
   8   3  -2    1.10    2.60
  -8  -3  -2    7.90    3.10
  -8  -3   2    7.50    3.20
   8  -3  -2    9.20    3.30
  -8   3  -2    1.60    2.20
   8   3   2    6.90    2.80
   9   3  -2    1.30    3.00
  -9   3   2    1.40    2.60
   9  -3   2    1.10    3.40
  -9  -3  -2   -0.40    3.10
  -9  -3   2    2.90    2.60
   9   3   2    3.00    3.00
   9  -3  -2    2.60    3.50
  -9   3  -2    1.10    3.20
  10  -3   2   15.60    4.60
 -10  -3  -2   12.30    4.20
 -10   3   2   18.60    4.30
 -10   3  -2   23.90    5.00
 -10  -3   2   22.20    4.20
  10  -3  -2   18.80    4.60
   0   4  -2 1839.62   34.50
   0  -4  -2 1797.52   35.50
   0   4   2 1869.11   35.10
   0   4   2 1792.22   34.30
   0   4   2 1850.11   35.10
   0  -4  -2 1851.01   35.10
   0   4  -2 1872.71   35.10
   0   4  -2 1814.82   36.10
   0  -4   2 1859.41   34.50
   1  -4   2   12.90    0.90
   1  -4   2   12.80    1.10
  -1  -4  -2   13.60    0.80
  -1   4   2   12.80    1.00
  -1   4   2   13.20    1.10
   1   4  -2   13.90    0.90
   1  -4   2   12.80    1.10
   1   4  -2   14.40    0.90
  -1  -4  -2   12.20    1.10
  -1   4  -2   12.30    1.00
   1   4   2   13.80    0.80
   1  -4  -2   13.80    1.20
  -1  -4   2   12.50    1.10
  -1  -4   2   13.90    1.00
  -1   4  -2   12.60    1.10
  -1   4  -2   13.10    1.10
   1  -4  -2   16.00    1.10
  -1  -4   2   12.80    0.90
   1   4   2   14.60    1.10
   1  -4  -2   14.80    1.10
  -2   4   2   75.69    2.70
  -2   4   2   75.59    2.70
   2  -4   2   77.49    2.30
   2   4  -2   79.99    2.50
   2  -4   2   74.59    2.80
   2   4  -2   79.29    2.40
  -2  -4  -2   75.59    2.40
  -2  -4  -2   77.19    2.40
   2  -4   2   77.69    2.60
  -2  -4   2   78.69    2.50
   2   4   2   81.99    2.30
   2  -4  -2   74.59    2.70
   2  -4  -2   78.49    2.80
  -2  -4   2   80.19    2.40
   2   4   2   78.19    2.40
  -2   4  -2   76.59    2.70
   2  -4  -2   75.09    2.70
  -2   4  -2   71.99    2.80
  -2   4  -2   77.69    2.40
   2   4   2   77.89    2.30
  -3  -4  -2  102.19    3.20
   3  -4   2   95.89    2.80
   3  -4   2   97.09    3.40
   3   4  -2   99.99    3.20
   3  -4   2   98.79    3.50
  -3   4   2  100.79    3.70
  -3  -4  -2   96.19    3.30
   3   4   2   97.39    2.70
   3  -4  -2  103.59    3.30
   3  -4  -2   94.49    3.60
  -3   4  -2  102.09    3.60
  -3  -4   2   95.99    3.40
  -3  -4   2   94.89    3.20
   3  -4  -2   98.39    3.60
   3   4   2   98.59    3.20
   4  -4   2   34.30    2.80
  -4  -4  -2   35.40    2.30
  -4  -4  -2   34.50    2.50
   4   4  -2   34.60    2.10
  -4   4   2   35.20    2.80
   4  -4   2   32.10    1.60
   4   4   2   35.30    2.30
  -4  -4   2   34.40    2.30
  -4   4  -2   35.00    2.40
   4  -4  -2   38.20    2.00
   4   4   2   34.10    1.50
  -4  -4   2   30.40    2.50
   4  -4  -2   34.30    2.70
  -5  -4  -2   25.60    2.30
   5   4  -2   27.00    2.60
   5  -4   2   25.40    1.50
  -5   4   2   23.70    2.70
   5  -4   2   25.50    2.90
  -5  -4   2   23.00    2.30
   5   4   2   24.80    1.40
   5  -4  -2   23.50    2.00
   5  -4  -2   24.50    2.90
  -5   4  -2   25.00    2.90
   5   4   2   25.90    2.50
   6   4  -2   16.60    2.70
   6  -4   2   16.40    1.40
  -6   4   2   16.00    2.60
  -6  -4  -2   14.90    2.40
   6  -4   2   14.80    2.90
  -6  -4   2   12.20    2.70
   6  -4  -2   18.10    1.90
   6   4   2   15.60    2.50
   6  -4  -2   19.10    2.60
  -6   4  -2   16.30    3.10
  -7  -4  -2   14.00    2.90
   7   4  -2   11.50    2.80
   7  -4   2   12.60    3.10
  -7   4   2   14.10    3.40
   7   4   2   11.40    2.70
  -7   4  -2   13.70    3.20
  -7  -4   2   12.20    3.00
   7  -4  -2   10.60    3.10
   7  -4  -2   15.20    1.80
  -8   4   2    1.50    2.20
   8   4  -2   -0.40    2.50
   8  -4   2    4.00    3.00
  -8  -4  -2    1.90    2.80
  -8  -4   2    2.50    2.80
   8   4   2    2.60    2.50
   8  -4  -2    7.10    3.20
  -8   4  -2    4.60    2.50
   9  -4   2   -0.70    3.20
  -9   4   2    2.40    2.70
  -9  -4  -2    5.50    3.30
  -9  -4   2   -0.30    3.00
  -9   4  -2    1.40    2.50
   9  -4  -2    4.40    3.70
 -10   4   2    4.40    3.20
  10  -4   2   11.50    4.20
 -10  -4  -2    7.40    3.60
  10  -4  -2   15.20    4.60
 -10   4  -2   11.10    4.30
 -10  -4   2    6.40    4.10
   0   5   2   17.10    0.70
   0   5  -2   17.40    0.90
   0  -5   2   13.90    1.00
   0   5   2   17.30    0.70
   0  -5  -2   16.20    1.20
   0   5   2   16.70    1.40
   0  -5  -2   17.00    0.80
   0   5  -2   16.10    0.90
   0   5  -2   16.10    1.30
   0   5  -2   15.10    1.30
  -1  -5  -2  229.48    4.90
   1   5  -2  242.28    5.90
  -1   5   2  249.08    5.50
   1  -5   2  249.28    5.50
   1   5  -2  248.38    5.20
   1  -5   2  241.98    5.50
  -1  -5  -2  241.78    5.00
  -1   5   2  243.58    5.80
  -1   5   2  249.08    5.40
  -1  -5  -2  251.87    5.80
   1  -5   2  241.28    5.70
  -1   5  -2  246.98    5.50
  -1   5  -2  252.87    5.50
   1  -5  -2  245.48    5.40
  -1   5  -2  247.48    5.70
   1  -5  -2  245.68    5.50
  -1  -5   2  246.08    5.80
   1   5   2  245.88    5.70
   1  -5  -2  244.88    5.90
   1   5   2  249.28    4.90
  -1  -5   2  247.28    5.20
  -2  -5  -2  216.38    5.00
   2  -5   2  207.68    5.30
   2   5  -2  206.78    4.80
  -2   5   2  203.48    5.20
  -2  -5  -2  205.88    4.70
   2  -5   2  210.78    5.30
   2  -5   2  205.38    5.00
  -2  -5  -2  203.88    4.80
   2   5  -2  202.98    4.70
   2   5   2  211.58    4.70
  -2   5  -2  210.78    5.00
   2  -5  -2  209.88    5.20
  -2   5  -2  203.78    5.20
  -2  -5   2  197.18    4.90
   2  -5  -2  200.18    5.20
  -2  -5   2  205.98    4.80
   2   5   2  200.78    4.70
   2   5   2  204.58    5.00
  -2  -5   2  206.68    5.00
   2  -5  -2  204.88    5.30
  -3  -5  -2   25.30    1.80
   3   5  -2   26.20    1.70
  -3  -5  -2   29.00    1.80
   3  -5   2   26.60    2.20
  -3   5   2   28.60    2.20
   3  -5   2   26.20    1.60
   3  -5   2   26.20    1.80
   3  -5  -2   25.80    1.80
  -3   5  -2   28.20    1.50
   3  -5  -2   25.40    2.10
  -3  -5   2   25.80    2.00
   3  -5  -2   29.30    1.90
   3   5   2   27.90    1.80
   3   5   2   26.30    1.50
  -3  -5   2   27.00    1.80
  -3   5  -2   26.80    1.90
  -4  -5  -2  128.79    4.30
   4  -5   2  125.09    4.60
   4   5  -2  138.59    4.40
   4  -5   2  132.39    3.70
  -4   5   2  133.19    4.90
  -4  -5  -2  132.69    4.40
  -4   5  -2  131.19    4.80
  -4  -5   2  139.19    4.40
   4  -5  -2  133.69    4.80
   4   5   2  133.99    4.20
  -4  -5   2  134.89    4.60
   4  -5  -2  132.49    4.20
   4   5   2  132.29    3.70
   5  -5   2   57.89    3.80
  -5  -5  -2   54.99    3.40
   5   5  -2   53.29    3.10
   5  -5   2   53.49    2.30
  -5   5   2   55.89    3.80
   5   5   2   60.89    3.20
  -5  -5   2   60.99    3.50
   5   5   2   58.49    2.20
  -5   5  -2   49.50    3.30
   5  -5  -2   53.29    3.70
   5  -5  -2   56.39    2.70
  -6   5   2   23.40    3.30
   6  -5   2   23.00    1.70
   6  -5   2   23.00    3.30
  -6  -5  -2   23.60    3.00
   6   5  -2   24.30    2.80
  -6  -5   2   27.00    3.10
   6  -5  -2   21.90    2.80
  -6   5  -2   29.80    3.30
   6   5   2   24.30    2.80
   6  -5  -2   26.30    2.30
  -7   5   2    8.60    3.10
   7   5  -2   12.00    2.60
  -7  -5  -2   15.80    3.00
   7  -5   2   13.80    3.20
   7  -5  -2   11.70    3.20
   7  -5  -2   12.40    1.80
  -7  -5   2   13.10    3.00
  -7   5  -2   14.40    3.30
   7   5   2   13.30    2.60
  -8  -5  -2   -1.70    2.60
   8   5  -2   -1.30    2.20
   8  -5   2    0.10    2.90
  -8   5   2   -4.10    2.70
  -8  -5   2   -2.80    2.40
   8  -5  -2    3.40    3.10
  -8   5  -2   -4.00    2.60
  -9   5   2    0.70    2.60
  -9  -5  -2   -2.50    2.70
   9  -5   2    0.80    3.40
  -9   5  -2    1.10    2.50
   9  -5  -2    2.20    3.50
  -9  -5   2    6.90    3.40
  10  -5   2   -0.10    2.90
 -10   5   2    1.70    3.00
 -10   5  -2    9.30    4.10
  10  -5  -2   -1.20    3.70
   0   6   2   98.49    2.10
   0   6  -2  100.59    2.40
   0  -6  -2   96.09    2.20
   0  -6  -2   96.39    2.20
   0   6  -2   97.49    3.20
   0   6  -2   95.39    2.40
   0  -6   2   94.59    2.50
   0  -6  -2   97.39    3.10
   0   6   2   96.99    2.10
  -1   6   2   35.00    1.50
  -1  -6  -2   34.30    1.90
  -1  -6  -2   34.60    1.00
   1  -6   2   34.30    1.60
  -1  -6  -2   36.30    1.00
   1   6  -2   35.70    1.30
   1  -6   2   34.60    1.60
   1   6  -2   38.00    1.90
   1  -6   2   33.60    1.90
  -1   6   2   33.70    1.50
   1  -6  -2   34.60    1.60
   1   6   2   36.40    0.80
  -1   6  -2   33.70    1.60
   1  -6  -2   33.20    1.50
   1   6   2   35.70    0.80
  -1  -6   2   34.90    1.40
  -1   6  -2   35.20    1.60
   1  -6  -2   37.70    1.90
   2   6  -2   52.89    1.90
   2  -6   2   50.69    2.40
  -2  -6  -2   52.79    1.80
   2   6  -2   54.29    1.90
   2  -6   2   56.79    2.40
  -2   6   2   53.89    2.40
  -2  -6  -2   52.99    2.10
   2  -6   2   54.69    2.30
   2  -6  -2   52.99    2.30
   2  -6  -2   52.29    2.50
   2  -6  -2   54.79    2.30
  -2   6  -2   53.29    2.40
  -2  -6   2   54.29    2.30
   2   6   2   54.99    1.80
  -2  -6   2   54.89    1.90
  -2  -6   2   57.89    2.10
  -3   6   2   71.19    3.10
  -3  -6  -2   74.89    2.70
   3  -6   2   71.49    3.00
   3  -6   2   69.79    2.60
   3   6  -2   71.89    2.60
   3  -6   2   71.09    2.90
  -3  -6  -2   74.39    2.70
   3  -6  -2   67.29    2.90
   3  -6  -2   73.59    3.10
  -3  -6   2   73.79    2.90
  -3  -6   2   72.79    2.60
  -3  -6   2   70.39    2.70
  -3   6  -2   72.59    3.20
   3  -6  -2   72.29    3.20
   3   6   2   77.19    2.60
   4  -6   2   49.60    2.20
  -4  -6  -2   54.39    2.90
  -4   6   2   48.10    3.20
   4   6  -2   51.39    2.60
   4  -6   2   49.90    3.20
  -4  -6  -2   50.19    2.70
  -4   6  -2   48.00    3.20
  -4  -6   2   47.30    2.80
   4   6   2   54.09    2.50
  -4  -6   2   52.89    2.60
   4  -6  -2   56.29    3.20
   4  -6  -2   46.80    2.50
  -5   6   2   11.10    2.50
  -5  -6  -2   10.20    2.00
   5  -6   2    9.00    2.40
   5   6  -2    9.20    1.90
  -5  -6  -2   10.50    1.90
   5  -6   2   10.60    1.30
   5  -6  -2    7.80    1.50
  -5   6  -2    4.40    2.20
  -5  -6   2   12.10    2.20
   5   6   2    9.70    1.80
   5  -6  -2    7.70    2.30
  -6  -6  -2   17.80    2.80
   6  -6   2   17.70    2.70
  -6   6   2   17.40    3.20
   6  -6   2   22.20    1.80
   6   6  -2   22.80    2.70
  -6   6  -2   26.20    3.50
  -6  -6   2   23.10    3.10
   6   6   2   15.00    2.50
   6  -6  -2   20.00    2.00
   6  -6  -2   15.10    2.70
   7  -6   2    0.40    2.00
   7   6  -2    1.90    2.20
  -7   6   2    4.00    2.20
  -7  -6  -2    2.30    2.20
   7  -6  -2    3.10    1.50
  -7  -6   2   -1.00    2.20
   7  -6  -2    0.40    2.60
   7   6   2   -2.30    1.80
  -7   6  -2    0.40    1.90
   8  -6   2    4.50    3.20
  -8   6   2    3.80    3.20
  -8  -6  -2    3.60    2.80
  -8   6  -2    1.70    3.00
   8  -6  -2    5.10    3.20
  -8  -6   2    4.00    2.90
  -9  -6  -2    4.00    3.00
   9  -6   2    4.80    3.70
  -9   6   2   10.60    3.90
  -9  -6   2    0.70    3.20
  -9   6  -2   10.80    3.90
   9  -6  -2    3.00    3.50
  10  -6   2   -1.50    3.70
 -10   6   2   12.10    4.40
 -10   6  -2    6.50    3.20
  10  -6  -2    8.20    4.30
   0  -7  -2  369.06    7.30
   0   7   2  377.36    7.10
   0   7  -2  369.46    7.50
   0   7  -2  369.76    7.50
   0  -7  -2  381.66    8.60
   0  -7  -2  377.76    7.30
   0   7   2  366.06    7.10
   0  -7   2  369.86    7.60
  -1   7   2    6.50    0.90
  -1   7   2    7.30    0.90
  -1  -7  -2    6.60    1.10
   1   7  -2    6.60    0.70
   1  -7   2    5.80    1.00
   1  -7   2    7.30    1.00
  -1  -7  -2    7.10    0.40
   1   7  -2    7.10    1.30
  -1  -7  -2    6.40    0.40
   1  -7   2    7.10    1.10
  -1   7  -2    6.40    1.00
  -1  -7   2    5.00    0.60
  -1  -7   2    6.30    0.70
   1  -7  -2    6.30    0.90
   1  -7  -2    5.70    1.10
   1  -7  -2    6.20    0.90
  -1   7  -2    7.50    1.00
  -2  -7  -2  146.39    3.60
   2  -7   2  143.49    4.20
   2  -7   2  150.28    4.30
   2   7  -2  150.18    3.60
   2   7  -2  149.59    3.60
  -2   7   2  143.19    4.20
   2  -7   2  151.78    4.30
  -2  -7  -2  154.58    4.30
   2   7   2  150.58    3.60
   2  -7  -2  142.29    4.40
   2   7   2  147.09    3.40
   2  -7  -2  150.58    4.20
  -2  -7   2  146.39    3.80
   2  -7  -2  146.19    4.20
  -2   7  -2  150.28    4.30
  -2  -7   2  154.08    4.30
   3   7  -2   16.20    1.50
   3  -7   2   17.60    1.80
  -3   7   2   18.90    2.00
  -3  -7  -2   16.60    1.50
   3  -7   2   17.60    1.90
   3  -7   2   19.00    2.00
  -3  -7  -2   18.30    1.60
  -3   7  -2   17.00    2.00
  -3  -7   2   15.10    1.50
  -3  -7   2   15.00    1.60
   3  -7  -2   17.20    1.90
   3  -7  -2   19.50    2.00
  -3  -7   2   17.60    1.70
   3  -7  -2   16.00    1.80
   3   7   2   17.20    1.40
  -4  -7  -2   27.50    2.20
   4  -7   2   27.10    1.90
  -4   7   2   28.00    2.30
   4  -7   2   27.30    2.70
  -4  -7  -2   25.70    2.00
   4   7  -2   27.30    2.10
   4  -7  -2   27.70    2.20
  -4   7  -2   22.70    2.60
  -4  -7   2   29.40    1.90
   4  -7  -2   31.70    2.70
  -4  -7   2   28.00    2.40
  -4  -7   2   25.20    2.00
   4   7   2   25.80    2.00
  -5  -7  -2   49.50    2.90
  -5   7   2   53.29    3.80
   5  -7   2   49.60    3.70
   5  -7   2   50.89    2.50
  -5  -7  -2   48.00    3.10
   5   7  -2   47.00    2.90
   5  -7  -2   44.70    3.20
   5   7   2   43.30    2.90
  -5  -7   2   50.19    3.00
  -5   7  -2   48.80    3.70
   5  -7  -2   44.50    2.70
  -5  -7   2   49.50    3.30
   6  -7   2    6.30    1.30
  -6   7   2    3.80    2.60
   6   7  -2    6.60    2.00
  -6  -7  -2    6.40    2.20
   6  -7   2    6.30    2.70
  -6  -7   2    5.50    2.20
  -6   7  -2    6.30    2.20
   6  -7  -2    2.40    1.60
   6   7   2    9.20    2.10
   6  -7  -2    3.20    2.50
   7  -7   2   13.30    2.80
  -7   7   2   15.80    3.50
  -7  -7  -2   13.30    2.90
   7  -7  -2   16.40    2.10
   7  -7  -2   14.60    3.30
  -7  -7   2   12.90    3.00
  -7   7  -2   13.20    3.30
  -8  -7  -2    4.70    2.70
   8  -7   2   -0.80    2.20
  -8   7   2    5.10    2.60
   8  -7  -2    2.10    3.20
  -8   7  -2   -3.10    2.70
  -8  -7   2    3.60    2.90
   9  -7   2   -2.00    3.40
  -9   7   2   -1.70    3.20
  -9  -7  -2    7.10    3.30
   9  -7  -2   -5.60    3.30
  -9  -7   2    1.30    3.30
  -9   7  -2    3.00    3.50
 -10   7   2    3.40    4.10
 -10   7  -2   12.80    4.50
   0   8  -2  254.97    5.30
   0   8  -2  250.27    5.30
   0  -8  -2  245.88    6.50
   0  -8  -2  257.17    5.10
   0  -8  -2  252.07    5.10
   0  -8   2  251.87    5.40
   1   8  -2  145.99    3.10
  -1   8   2  145.79    3.60
   1  -8   2  143.79    4.50
  -1  -8  -2  146.79    4.40
   1  -8   2  143.79    3.80
   1   8  -2  143.99    4.40
  -1  -8   2  147.49    3.30
   1  -8  -2  147.29    3.70
   1  -8  -2  129.59    3.60
  -1  -8   2  151.18    3.30
  -1   8  -2  147.29    3.80
   1  -8  -2  153.38    4.60
   2  -8   2  286.07    7.30
  -2  -8  -2  298.97    6.20
  -2  -8  -2  291.17    6.20
  -2   8   2  297.77    7.00
   2  -8   2  300.97    7.20
   2  -8   2  305.77    7.10
  -2  -8  -2  308.47    7.40
   2   8  -2  293.87    6.20
   2  -8  -2  292.87    7.00
   2  -8  -2  298.87    7.10
  -2   8  -2  295.67    7.10
  -2  -8   2  291.67    6.50
   2   8   2  296.17    5.90
   2   8   2  291.97    6.70
   2  -8  -2  294.77    7.50
   3  -8   2  124.69    4.10
  -3  -8  -2  115.29    3.50
   3  -8   2  126.09    4.30
  -3  -8  -2  120.59    3.50
   3  -8   2  116.69    4.20
   3   8  -2  124.99    3.50
  -3   8   2  119.29    4.20
   3  -8  -2  126.49    4.30
  -3  -8   2  127.89    3.80
   3   8   2  125.69    3.40
  -3  -8   2  126.59    3.70
  -3  -8   2  127.59    3.90
  -3   8  -2  118.79    4.20
   3  -8  -2  124.89    4.20
   3  -8  -2  123.89    4.20
   4   8  -2    7.20    1.40
   4  -8   2    7.40    1.50
  -4   8   2   11.60    2.00
  -4  -8  -2    8.00    1.40
  -4  -8  -2   10.40    1.60
   4  -8   2   11.90    2.20
  -4  -8   2    7.00    1.50
  -4  -8   2   10.30    1.70
  -4   8  -2    6.50    1.90
   4  -8  -2    8.50    1.60
   4   8   2    8.20    1.30
   4  -8  -2    8.30    2.00
  -4  -8   2    8.70    1.40
   5  -8   2   25.70    3.00
  -5  -8  -2   28.50    2.80
   5   8  -2   23.60    2.30
   5  -8   2   28.60    2.30
  -5   8   2   27.50    3.10
  -5   8  -2   25.90    3.10
  -5  -8   2   25.80    2.70
   5   8   2   24.50    2.40
   5  -8  -2   26.10    2.40
   5  -8  -2   26.30    3.10
   6  -8   2    2.40    1.30
  -6   8   2   -2.00    1.60
  -6  -8  -2    0.10    2.00
   6  -8   2    1.10    2.40
  -6   8  -2   -0.60    1.70
   6  -8  -2    1.50    1.40
  -6  -8   2   -0.70    2.00
   6  -8  -2    0.70    2.40
  -7   8   2    5.40    2.30
  -7  -8  -2    5.80    2.30
   7  -8   2   -0.70    2.70
   7  -8  -2    9.60    1.80
  -7  -8   2    8.60    2.80
  -7   8  -2    7.70    3.00
   7  -8  -2    3.80    2.70
  -8  -8  -2    1.60    2.60
   8  -8   2    2.00    3.10
  -8   8   2    4.20    3.20
  -8  -8   2   -2.80    2.30
  -8   8  -2   -4.10    2.60
   8  -8  -2   -0.10    2.80
  -9   8   2    0.90    3.50
   9  -8   2    2.50    2.80
  -9  -8  -2    8.70    3.30
   9  -8  -2   -4.30    3.20
  -9   8  -2    0.10    3.20
  -9  -8   2   -1.80    3.00
   0  -9  -2    0.50    0.30
   0   9  -2    0.20    1.00
   0   9  -2   -0.40    0.40
   0   9  -2    0.60    0.50
   0  -9  -2    0.50    0.30
   0  -9   2    0.10    0.60
   0  -9  -2    2.30    1.00
   1   9  -2    7.80    1.50
  -1  -9  -2   10.10    1.60
   1   9  -2   10.90    0.50
   1   9  -2   10.50    0.50
   1  -9   2   10.80    1.40
  -1   9   2   10.20    1.00
   1  -9   2   11.10    1.20
  -1   9  -2   10.70    1.10
  -1  -9   2   10.30    0.70
  -1  -9   2    9.70    0.80
   1  -9  -2    9.60    1.00
   1  -9  -2   10.20    1.40
  -2  -9  -2   31.40    1.20
  -2   9   2   32.20    2.00
   2  -9   2   32.60    2.00
   2  -9   2   32.80    2.10
  -2  -9  -2   29.70    2.20
  -2  -9  -2   31.30    1.20
   2  -9   2   28.50    2.10
   2  -9  -2   30.60    2.00
   2  -9  -2   34.90    2.00
  -2  -9   2   34.30    1.60
   2  -9  -2   34.20    2.50
   2   9   2   30.30    1.70
  -2   9  -2   35.10    2.00
  -2  -9   2   32.60    1.40
  -3  -9  -2   43.50    2.00
   3   9  -2   41.50    1.80
   3  -9   2   43.60    2.60
  -3   9   2   40.40    2.50
   3  -9   2   40.40    2.50
   3  -9   2   37.70    2.70
   3  -9  -2   38.90    2.60
   3  -9  -2   40.10    2.50
   3  -9  -2   42.50    2.70
  -3  -9   2   40.00    2.10
   3   9   2   39.40    1.60
  -3  -9   2   39.10    1.90
  -3   9  -2   38.90    2.50
   4  -9   2   49.70    3.40
  -4  -9  -2   45.80    2.50
  -4   9   2   49.40    3.20
   4   9  -2   50.69    2.50
  -4  -9  -2   45.30    2.40
   4  -9   2   50.39    2.80
  -4  -9   2   48.40    2.70
  -4  -9   2   48.10    2.50
   4  -9  -2   50.59    3.00
  -4   9  -2   48.60    3.20
   4  -9  -2   48.00    3.30
   4   9   2   49.10    2.30
  -5   9   2   37.70    3.50
   5  -9   2   36.80    2.50
   5  -9   2   39.70    3.70
  -5  -9  -2   42.00    3.00
   5   9  -2   34.40    2.60
   5   9   2   36.00    2.40
  -5   9  -2   36.50    3.60
  -5  -9   2   39.80    3.00
   5  -9  -2   39.10    2.90
   5  -9  -2   39.10    3.10
  -6   9   2    7.20    2.60
   6  -9   2    2.30    2.50
   6  -9   2    9.00    1.70
  -6  -9  -2    7.10    2.20
  -6   9  -2    4.10    2.50
  -6  -9   2    7.70    2.30
   6  -9  -2    7.10    1.80
   6  -9  -2    4.00    2.60
  -7   9   2    2.30    2.60
   7  -9   2   -0.30    1.90
  -7  -9  -2    4.40    2.50
  -7  -9   2    1.10    2.20
   7  -9  -2    0.30    1.60
  -7   9  -2    0.60    2.50
   7  -9  -2   -2.20    2.50
  -8   9   2    3.90    3.10
   8  -9   2   -1.10    3.10
  -8  -9  -2    5.20    2.90
  -8   9  -2    3.60    3.10
  -8  -9   2    6.00    2.80
   8  -9  -2    3.20    3.20
  -9  -9  -2    9.70    3.50
   9  -9   2    5.70    3.90
  -9   9   2   10.10    3.90
  -9   9  -2    4.30    2.70
  -9  -9   2    8.20    3.70
   9  -9  -2    7.20    3.10
   0  10  -2    2.60    1.60
   0  10  -2    3.10    0.50
   0 -10  -2    4.30    0.40
   0  10  -2    4.00    0.60
   0 -10  -2    4.40    1.50
   0 -10   2    3.90    0.80
   0 -10  -2    3.50    0.40
   1 -10   2  158.98    4.20
  -1  10   2  153.08    3.80
   1  10  -2  155.08    5.10
   1 -10   2  161.98    5.20
  -1 -10  -2  157.28    5.20
   1 -10  -2  160.78    5.10
   1 -10  -2  158.18    4.00
  -1  10  -2  157.58    4.00
  -1 -10   2  158.48    3.50
  -1 -10   2  157.78    3.40
   2  10  -2   71.79    1.80
   2 -10   2   73.79    2.90
   2 -10   2   68.29    3.10
  -2 -10  -2   72.39    1.70
  -2  10   2   75.39    2.80
  -2 -10  -2   70.99    1.70
  -2 -10  -2   75.69    3.20
   2 -10   2   77.09    3.10
   2 -10  -2   69.59    3.30
  -2 -10   2   75.59    2.20
   2 -10  -2   74.89    3.00
  -2  10  -2   72.29    2.90
   2  10   2   77.59    2.90
  -2 -10   2   70.79    2.20
   2 -10  -2   75.59    2.90
  -3  10   2   10.00    1.80
   3 -10   2    6.80    1.60
   3 -10   2    7.90    1.60
  -3 -10  -2    5.40    0.90
   3  10  -2    7.00    0.90
   3 -10   2    7.10    1.70
  -3 -10  -2    5.80    1.00
   3 -10  -2    3.80    1.50
  -3  10  -2    5.30    1.50
   3 -10  -2    7.20    1.60
  -3 -10   2    4.90    1.10
   3 -10  -2    7.60    1.50
   3  10   2    6.60    0.80
  -4 -10  -2   26.40    2.20
  -4  10   2   27.00    2.80
  -4 -10  -2   27.80    2.00
   4 -10   2   32.50    2.50
   4  10  -2   24.60    1.90
   4 -10   2   29.60    3.00
  -4 -10   2   31.20    2.40
  -4 -10   2   25.90    2.10
  -4  10  -2   25.40    2.70
   4 -10  -2   24.70    2.70
   4  10   2   27.20    1.80
   4 -10  -2   27.20    2.60
  -5 -10  -2   25.40    2.60
   5 -10   2   25.60    3.20
   5 -10   2   25.70    2.50
  -5  10   2   24.20    3.00
  -5 -10   2   24.50    2.60
   5 -10  -2   25.90    2.80
   5 -10  -2   25.00    3.10
  -5  10  -2   23.50    3.00
  -6  10   2    5.30    2.60
   6 -10   2    6.60    2.60
   6 -10   2    4.50    1.50
  -6 -10  -2    5.50    2.10
   6 -10  -2    6.10    1.80
  -6  10  -2    6.90    2.50
  -6 -10   2    6.00    2.30
   6 -10  -2    5.50    2.70
   7 -10   2    6.10    3.00
  -7 -10  -2    9.50    2.70
  -7  10   2    8.40    3.00
  -7  10  -2    6.50    2.50
  -7 -10   2    7.40    2.50
   7 -10  -2    4.80    1.80
   7 -10  -2    3.90    2.90
   8 -10   2   -2.70    2.80
  -8 -10  -2    0.80    2.70
  -8  10   2    2.70    2.50
  -8  10  -2    5.30    3.20
  -8 -10   2    4.30    2.70
   8 -10  -2   -3.20    3.20
   9 -10   2    9.80    4.10
  -9 -10  -2   16.40    3.80
   9 -10  -2   11.20    4.30
  -9 -10   2   14.70    3.70
   0  11  -2   10.90    0.60
   0 -11  -2   10.30    1.90
   0 -11   2   11.50    1.00
   0  11  -2   12.00    1.80
   0  11  -2   11.60    0.60
   1  11  -2   66.89    3.40
   1 -11   2   65.09    3.40
   1 -11   2   65.69    2.50
  -1 -11  -2   71.89    3.50
  -1  11   2   68.79    2.10
  -1 -11   2   64.39    1.70
  -1 -11   2   60.19    1.70
  -1  11  -2   62.59    2.30
   1 -11  -2   68.39    3.30
   1 -11  -2   70.29    2.30
   2 -11   2   42.80    2.40
  -2  11   2   40.00    2.20
   2 -11   2   42.80    2.20
   2 -11   2   43.30    2.70
  -2 -11   2   39.80    1.50
   2 -11  -2   40.90    2.20
  -2 -11   2   41.00    1.50
  -2  11  -2   39.80    2.30
   2 -11  -2   45.10    2.80
   2  11   2   42.10    2.30
   2 -11  -2   42.60    2.40
   3 -11   2   28.10    2.60
  -3 -11  -2   26.90    1.40
   3 -11   2   32.70    2.40
   3 -11   2   27.70    2.20
  -3  11   2   30.50    2.50
  -3 -11  -2   25.60    1.50
   3 -11  -2   26.50    2.80
  -3 -11   2   24.50    1.60
  -3 -11   2   26.70    1.80
   3 -11  -2   25.60    2.60
  -3  11  -2   31.50    2.60
   3 -11  -2   30.60    2.30
  -4 -11  -2   41.70    2.40
  -4  11   2   38.90    3.20
   4 -11   2   38.40    2.90
   4 -11   2   39.90    3.60
   4 -11  -2   42.40    3.30
  -4 -11   2   41.80    2.60
   4 -11  -2   35.60    3.20
  -4  11  -2   38.20    3.10
  -5 -11  -2    3.60    1.60
   5 -11   2    1.50    2.20
   5 -11   2    3.60    1.80
  -5  11   2    3.70    2.20
  -5  11  -2    5.20    2.10
   5 -11  -2    5.90    2.00
  -5 -11   2    6.50    1.90
   5 -11  -2    7.10    2.40
   6 -11   2    2.90    1.70
  -6  11   2    7.10    2.50
   6 -11   2    2.20    1.90
  -6 -11  -2    1.40    1.80
   6 -11  -2    3.00    1.80
  -6  11  -2    2.10    2.10
   6 -11  -2    1.60    2.50
  -6 -11   2    3.70    2.00
  -7 -11  -2    2.60    2.20
   7 -11   2   -3.70    2.60
   7 -11  -2   -2.40    2.60
  -7  11  -2    0.60    2.40
  -7 -11   2   -2.10    2.10
   7 -11  -2    2.60    1.80
   8 -11   2   -0.20    3.00
  -8 -11  -2    6.40    2.90
   8 -11  -2    6.10    3.50
  -8 -11   2    7.80    3.10
  -9 -11  -2    2.20    3.20
  -9 -11   2    2.10    3.00
   0  12  -2   22.30    2.60
   0 -12   2   21.10    1.20
   0 -12  -2   22.70    2.50
   1 -12   2   16.90    1.70
  -1 -12  -2   20.30    2.40
  -1  12   2   21.30    1.10
   1  12  -2   21.90    2.50
   1 -12   2   17.30    2.10
  -1 -12   2   18.30    0.60
  -1  12  -2   20.70    1.40
  -1 -12   2   17.70    0.60
   1 -12  -2   16.50    2.30
   1 -12  -2   19.40    1.40
   1 -12  -2   19.60    1.30
   2 -12   2   19.60    2.20
   2 -12   2   23.80    2.30
  -2  12   2   25.10    1.80
   2 -12  -2   23.20    2.40
   2 -12  -2   21.90    1.80
  -2  12  -2   22.00    1.90
  -2 -12   2   23.60    1.00
   2 -12  -2   24.80    2.10
   2  12   2   21.70    2.10
  -2 -12   2   22.50    1.00
  -3 -12  -2   19.30    1.10
  -3  12   2   20.30    2.20
  -3 -12  -2   20.40    1.20
   3 -12   2   18.70    2.40
   3 -12   2   20.70    2.50
  -3 -12   2   22.00    1.50
  -3  12  -2   23.10    2.40
  -3 -12   2   21.20    1.60
   3 -12  -2   20.60    2.60
   3 -12  -2   20.60    2.30
  -4  12   2   48.90    3.20
   4 -12   2   43.90    3.50
   4 -12   2   42.60    3.30
  -4 -12  -2   41.40    2.30
   4 -12  -2   47.90    3.40
  -4  12  -2   44.40    3.20
   4 -12  -2   48.80    3.70
  -4 -12   2   45.50    2.50
   5 -12   2   67.99    3.80
   5 -12   2   76.49    4.70
  -5 -12  -2   73.99    3.50
   5 -12  -2   78.49    4.40
  -5  12  -2   72.59    4.30
  -5 -12   2   73.79    3.60
   5 -12  -2   73.29    4.50
  -6 -12  -2    4.40    2.00
   6 -12   2    4.80    2.50
   6 -12   2    5.00    1.90
   6 -12  -2    4.50    2.60
  -6 -12   2    5.90    2.20
   6 -12  -2    4.40    2.20
  -7 -12  -2   11.00    2.60
   7 -12   2    6.30    3.20
   7 -12  -2    7.80    3.30
   7 -12  -2   11.20    2.30
  -7 -12   2   10.10    2.70
  -8 -12  -2   15.00    3.00
   8 -12   2   13.50    4.00
  -8 -12   2   20.10    3.50
   8 -12  -2   12.40    3.20
   0 -13   2    6.30    0.70
   0  13  -2    6.60    2.20
   0 -13  -2    5.10    1.60
   0 -13   2    6.20    0.80
   1  13  -2  141.79    5.50
   1 -13   2  142.99    4.10
  -1 -13  -2  151.68    5.50
   1 -13  -2  144.79    3.70
   1 -13  -2  136.79    5.40
   1 -13  -2  144.29    3.70
   2 -13   2    1.10    1.40
   2 -13   2    0.20    1.50
   2 -13  -2    0.70    1.50
   2  13   2    1.50    1.50
   2 -13  -2    1.20    1.30
   3 -13   2   91.39    4.60
   3 -13   2   88.29    4.20
  -3 -13   2   86.49    2.60
   3 -13  -2  105.49    5.00
   3 -13  -2   91.59    3.90
  -4 -13  -2   30.50    1.90
   4 -13   2   38.30    3.30
   4 -13   2   32.50    3.50
   4 -13  -2   39.50    3.60
   4 -13  -2   35.00    3.40
  -4 -13   2   34.90    2.20
  -5 -13  -2   35.80    2.60
   5 -13   2   29.90    3.60
   5 -13   2   29.70    3.10
   5 -13  -2   31.40    3.50
  -5 -13   2   33.50    2.80
   5 -13  -2   38.40    3.60
   6 -13   2    5.10    2.60
   6 -13   2    3.90    1.80
  -6 -13  -2    5.80    1.90
  -6 -13   2    3.60    2.00
   6 -13  -2    3.10    1.90
   6 -13  -2    0.40    2.50
  -7 -13  -2   10.50    2.60
   7 -13   2    8.30    3.30
  -7 -13   2   10.10    2.60
   7 -13  -2    5.10    3.20
   7 -13  -2   11.10    2.50
  -8 -13  -2    5.70    2.80
   8 -13   2   -1.00    3.30
  -8 -13   2    5.00    2.90
   8 -13  -2    5.20    3.40
   0 -14  -2   38.50    3.60
   0  14  -2   43.90    3.70
   0 -14   2   35.20    1.20
   0 -14   2   36.40    1.30
   1 -14   2   62.89    2.50
   1  14  -2   67.39    4.00
  -1 -14  -2   56.39    3.60
   1 -14  -2   58.19    2.10
   1  14   2   55.19    3.70
   1 -14  -2   65.59    4.30
   2 -14   2  145.29    4.80
   2 -14   2  151.18    5.70
   2  14   2  143.39    5.00
   2 -14  -2  143.59    4.50
   2 -14  -2  146.89    6.20
   3 -14   2   15.00    2.60
   3 -14   2   15.10    2.30
  -3 -14   2   10.50    0.80
   3 -14  -2   11.40    2.00
   3 -14  -2   12.40    2.20
  -4 -14  -2   35.90    1.60
   4 -14   2   34.40    3.40
   4 -14   2   41.60    3.60
   4 -14  -2   34.30    3.30
   4 -14  -2   40.50    3.80
  -4 -14   2   34.30    2.00
  -5 -14  -2    7.60    1.50
   5 -14   2    8.70    2.60
   5 -14   2    4.90    2.00
  -5 -14   2    5.70    1.60
   5 -14  -2    6.40    2.40
   5 -14  -2    2.80    2.20
   6 -14   2    2.90    2.00
   6 -14   2    2.80    2.70
  -6 -14  -2    2.70    1.70
   6 -14  -2    5.20    2.30
   6 -14  -2    3.50    2.70
  -6 -14   2    4.20    1.90
  -7 -14  -2    6.80    2.30
   7 -14   2    3.30    3.00
   7 -14  -2   10.50    3.40
  -7 -14   2    7.10    2.40
  -8 -14  -2    9.20    2.80
  -8 -14   2    6.10    2.70
   0  15  -2   21.50    3.20
   0 -15  -2   30.40    3.40
  -1 -15  -2   43.10    3.40
   1  15  -2   51.59    3.80
   1 -15   2   48.80    2.30
   1 -15  -2   47.30    1.80
   1  15   2   45.80    3.30
   1 -15  -2   46.30    3.60
   2 -15   2   52.89    3.00
   2 -15  -2   49.10    2.60
   2  15   2   51.89    3.10
   2 -15  -2   51.99    3.70
   3 -15   2   16.60    2.40
   3 -15   2   15.30    2.80
   3 -15  -2   17.20    2.20
   3 -15  -2   15.60    2.50
   4 -15   2   10.60    2.30
   4 -15   2    7.00    1.90
   4 -15  -2    6.50    2.10
   4 -15  -2    9.60    2.20
   5 -15   2    4.30    2.10
   5 -15   2    4.80    2.70
   5 -15  -2    6.90    2.60
  -5 -15   2    7.10    1.50
   5 -15  -2    5.10    1.90
   6 -15   2    2.50    2.00
   6 -15   2    4.00    2.80
  -6 -15   2   -0.70    1.60
   6 -15  -2   -0.40    2.80
   6 -15  -2   -0.60    2.20
   7 -15   2   -0.60    3.00
  -7 -15   2    1.10    2.10
   7 -15  -2    0.20    2.90
   0  16  -2   -0.20    2.10
   0 -16  -2   -0.10    1.50
   1 -16   2    5.90    1.10
   1  16  -2    4.50    2.20
   1 -16  -2    5.50    0.70
   1  16   2    3.60    1.90
  -1  16  -2    3.70    1.90
   1 -16  -2    6.90    2.60
   2 -16   2   40.40    2.80
   2 -16  -2   31.60    3.70
   2  16   2   38.70    3.10
   2 -16  -2   37.90    2.40
   3 -16   2    2.90    1.80
   3 -16  -2    3.70    1.70
   3 -16  -2    4.60    2.40
   4 -16   2   -0.40    2.00
   4 -16  -2   -1.70    2.10
   4 -16  -2   -0.60    1.70
   5 -16   2    0.80    2.50
   5 -16  -2    0.90    2.10
   5 -16  -2   -3.40    2.10
   6 -16   2    3.20    2.60
   6 -16  -2    1.00    2.30
   6 -16  -2    0.30    2.50
   7 -16   2    1.10    3.40
   7 -16  -2   -1.70    3.20
   0 -17  -2   -0.40    2.10
   0  17  -2    1.10    2.20
   1 -17   2   22.00    1.40
   1  17  -2   25.00    3.20
   1 -17  -2   24.40    3.10
  -1  17  -2   19.50    2.90
   1  17   2   22.70    3.00
   2 -17   2    8.60    1.70
   2 -17  -2    8.60    1.40
   2 -17  -2    8.50    2.80
   3 -17   2    6.10    1.90
   3 -17  -2    5.90    1.80
   3 -17  -2    5.60    2.20
   4 -17   2    6.40    2.40
   4 -17  -2    7.10    2.90
   4 -17  -2    3.70    2.10
   5 -17   2   -5.00    2.20
   5 -17  -2   -1.60    2.20
   5 -17  -2    0.90    2.50
   6 -17   2    0.80    2.90
   6 -17  -2   -3.00    2.60
   6 -17  -2    2.00    2.40
   0  18  -2    0.10    2.30
   0  18   2    2.50    2.10
   1  18  -2    2.00    2.20
   1  18   2    3.40    2.00
   1 -18  -2    5.60    2.80
  -1  18  -2    8.60    3.00
   2 -18   2    2.70    1.30
   2 -18  -2    3.10    2.60
  -2  18  -2    2.80    2.20
   3 -18   2    1.80    1.70
   3 -18  -2   -2.10    1.40
   3 -18  -2    3.60    2.60
   4 -18   2   -1.10    2.10
   4 -18  -2   -2.50    1.80
   4 -18  -2   -1.50    1.80
   5 -18   2    1.30    2.60
   5 -18  -2   -0.50    2.40
   5 -18  -2    3.20    2.10
   6 -18   2   -7.80    2.60
   6 -18  -2   -2.20    2.80
   6 -18  -2   -3.40    2.40
   0  19  -2    0.90    2.50
   0  19   2    1.30    2.20
   1  19  -2    1.00    2.20
   1 -19  -2    5.30    3.00
  -1  19  -2    0.90    2.70
  -2  19  -2    1.80    2.80
   2 -19  -2    0.30    2.10
   3 -19   2    7.40    2.00
   3 -19  -2    5.70    2.50
   4 -19   2    0.40    2.10
   4 -19  -2   -0.20    2.60
   4 -19  -2    0.50    2.00
   5 -19   2   -2.60    2.40
   5 -19  -2   -2.00    2.60
   5 -19  -2   -1.30    2.30
   0  20   2    1.30    2.40
   0  20  -2   -0.30    2.50
   1  20  -2   -2.70    2.20
  -1  20  -2    5.10    3.00
  -2  20  -2    4.80    3.30
   2 -20  -2   -0.40    2.80
   3 -20  -2    8.40    3.30
  -3  20  -2   -1.20    3.20
   4 -20  -2   -1.60    2.00
   5 -20   2    0.00    2.50
   5 -20  -2    0.80    2.50
   5 -20  -2   -1.00    2.10
   0  21  -2   -1.00    2.60
  -1  21   2    3.30    2.90
  -1  21  -2    3.00    3.00
  -2  21  -2   -1.90    2.10
  -3  21  -2    0.20    3.40
   3 -21  -2    3.90    2.40
   4 -21  -2   -5.50    2.80
   0  22  -2    0.30    2.80
  -1  22   2    5.00    2.90
  -1  22  -2    0.20    2.90
  -2  22   2    3.00    2.50
  -2  22  -2    2.30    3.50
   0   0   3   -1.00    0.50
   0   0  -3   -0.60    0.50
   1   0   3 4351.46   85.79
  -1   0  -3 4312.27   84.09
   1   0   3 4415.16   84.29
   1   0  -3 4420.16   83.79
  -1   0   3 4433.36   83.09
  -1   0  -3 4297.97   84.69
  -1   0  -3 4439.76   83.59
   1   0  -3 4280.77   82.89
  -1   0   3 4314.37   83.59
  -2   0   3  139.59    3.80
  -2   0  -3  138.49    3.80
  -2   0  -3  139.69    3.90
   2   0   3  138.39    3.90
  -2   0   3  144.09    4.00
   2   0  -3  143.09    3.90
   2   0  -3  144.59    3.90
   2   0   3  144.29    3.80
   3   0   3  229.78    6.00
  -3   0   3  231.48    6.20
   3   0  -3  231.18    6.00
  -3   0  -3  236.18    6.20
  -3   0   3  230.78    5.90
  -3   0  -3  238.98    6.10
  -4   0  -3   94.29    4.00
   4   0   3   94.49    3.70
  -4   0   3   96.09    3.80
   4   0  -3  100.69    3.80
  -5   0  -3    2.20    1.40
   5   0  -3    0.40    1.30
  -5   0   3   -0.30    1.80
   5   0   3    0.60    1.80
  -6   0   3   29.70    3.50
   6   0   3   35.30    3.50
  -6   0  -3   30.30    3.00
   6   0  -3   32.60    3.40
   7   0   3   10.00    2.80
  -7   0  -3   15.80    3.20
  -7   0   3   16.30    3.40
   7   0  -3   13.80    3.10
  -8   0  -3    4.50    3.00
   8   0  -3    8.00    2.60
   8   0   3    6.30    2.40
  -8   0   3    5.40    3.10
  -9   0   3    1.30    3.40
   9   0  -3    2.60    3.20
  -9   0  -3    4.20    3.40
   9   0   3    1.10    2.30
  10   0   3    4.10    3.50
 -10   0   3    2.60    3.80
 -10   0  -3    6.90    4.10
  10   0  -3   -1.00    3.40
   0   1   3   13.00    0.80
   0  -1  -3   12.00    0.80
   0  -1   3   12.60    0.90
   0   1   3   11.20    0.70
   0   1  -3   11.80    0.80
  -1   1   3  307.47    6.70
  -1  -1  -3  317.17    6.60
   1   1  -3  308.37    6.60
  -1   1   3  312.57    6.60
  -1  -1  -3  315.27    6.60
   1   1  -3  310.37    6.60
   1  -1   3  310.97    6.70
   1   1   3  314.57    6.60
  -1  -1   3  308.97    6.60
   1  -1  -3  318.27    6.60
  -1   1  -3  310.47    6.70
  -1   1  -3  310.07    6.60
  -1   1  -3  309.97    6.70
   1  -1  -3  311.67    6.70
   1   1   3  310.87    6.30
  -1  -1   3  318.77    6.60
  -2   1   3 2340.87   46.40
  -2  -1  -3 2508.55   46.30
   2   1  -3 2389.06   46.30
   2   1  -3 2417.96   46.40
  -2  -1  -3 2474.45   46.30
   2  -1   3 2394.06   46.40
   2  -1   3 2464.25   46.40
  -2   1   3 2475.65   46.40
   2  -1  -3 2462.55   46.50
  -2   1  -3 2387.16   46.20
  -2   1  -3 2565.24   46.50
   2   1   3 2474.75   46.30
   2   1   3 2501.35   46.30
  -2  -1   3 2404.26   46.30
   2  -1  -3 2417.16   46.40
  -2  -1   3 2350.96   46.40
  -2   1  -3 2453.85   46.40
   3   1  -3  143.69    4.30
  -3  -1  -3  137.39    4.20
   3  -1   3  142.79    4.50
  -3   1   3  149.69    4.50
  -3  -1  -3  143.19    4.30
   3   1   3  138.69    4.20
   3   1   3  140.19    2.80
   3  -1  -3  147.99    4.50
  -3  -1   3  148.79    4.30
  -3   1  -3  144.29    4.40
  -3  -1   3  143.09    4.50
   4  -1   3  271.27    5.30
   4  -1   3  278.87    7.40
  -4  -1  -3  267.97    7.30
   4   1  -3  286.87    7.40
  -4   1   3  274.67    7.60
   4   1   3  271.67    5.30
  -4   1  -3  271.37    7.50
   4   1   3  263.97    7.10
   4  -1  -3  276.17    7.30
  -4  -1   3  282.27    7.50
  -5  -1  -3    4.50    2.00
   5  -1   3    6.10    1.70
   5  -1   3    5.60    0.40
   5   1  -3    5.70    1.60
  -5   1   3    5.70    2.20
  -5  -1   3    7.50    2.10
   5  -1  -3    8.00    1.80
   5   1   3    5.90    0.40
   5   1   3    6.10    2.00
  -5   1  -3    4.60    1.70
  -6  -1  -3    7.90    2.10
   6   1  -3   15.10    2.70
  -6   1   3   12.10    2.40
   6  -1   3   11.10    2.50
  -6  -1   3    9.50    2.20
   6   1   3    9.70    2.10
  -6   1  -3    9.00    2.70
   6  -1  -3    5.90    1.90
   7   1  -3    3.10    2.50
   7  -1   3   -1.30    2.30
  -7  -1  -3    3.70    2.70
  -7   1   3   -1.40    1.80
   7  -1  -3    2.50    2.00
  -7  -1   3   -0.50    1.80
   7   1   3    2.30    2.50
  -7   1  -3   -0.40    1.90
   8  -1   3    5.20    2.90
   8   1  -3    8.60    2.90
  -8  -1  -3   15.20    3.50
  -8   1   3    9.40    3.40
  -8  -1   3   11.30    3.40
   8   1   3    9.90    3.10
   8  -1  -3    6.90    3.20
  -8   1  -3    7.20    2.50
  -9   1   3   20.20    3.80
   9  -1   3   28.80    4.60
   9   1  -3   32.60    4.60
  -9  -1  -3   21.30    4.30
   9   1   3   26.20    4.30
  -9   1  -3   32.20    4.30
   9  -1  -3   37.70    4.80
  -9  -1   3   23.40    4.50
  10  -1   3    6.90    3.90
  10   1  -3    6.60    3.90
 -10   1   3    8.70    3.30
 -10  -1  -3    8.20    4.10
 -10  -1   3    3.70    3.80
  10  -1  -3    2.60    2.80
 -10   1  -3    6.40    3.10
   0   2  -3  267.37    5.60
   0  -2  -3  256.47    5.40
   0   2   3  257.87    5.40
   0   2   3  264.47    5.40
   0  -2   3  263.07    5.80
   0  -2  -3  260.77    5.50
   0  -2   3  262.97    5.60
   1   2  -3 1296.57   25.00
  -1  -2  -3 1321.27   24.90
   1  -2   3 1293.07   25.10
  -1   2   3 1327.47   25.00
  -1  -2  -3 1313.27   24.70
   1   2  -3 1273.47   24.90
  -1   2   3 1320.17   25.10
   1   2   3 1300.77   24.80
  -1   2  -3 1317.67   25.10
  -1  -2   3 1301.67   25.00
  -1  -2   3 1291.17   24.90
   1  -2  -3 1312.27   25.00
  -1   2  -3 1277.77   25.00
   1  -2  -3 1319.87   25.00
  -2   2   3  662.33   13.50
  -2  -2  -3  651.13   12.50
  -2  -2  -3  662.33   13.20
  -2  -2  -3  642.44   12.70
   2  -2   3  638.54   13.40
   2  -2   3  653.33   13.40
   2   2  -3  673.33   13.30
  -2  -2  -3  646.94   13.20
  -2   2   3  663.53   13.40
   2   2  -3  653.43   13.20
  -2  -2   3  640.54   13.30
   2  -2  -3  639.24   13.40
   2   2   3  648.14   12.50
  -2   2  -3  605.74   13.30
  -2   2  -3  654.43   12.50
   2   2   3  660.63   13.20
  -2  -2   3  664.73   13.20
  -2   2  -3  648.94   13.40
   2  -2  -3  655.33   13.40
   2   2   3  656.33   13.20
  -3   2   3 1080.99   21.80
   3  -2   3 1067.39   20.30
  -3  -2  -3 1074.99   21.50
   3  -2   3 1074.99   21.70
  -3  -2  -3 1097.59   21.50
   3   2  -3 1068.29   21.50
   3  -2  -3 1073.59   21.70
   3   2   3 1000.60   21.40
  -3  -2   3 1073.39   21.70
  -3   2  -3 1074.89   21.80
   3   2   3 1077.09   20.30
  -3  -2   3 1076.99   21.50
   4  -2   3  302.57    7.90
  -4  -2  -3  307.47    8.00
  -4   2   3  292.67    8.00
   4   2  -3  311.37    7.80
   4  -2   3  309.47    6.20
   4   2   3  303.67    6.20
  -4   2  -3  312.57    8.20
   4  -2  -3  309.57    8.10
   4   2   3  312.67    7.70
  -4  -2   3  302.57    8.00
   5  -2   3    4.60    0.50
   5   2  -3    3.20    1.80
   5  -2   3    2.90    2.00
  -5   2   3    4.50    1.70
  -5  -2  -3    3.60    1.50
   5   2   3    5.00    0.50
   5  -2  -3    2.70    2.00
  -5   2  -3    5.20    1.70
   5   2   3    6.50    1.90
  -5  -2   3    4.50    2.00
  -6  -2  -3   37.70    3.70
  -6   2   3   37.10    3.90
   6  -2   3   38.80    1.10
   6   2  -3   41.00    3.60
   6  -2   3   42.40    3.90
   6   2   3   35.70    2.90
  -6  -2   3   36.30    3.80
  -6   2  -3   43.80    4.00
   6  -2  -3   43.50    3.80
   7  -2   3    6.00    2.20
  -7  -2  -3    7.30    2.30
  -7   2   3   10.10    2.60
   7   2  -3   12.00    2.90
   7  -2  -3    8.70    3.00
  -7  -2   3   10.00    3.00
  -7   2  -3   10.50    2.60
   7   2   3    4.10    2.40
   8   2  -3   -2.00    2.50
  -8  -2  -3    0.40    2.60
   8  -2   3    5.10    2.40
  -8   2   3    4.60    3.10
  -8  -2   3    2.00    2.90
  -8   2  -3    4.10    2.30
   8  -2  -3    1.90    2.10
   8   2   3   12.00    3.20
   9   2  -3   11.60    3.60
   9  -2   3    8.00    3.00
  -9   2   3    8.20    3.30
  -9  -2  -3   12.90    3.70
   9  -2  -3    7.70    3.40
  -9  -2   3   14.10    4.00
   9   2   3    8.50    3.40
  -9   2  -3    9.70    3.10
 -10  -2  -3    3.00    3.00
  10  -2   3    1.80    2.80
 -10   2   3    0.60    4.00
  10  -2  -3   -4.70    3.50
 -10  -2   3    4.40    3.10
 -10   2  -3    4.60    3.20
   0   3   3  649.34   12.50
   0  -3  -3  645.74   12.50
   0  -3  -3  641.14   12.90
   0   3  -3  640.74   13.30
   0   3   3  634.74   12.50
   0  -3   3  658.63   13.30
   0  -3  -3  646.14   12.50
   0   3  -3  659.33   12.70
   0  -3   3  637.74   12.70
  -1   3   3  272.37    6.00
  -1   3   3  277.57    6.10
  -1  -3  -3  268.77    5.90
   1   3  -3  282.87    6.00
   1   3  -3  280.47    5.90
   1  -3   3  272.37    6.10
  -1  -3  -3  283.87    5.80
   1  -3  -3  275.97    6.10
   1   3   3  274.57    5.90
   1  -3  -3  274.07    6.00
  -1  -3   3  277.07    5.90
  -1  -3   3  272.57    6.00
  -1   3  -3  276.17    6.10
  -1   3  -3  277.67    6.10
   1   3   3  278.47    5.80
  -1   3  -3  281.97    5.90
   2   3  -3  176.18    4.40
   2  -3   3  168.68    4.70
  -2   3   3  172.78    4.60
  -2   3   3  181.28    4.80
  -2  -3  -3  173.38    4.40
  -2  -3  -3  176.78    4.40
   2  -3   3  178.78    4.70
   2   3  -3  177.18    4.50
  -2  -3  -3  175.58    4.00
  -2   3  -3  174.18    4.70
   2   3   3  178.08    4.00
   2  -3  -3  179.48    4.70
  -2  -3   3  173.48    4.50
   2   3   3  179.68    4.40
  -2   3  -3  187.78    4.80
   2  -3  -3  174.98    4.60
  -2  -3   3  180.28    4.40
   2   3   3  176.58    4.30
  -2   3  -3  172.48    4.00
   3  -3   3  471.15   10.70
   3   3  -3  484.05   10.30
  -3  -3  -3  467.45   10.30
  -3   3   3  473.65   10.80
  -3  -3  -3  465.65   10.40
   3  -3   3  467.25    9.40
  -3   3  -3  463.85   10.70
  -3  -3   3  479.35   10.40
  -3  -3   3  467.65   10.50
   3   3   3  466.15   10.30
   3  -3  -3  467.85   10.60
   3   3   3  469.55    9.40
   3  -3  -3  485.55   10.80
  -4  -3  -3   54.49    3.00
  -4   3   3   53.79    3.00
   4  -3   3   54.69    1.80
   4   3  -3   56.69    2.90
  -4  -3  -3   60.69    2.90
   4  -3   3   61.89    3.00
   4   3   3   56.19    1.80
  -4  -3   3   58.69    2.90
   4   3   3   61.19    2.90
  -4   3  -3   57.49    3.00
   4  -3  -3   54.89    2.90
   5  -3   3   18.90    2.70
   5  -3   3   21.40    1.10
  -5  -3  -3   25.10    2.70
   5   3  -3   24.70    2.60
  -5   3   3   21.50    2.50
   5  -3  -3   21.80    2.50
  -5  -3   3   24.70    2.80
   5   3   3   22.80    1.10
   5   3   3   28.00    2.70
  -5   3  -3   23.30    2.60
  -6  -3  -3   21.20    3.00
   6   3  -3   18.20    2.70
   6  -3   3   18.70    3.00
  -6   3   3   20.40    3.20
   6  -3   3   16.90    1.00
   6  -3  -3   19.60    2.70
   6   3   3   15.80    2.30
  -6  -3   3   22.90    3.20
  -6   3  -3   16.50    3.00
   7   3  -3    5.10    2.50
  -7  -3  -3    8.70    2.90
   7  -3   3    4.90    2.70
  -7   3   3    5.30    2.90
   7  -3  -3    3.70    2.10
  -7  -3   3    2.90    2.80
  -7   3  -3    9.40    2.50
   7   3   3    7.10    2.40
  -8  -3  -3    8.60    3.20
   8   3  -3   10.60    3.10
   8  -3   3    6.60    3.00
  -8   3   3    9.70    2.90
  -8   3  -3   13.60    3.00
   8  -3  -3    9.50    3.30
  -8  -3   3   19.50    3.80
   8   3   3    9.10    3.00
  -9   3   3   11.00    3.80
  -9  -3  -3    6.30    3.50
   9   3  -3    4.30    3.20
   9  -3   3    2.70    3.30
  -9  -3   3    2.20    2.50
   9  -3  -3    3.00    3.40
  -9   3  -3   -1.50    2.30
 -10  -3  -3    4.50    3.80
  10  -3   3    5.20    3.80
 -10   3   3   13.70    4.70
 -10  -3   3    2.30    3.80
 -10   3  -3   10.60    3.60
  10  -3  -3    5.90    3.90
   0  -4  -3   22.20    1.10
   0  -4   3   27.00    1.30
   0   4   3   27.30    1.10
   0   4   3   29.80    1.40
   0   4   3   26.60    1.10
   0  -4  -3   28.40    1.40
   0  -4  -3   31.40    1.10
   0   4  -3   28.70    1.30
   0   4  -3   27.80    1.80
  -1   4   3  670.73   13.30
   1   4  -3  675.03   13.10
  -1  -4  -3  567.64   12.90
   1  -4   3  674.03   13.40
   1   4  -3  688.53   13.20
  -1   4   3  671.13   13.20
  -1  -4  -3  669.13   13.40
  -1  -4   3  657.63   13.20
   1   4   3  673.33   13.40
   1   4   3  670.63   12.90
  -1  -4   3  680.03   13.90
  -1   4  -3  683.43   13.40
  -1  -4   3  675.83   13.10
  -1   4  -3  673.63   13.40
   1  -4  -3  670.23   13.30
  -1   4  -3  679.83   13.30
   1  -4  -3  666.53   13.70
   1  -4  -3  673.23   13.30
   2   4  -3  380.76    8.30
   2  -4   3  397.66    8.60
   2   4  -3  388.46    8.40
  -2  -4  -3  390.86    8.20
  -2   4   3  389.76    8.70
   2  -4   3  373.66    8.10
  -2  -4  -3  379.16    8.20
  -2  -4  -3  386.66    8.10
   2  -4   3  384.36    8.60
  -2   4  -3  389.96    8.10
  -2  -4   3  386.76    8.30
   2   4   3  381.46    8.20
   2  -4  -3  390.16    8.60
  -2   4  -3  380.26    8.60
   2   4   3  387.46    8.10
  -2  -4   3  387.76    8.40
   2   4   3  395.16    8.20
   2  -4  -3  388.96    8.60
   3  -4   3  176.28    5.20
   3   4  -3  177.48    4.80
  -3   4   3  169.18    5.20
  -3  -4  -3  179.38    4.80
   3  -4   3  172.48    4.20
  -3  -4  -3  171.88    4.80
  -3  -4   3  179.48    4.80
  -3  -4   3  178.58    5.00
  -3   4  -3  174.28    5.20
  -3   4  -3  176.18    4.20
   3   4   3  177.28    4.70
   3   4   3  176.68    4.20
   3  -4  -3  174.88    5.10
   3  -4  -3  183.58    5.10
   4  -4   3   39.30    1.60
   4   4  -3   42.90    2.50
  -4   4   3   45.20    2.70
  -4  -4  -3   42.70    2.60
   4  -4   3   40.50    2.60
  -4  -4  -3   42.20    2.50
   4   4   3   46.10    2.50
  -4  -4   3   35.40    2.60
   4   4   3   43.30    1.70
  -4  -4   3   41.40    2.50
   4  -4  -3   37.70    2.90
  -4   4  -3   36.80    2.90
   5  -4   3   19.60    2.70
   5  -4   3   18.90    1.20
   5   4  -3   20.00    2.40
  -5  -4  -3   17.60    2.40
  -5   4   3   17.00    2.40
   5  -4  -3   17.70    2.30
  -5   4  -3   18.40    2.70
   5   4   3   18.70    1.20
  -5  -4   3   18.10    2.50
   5   4   3   20.00    2.00
   6  -4   3   35.90    1.60
   6  -4   3   35.80    3.70
   6   4  -3   35.60    3.30
  -6  -4  -3   36.60    3.60
  -6   4   3   44.90    4.10
  -6  -4   3   38.70    3.80
  -6   4  -3   34.80    3.30
   6   4   3   31.30    3.10
   6  -4  -3   36.40    3.80
   7   4  -3    6.30    2.40
  -7   4   3   13.00    2.80
  -7  -4  -3    5.60    2.60
   7  -4   3    9.20    3.10
   7   4   3    7.70    2.40
   7  -4  -3    9.80    2.50
   7  -4  -3    7.30    1.60
  -7  -4   3    9.50    2.90
  -7   4  -3    7.50    3.00
   8  -4   3    3.60    3.00
  -8  -4  -3   -3.30    2.50
   8   4  -3    1.10    2.40
  -8   4   3    4.30    3.00
  -8   4  -3    2.10    2.90
   8  -4  -3    7.00    3.30
  -8  -4   3    2.60    2.90
   8   4   3   -0.60    2.30
   9  -4   3    5.80    3.60
  -9   4   3    6.30    3.60
  -9  -4  -3    0.40    3.00
  -9  -4   3    0.00    3.10
  -9   4  -3    3.80    3.40
   9  -4  -3    0.80    3.30
 -10   4   3    5.40    4.10
  10  -4   3   11.30    4.30
  10  -4  -3   -1.00    3.70
 -10   4  -3    5.30    3.20
   0   5   3  178.28    3.90
   0  -5  -3  178.28    3.90
   0   5  -3  185.88    4.60
   0   5   3  181.18    4.60
   0   5  -3  179.88    4.80
   0  -5   3  179.58    4.20
   0   5  -3  184.28    4.20
   0   5   3  183.98    3.90
   0  -5  -3  180.28    4.70
   1   5  -3  115.59    2.90
   1  -5   3  108.49    3.20
  -1   5   3  111.89    3.10
  -1  -5  -3  111.79    3.30
  -1   5   3  113.69    3.00
  -1  -5  -3  108.39    2.70
   1  -5  -3  117.79    3.60
  -1   5  -3  114.89    3.20
   1  -5  -3  112.19    3.00
   1  -5  -3  114.29    3.10
  -1   5  -3  114.49    3.20
  -1  -5   3  112.39    3.40
  -1  -5   3  109.89    2.90
   1   5   3  113.59    2.60
  -1   5  -3  110.99    3.10
  -1  -5   3  113.39    3.00
   1   5   3  115.39    3.30
   2  -5   3  339.77    7.90
  -2  -5  -3  340.77    7.50
   2  -5   3  333.37    7.50
   2  -5   3  346.97    7.90
  -2   5   3  338.37    7.80
  -2  -5  -3  351.36    7.40
   2   5  -3  345.97    7.50
   2   5  -3  342.87    7.40
  -2  -5  -3  333.67    7.30
  -2  -5   3  338.77    7.60
  -2  -5   3  342.47    7.40
  -2   5  -3  334.97    7.80
   2   5   3  344.87    7.50
   2  -5  -3  345.57    8.00
   2  -5  -3  343.97    7.80
   2  -5  -3  344.57    7.80
  -2   5  -3  344.57    7.50
   2   5   3  339.27    7.20
   3  -5   3   52.19    2.80
   3  -5   3   57.59    2.10
   3   5  -3   54.89    2.40
  -3  -5  -3   53.29    2.30
   3  -5   3   57.89    2.80
  -3   5   3   56.19    2.60
  -3  -5  -3   55.29    2.40
  -3   5  -3   52.79    2.00
   3  -5  -3   62.19    2.90
   3  -5  -3   52.29    2.50
   3   5   3   55.49    2.40
  -3  -5   3   54.99    2.50
   3  -5  -3   54.29    2.80
  -3  -5   3   54.29    2.60
  -3   5  -3   55.49    2.80
   3   5   3   53.09    2.00
  -4  -5  -3    6.50    1.60
   4  -5   3    6.30    1.00
  -4   5   3    4.40    1.80
   4  -5   3    7.30    1.90
   4   5  -3    6.70    1.50
  -4  -5  -3    5.20    1.40
  -4   5  -3    8.00    1.90
   4   5   3    7.30    1.00
   4   5   3    8.20    1.50
  -4  -5   3    4.30    1.60
   4  -5  -3    5.60    1.30
   4  -5  -3    3.50    1.80
  -4  -5   3    8.30    1.50
   5  -5   3   15.50    1.40
   5  -5   3   19.00    2.80
   5   5  -3   16.00    2.20
  -5   5   3   16.60    2.70
  -5  -5  -3   17.20    2.30
   5   5   3   17.30    2.20
  -5   5  -3   18.00    2.40
   5  -5  -3   15.60    2.60
   5   5   3   18.30    1.30
  -5  -5   3   14.90    2.30
   5  -5  -3   18.00    1.90
   6  -5   3    5.20    2.70
  -6  -5  -3    8.50    2.50
   6   5  -3    8.50    2.20
  -6   5   3    4.30    2.10
   6  -5   3    8.20    1.10
   6   5   3    9.00    2.10
   6  -5  -3    9.30    1.80
  -6  -5   3    5.00    2.30
  -6   5  -3    9.80    2.80
   6  -5  -3    7.30    2.70
  -7   5   3    1.80    2.10
  -7  -5  -3    9.90    2.90
   7   5  -3    7.60    2.50
   7  -5   3    6.10    2.90
  -7   5  -3   11.20    3.20
   7  -5  -3    5.60    1.50
  -7  -5   3    3.90    2.70
   7  -5  -3    0.70    2.10
   7   5   3    8.00    2.40
  -8  -5  -3    4.00    2.90
   8  -5   3    2.20    3.10
  -8   5   3    0.40    3.00
   8   5  -3   -0.50    2.30
  -8   5  -3   10.30    3.40
   8  -5  -3    1.90    3.00
  -8  -5   3    5.60    3.00
  -9   5   3    4.20    2.90
  -9  -5  -3    6.20    3.30
   9  -5   3    5.40    3.70
  -9   5  -3    9.80    3.90
   9  -5  -3    6.10    3.60
  -9  -5   3   13.00    3.90
  10  -5   3    9.40    4.40
 -10   5   3   10.90    4.40
  10  -5  -3   10.30    3.50
 -10   5  -3    8.60    4.10
   0   6  -3  714.23   15.50
   0  -6   3  724.03   14.30
   0  -6  -3  727.53   14.00
   0  -6  -3  713.23   15.00
   0   6   3  739.73   13.90
   0   6   3  722.03   13.90
   0   6  -3  731.93   14.20
   0   6  -3  737.03   14.30
   1  -6   3  263.77    6.10
  -1  -6  -3  256.87    5.40
  -1  -6  -3  260.07    5.40
  -1   6   3  257.27    5.90
   1   6  -3  274.67    5.70
  -1   6   3  268.97    5.80
  -1  -6  -3  261.07    6.30
   1   6   3  268.97    5.30
   1  -6  -3  263.67    6.60
  -1  -6   3  259.07    5.70
  -1  -6   3  259.47    5.80
  -1   6  -3  264.27    6.00
   1  -6  -3  263.87    5.90
  -1   6  -3  274.77    6.10
   1  -6  -3  255.87    5.90
   1   6   3  270.77    5.30
  -1  -6   3  269.57    6.50
   2   6  -3  148.39    3.80
   2  -6   3  146.69    4.40
   2  -6   3  150.58    4.10
   2  -6   3  153.88    4.30
  -2  -6  -3  136.89    3.70
  -2  -6  -3  153.18    4.20
  -2   6   3  149.59    4.30
  -2  -6  -3  150.18    3.70
   2  -6  -3  149.99    4.30
   2   6   3  155.38    3.60
  -2  -6   3  153.88    3.90
   2  -6  -3  153.68    4.30
  -2  -6   3  156.18    4.30
  -2   6  -3  146.59    4.30
   2   6   3  151.48    3.30
   2  -6  -3  152.48    4.40
  -2  -6   3  151.08    4.00
   3   6  -3  104.09    3.30
  -3  -6  -3  102.69    3.30
  -3  -6  -3  102.39    3.30
   3  -6   3  102.99    3.70
   3  -6   3  108.49    3.80
   3  -6   3   98.39    3.20
  -3   6   3  103.39    3.80
  -3  -6   3  110.19    3.40
  -3   6  -3  106.79    3.80
   3  -6  -3  102.89    3.80
   3  -6  -3  103.19    3.70
  -3  -6   3  110.19    3.60
   3   6   3  101.59    3.20
   3  -6  -3  101.29    3.80
  -4   6   3   97.59    4.10
   4   6  -3   98.89    3.60
  -4  -6  -3  103.49    3.70
  -4  -6  -3  100.79    3.80
   4  -6   3  103.19    3.20
   4  -6   3   97.59    4.00
  -4  -6   3   96.79    3.90
  -4  -6   3   99.49    3.70
   4   6   3   99.19    3.60
   4  -6  -3  105.89    4.30
   4  -6  -3   98.09    3.70
  -4   6  -3  100.79    4.30
   5  -6   3    7.00    1.20
   5  -6   3    8.50    2.00
   5   6  -3    5.10    1.60
  -5   6   3    7.40    2.30
  -5  -6  -3    7.40    1.90
  -5  -6  -3   11.70    2.10
  -5   6  -3    6.10    1.80
   5   6   3    9.00    1.90
  -5  -6   3    4.10    1.90
   5  -6  -3    8.50    1.60
   5  -6  -3    6.10    2.20
  -6   6   3    3.80    2.60
   6  -6   3    1.90    1.00
   6  -6   3    4.90    2.70
   6   6  -3    1.60    1.90
  -6  -6  -3    3.00    2.10
   6  -6  -3    4.30    1.50
   6  -6  -3    3.00    2.50
   6   6   3    3.50    1.80
  -6   6  -3    3.90    2.00
  -6  -6   3    3.50    2.20
  -7  -6  -3   24.20    3.40
   7  -6   3   23.30    3.70
   7   6  -3   27.20    3.10
  -7   6   3   21.90    3.70
  -7  -6   3   26.70    3.60
   7  -6  -3   24.60    2.50
   7   6   3   24.50    3.10
   7  -6  -3   24.80    3.40
  -7   6  -3   24.20    3.40
  -8   6   3   -2.40    2.80
  -8  -6  -3    3.10    2.80
   8  -6   3   -1.20    2.70
   8  -6  -3    3.60    3.20
  -8  -6   3   -5.50    2.40
  -8   6  -3    2.40    2.40
  -9   6   3    2.90    3.50
  -9  -6  -3    8.40    3.50
   9  -6   3    0.50    3.30
  -9  -6   3    7.30    3.40
  -9   6  -3    4.20    3.60
   9  -6  -3   12.90    3.90
 -10   6   3    3.50    3.00
  10  -6   3    5.30    4.20
 -10   6  -3    7.00    4.10
  10  -6  -3    4.40    3.20
   0  -7  -3   -0.60    0.50
   0  -7   3    1.40    0.70
   0   7  -3    0.40    0.60
   0   7   3    0.40    0.40
   0   7  -3    0.90    0.90
   0  -7  -3    0.40    0.80
   0   7  -3    0.20    0.60
   0  -7  -3    0.70    0.50
   0   7   3    0.80    0.40
  -1   7   3   11.80    1.10
   1   7  -3   12.40    1.30
  -1  -7  -3   12.10    0.70
   1  -7   3    9.40    1.20
  -1  -7  -3    9.90    1.20
  -1   7   3   11.30    1.10
  -1  -7  -3   12.00    0.70
   1   7  -3   11.30    1.00
   1   7   3   12.20    0.50
   1  -7  -3   10.20    1.30
  -1  -7   3   12.00    1.10
   1  -7  -3   12.40    1.20
  -1   7  -3   10.70    1.20
   1  -7  -3   11.10    1.20
   1   7   3   11.30    0.50
   2   7  -3  371.56    7.80
   2  -7   3  368.16    8.50
   2  -7   3  360.56    8.40
  -2  -7  -3  363.86    8.40
  -2   7   3  364.06    8.40
  -2  -7  -3  365.46    7.70
   2  -7   3  373.76    8.50
  -2  -7   3  366.46    7.90
  -2  -7   3  374.16    8.60
   2  -7  -3  373.76    8.90
  -2  -7   3  376.56    8.00
   2   7   3  365.16    7.70
  -2   7  -3  365.06    8.50
   2   7   3  364.26    7.50
   2  -7  -3  371.66    8.40
   2  -7  -3  375.96    8.40
  -3  -7  -3  199.98    5.10
   3   7  -3  198.18    5.10
  -3   7   3  200.88    5.80
   3  -7   3  205.48    5.90
  -3  -7  -3  198.88    5.10
   3  -7   3  202.18    5.80
   3  -7   3  206.78    5.40
  -3  -7   3  196.48    5.20
  -3   7  -3  203.68    5.90
   3  -7  -3  198.28    5.80
  -3  -7   3  195.38    5.40
   3  -7  -3  217.28    5.90
   3   7   3  192.28    4.90
   3  -7  -3  198.68    5.70
   4   7  -3   51.29    2.70
   4  -7   3   61.89    3.60
   4  -7   3   51.99    2.40
  -4   7   3   55.59    3.30
  -4  -7  -3   56.19    2.70
  -4  -7  -3   54.69    2.80
  -4  -7   3   62.39    3.00
   4  -7  -3   54.09    3.30
   4  -7  -3   59.69    3.00
  -4   7  -3   53.79    3.30
   4   7   3   51.59    2.60
  -4  -7   3   51.99    2.90
   5  -7   3   60.79    4.10
  -5  -7  -3   66.39    3.50
   5  -7   3   66.69    2.70
   5   7  -3   57.99    3.20
  -5   7   3   60.49    4.10
  -5  -7  -3   65.99    3.30
  -5  -7   3   70.19    3.70
  -5   7  -3   59.49    4.00
  -5  -7   3   56.89    3.20
   5   7   3   58.99    3.10
   5  -7  -3   58.89    3.60
   5  -7  -3   60.89    3.20
  -6   7   3   17.70    3.10
   6   7  -3   17.90    2.50
   6  -7   3   17.20    2.80
  -6  -7  -3   16.30    2.70
   6  -7   3   17.10    1.70
   6  -7  -3   17.30    2.30
  -6  -7   3   13.80    2.80
   6   7   3   17.80    2.40
  -6   7  -3   17.10    3.20
   6  -7  -3   15.10    2.60
  -7  -7  -3   22.50    3.40
  -7   7   3   23.10    3.70
   7  -7   3   17.70    3.00
  -7  -7   3   18.40    3.20
   7  -7  -3   22.00    3.30
   7  -7  -3   17.30    2.40
  -7   7  -3   23.10    3.80
  -8  -7  -3   -0.90    2.50
  -8   7   3    1.60    2.30
   8  -7   3    5.50    2.70
   8  -7  -3    6.00    3.30
  -8   7  -3    2.70    3.20
  -8  -7   3    5.80    2.90
   9  -7   3    0.80    2.70
  -9  -7  -3   -4.70    2.80
  -9   7   3    4.70    3.70
   9  -7  -3   -7.50    3.00
  -9   7  -3    2.40    3.10
  -9  -7   3    1.40    3.00
 -10   7   3    7.80    4.30
 -10   7  -3    3.00    3.60
   0   8   3    2.30    0.40
   0   8  -3    2.40    0.70
   0   8   3    1.90    0.40
   0  -8  -3    2.20    0.50
   0  -8   3    3.30    0.80
   0   8  -3    2.80    1.40
   0   8  -3    2.50    0.60
   0  -8  -3    2.80    0.60
   0  -8  -3    2.90    1.20
   1   8  -3    5.70    0.70
  -1   8   3    5.50    0.90
  -1  -8  -3    4.40    0.40
  -1  -8  -3    4.10    1.30
   1  -8   3    3.50    1.00
  -1  -8  -3    4.40    0.40
   1   8  -3    4.10    1.30
   1  -8  -3    4.40    1.10
   1  -8  -3    3.80    0.90
  -1   8  -3    4.80    0.90
  -1  -8   3    3.60    0.80
   1  -8  -3    3.80    0.90
  -2   8   3   39.00    2.00
   2  -8   3   34.40    2.20
  -2  -8  -3   35.10    1.40
  -2  -8  -3   33.40    1.50
   2  -8   3   37.70    2.20
  -2  -8  -3   36.20    2.20
   2  -8   3   36.20    2.00
   2  -8  -3   37.50    2.00
  -2  -8   3   32.70    1.60
   2   8   3   36.40    1.60
   2   8   3   35.70    1.20
  -2  -8   3   35.20    1.70
  -2   8  -3   35.10    2.10
   2  -8  -3   34.80    2.00
   2  -8  -3   40.20    2.30
  -3   8   3   96.49    3.80
   3   8  -3  105.19    3.20
  -3  -8  -3  109.49    3.20
   3  -8   3  102.29    4.00
   3  -8   3  106.79    3.90
  -3  -8  -3  101.49    3.20
   3  -8   3   99.79    3.60
   3   8   3  104.19    3.00
  -3  -8   3  105.99    3.50
  -3  -8   3  103.79    3.30
   3  -8  -3  104.19    3.90
  -3   8  -3   98.89    3.90
   3  -8  -3  103.19    3.90
   3  -8  -3  102.39    3.80
  -4  -8  -3    0.60    1.10
   4  -8   3   -0.80    1.70
  -4  -8  -3   -0.60    1.00
   4   8  -3    0.50    1.00
  -4   8   3   -0.80    1.60
   4  -8   3    0.00    0.90
   4   8   3    1.20    1.10
  -4  -8   3    0.40    1.40
   4  -8  -3    1.70    1.70
  -4   8  -3    0.50    1.70
  -4  -8   3   -0.20    1.20
   4  -8  -3    0.00    1.20
  -5  -8  -3   14.70    2.20
  -5   8   3   10.20    2.50
   5   8  -3   13.60    2.00
   5  -8   3   12.60    1.60
   5  -8   3   17.00    2.70
  -5   8  -3   15.50    2.80
   5   8   3   17.30    2.10
   5  -8  -3   15.20    2.10
   5  -8  -3   10.50    2.60
  -5  -8   3   17.50    2.40
  -6  -8  -3    9.20    2.40
   6  -8   3   14.90    1.80
   6  -8   3   10.50    3.00
  -6   8   3   15.40    3.10
   6   8  -3   15.90    2.30
  -6  -8   3   15.50    2.90
   6  -8  -3   10.70    2.90
   6  -8  -3   11.30    2.00
  -6   8  -3   17.00    3.20
  -7   8   3    1.30    2.70
  -7  -8  -3   -0.30    2.10
   7  -8   3    3.20    2.90
   7  -8  -3    0.30    2.70
   7  -8  -3    3.20    1.60
  -7  -8   3   -0.30    2.20
  -7   8  -3    3.30    2.70
   8  -8   3   -0.80    3.00
  -8  -8  -3   12.70    3.00
  -8   8   3    4.60    3.30
  -8   8  -3    2.50    2.40
  -8  -8   3    7.50    3.00
   8  -8  -3    3.50    3.20
  -9   8   3    3.80    2.90
   9  -8   3    5.40    3.90
  -9  -8  -3   11.00    3.40
  -9   8  -3   10.30    3.80
  -9  -8   3    8.30    3.60
   9  -8  -3    4.90    3.80
   0  -9  -3  345.77    6.90
   0   9  -3  352.36    7.30
   0  -9  -3  350.06    7.00
   0  -9  -3  336.67    8.60
   0   9  -3  356.76    8.90
   0  -9   3  345.07    7.40
   1  -9   3   13.70    1.50
   1   9  -3   18.10    2.00
  -1   9   3   12.40    1.10
  -1  -9  -3   14.50    1.60
   1   9  -3   15.60    0.90
   1  -9  -3   10.40    1.10
   1  -9  -3   18.00    1.70
   1  -9  -3   15.50    1.20
  -1  -9   3   15.30    1.10
  -1   9  -3   15.70    1.30
  -1  -9   3   12.90    1.00
  -2  -9  -3   84.29    2.20
  -2  -9  -3   85.79    3.40
  -2   9   3   81.59    3.00
   2  -9   3   81.09    3.40
  -2  -9  -3   81.29    2.20
   2  -9   3   83.19    3.20
   2  -9   3   87.99    3.10
  -2   9  -3   83.79    3.20
   2  -9  -3   85.19    3.70
   2  -9  -3   85.99    3.10
   2   9   3   79.39    1.70
   2   9   3   84.39    1.70
   2  -9  -3   87.29    3.10
   2   9   3   80.19    2.60
  -2  -9   3   85.79    2.70
  -3   9   3   13.10    1.90
  -3  -9  -3   13.10    1.40
   3  -9   3   14.10    1.80
   3   9  -3   15.10    1.40
   3  -9   3   13.50    1.70
   3  -9   3   15.90    2.10
   3  -9  -3   13.00    2.00
  -3  -9   3   15.20    1.60
   3   9   3   14.60    1.20
   3  -9  -3   14.70    1.90
   3  -9  -3   17.60    2.10
  -3   9  -3   13.80    1.90
  -3  -9   3   14.60    1.60
   4  -9   3   12.70    2.40
   4   9  -3   16.50    1.70
  -4  -9  -3   16.30    1.70
  -4   9   3   13.00    2.20
   4  -9   3   15.60    1.80
  -4  -9  -3   13.70    1.70
  -4  -9   3   15.80    2.00
   4  -9  -3   18.50    2.40
   4   9   3   16.30    1.60
   4  -9  -3   13.20    2.00
  -4   9  -3   14.80    2.30
  -4  -9   3   18.10    1.80
   5   9  -3   26.90    2.50
  -5  -9  -3   33.20    2.90
   5  -9   3   35.80    2.40
   5  -9   3   30.20    3.00
  -5   9   3   30.70    3.30
   5  -9  -3   31.80    3.00
  -5   9  -3   31.30    3.40
  -5  -9   3   39.50    3.20
   5  -9  -3   38.60    3.00
  -6  -9  -3    3.30    2.10
   6  -9   3    2.90    1.30
   6  -9   3    0.20    1.80
  -6   9   3    0.80    2.30
  -6   9  -3    1.50    2.40
   6  -9  -3    4.30    2.60
   6  -9  -3    2.60    1.60
  -6  -9   3    4.20    2.10
  -7  -9  -3    2.50    2.20
  -7   9   3   -1.30    1.80
   7  -9   3    6.90    2.40
  -7  -9   3    1.00    2.30
   7  -9  -3    1.20    1.50
  -7   9  -3   -1.90    1.70
   7  -9  -3   -2.20    2.50
  -8   9   3   15.00    3.80
  -8  -9  -3    7.90    2.90
   8  -9   3    6.70    2.80
   8  -9  -3    3.90    3.30
  -8  -9   3   13.30    3.40
  -8   9  -3    6.40    3.30
  -9  -9  -3    4.30    3.10
   9  -9   3    1.50    3.50
  -9   9   3    4.00    3.70
   9  -9  -3   -2.20    3.10
  -9   9  -3   -0.90    3.40
  -9  -9   3    0.10    3.00
   0 -10  -3    0.70    1.00
   0  10  -3   -1.40    1.40
   0  10  -3    0.70    0.60
   0 -10   3    1.00    0.80
   0 -10  -3    0.20    0.40
  -1 -10  -3   12.50    1.80
  -1  10   3   15.10    1.20
   1 -10   3   15.10    1.60
   1  10  -3   14.80    0.80
   1  10  -3   13.60    0.80
   1  10  -3   14.50    1.70
   1 -10  -3   16.20    1.90
  -1 -10   3   14.10    1.00
  -1 -10   3   16.70    1.20
  -1  10  -3   15.30    1.40
   1 -10  -3   12.40    1.30
   2 -10   3    2.30    1.30
  -2 -10  -3    2.00    0.50
  -2  10   3    3.10    1.10
  -2 -10  -3    1.80    0.50
   2 -10   3    2.40    1.20
  -2 -10  -3    1.40    1.30
   2 -10   3    2.50    1.10
   2 -10  -3    1.60    1.40
  -2 -10   3    1.10    0.70
   2 -10  -3    0.50    1.10
  -2  10  -3    1.40    1.10
   2  10   3    1.40    0.90
   2 -10  -3    2.10    1.10
  -2 -10   3    2.00    0.80
   3  10  -3   11.50    1.20
  -3  10   3   11.80    1.80
  -3 -10  -3   10.10    1.20
   3 -10   3    9.50    1.90
  -3 -10  -3   10.40    1.10
   3 -10   3   11.40    1.70
   3 -10   3    9.30    1.80
   3 -10  -3    9.50    1.80
   3 -10  -3   12.10    1.80
  -3 -10   3   10.60    1.30
  -3  10  -3   11.30    1.80
  -3 -10   3   11.50    1.40
   3  10   3   10.20    0.90
   3 -10  -3    6.20    1.80
   4 -10   3   34.60    2.60
  -4 -10  -3   37.70    2.40
   4 -10   3   30.30    3.10
  -4 -10  -3   33.50    2.20
  -4  10   3   35.50    3.20
   4  10  -3   36.10    2.10
   4 -10  -3   32.00    2.90
   4 -10  -3   33.90    3.00
  -4 -10   3   34.20    2.30
  -4 -10   3   36.50    2.60
  -4  10  -3   39.80    3.10
   4  10   3   36.20    2.20
  -5  10   3   22.20    3.00
  -5 -10  -3   22.20    2.40
   5 -10   3   21.30    3.10
   5 -10   3   22.70    2.30
  -5 -10   3   19.30    2.50
  -5  10  -3   14.70    2.60
   5 -10  -3   22.00    3.10
   5 -10  -3   18.90    2.50
   6 -10   3    4.00    1.40
   6 -10   3    5.70    2.60
  -6 -10  -3    4.70    2.00
  -6  10   3    3.80    2.50
  -6 -10   3    1.40    2.00
   6 -10  -3    1.50    1.60
   6 -10  -3    6.30    2.70
  -6  10  -3    4.10    2.40
  -7 -10  -3    4.40    2.30
   7 -10   3   -0.60    2.70
  -7  10   3    4.80    2.70
   7 -10  -3   -0.70    2.70
   7 -10  -3    3.90    1.80
  -7 -10   3    5.80    2.70
  -7  10  -3    4.80    2.30
  -8 -10  -3    4.10    2.60
  -8  10   3    9.90    3.40
   8 -10   3   -2.50    3.10
  -8 -10   3    3.20    2.90
   8 -10  -3   -1.80    3.20
  -8  10  -3    5.40    3.40
  -9 -10  -3    0.70    3.10
   9 -10   3   -3.80    3.40
   9 -10  -3   -8.00    3.10
  -9 -10   3    7.90    3.40
   0 -11   3   10.70    1.10
   0  11  -3   10.10    1.70
   0  11  -3    8.80    0.90
   0 -11  -3    9.50    0.60
   0 -11  -3    8.90    1.80
  -1  11   3   44.80    1.70
   1  11  -3   41.30    1.00
   1  11  -3   46.90    3.00
  -1 -11  -3   42.40    2.60
   1 -11   3   47.10    2.20
   1  11  -3   44.00    1.00
  -1 -11   3   43.90    1.60
   1 -11  -3   43.10    1.90
  -1  11  -3   47.10    2.00
   1 -11  -3   45.40    2.80
  -1 -11   3   42.00    1.60
  -2  11   3   34.40    2.10
  -2 -11  -3   35.20    2.40
   2 -11   3   36.10    2.30
   2 -11   3   36.30    2.50
   2 -11  -3   35.60    3.00
  -2 -11   3   35.70    1.60
  -2 -11   3   35.00    1.60
   2  11   3   36.60    2.10
  -2  11  -3   33.70    2.20
   2 -11  -3   32.60    2.10
   2 -11  -3   34.80    2.20
   3 -11   3   -0.30    1.40
   3 -11   3    1.80    1.60
  -3  11   3    4.00    1.50
   3 -11   3    0.40    1.20
  -3 -11  -3    1.30    0.80
  -3 -11  -3    2.10    0.90
   3 -11  -3    1.60    1.30
   3 -11  -3    1.00    1.50
  -3  11  -3    2.10    1.50
   3  11   3    1.00    0.30
  -3 -11   3    0.70    1.00
  -3 -11   3   -0.10    0.30
   3 -11  -3    2.70    1.30
   4 -11   3   53.89    3.70
  -4  11   3   62.09    3.60
   4 -11   3   61.29    3.40
  -4 -11  -3   62.29    2.80
  -4  11  -3   60.59    3.60
  -4 -11   3   63.89    3.10
   4 -11  -3   57.59    3.40
   4 -11  -3   60.99    3.70
   5 -11   3   15.10    2.80
   5 -11   3   12.50    2.00
  -5  11   3   15.10    2.70
  -5 -11  -3   12.30    2.00
  -5  11  -3   12.20    2.60
  -5 -11   3   16.20    2.30
   5 -11  -3   15.30    2.50
   5 -11  -3   13.90    2.70
  -6 -11  -3   -2.80    1.70
   6 -11   3   -2.20    2.30
  -6  11   3   -2.50    2.20
   6 -11   3    0.20    1.30
   6 -11  -3    0.50    1.70
  -6  11  -3    1.30    2.30
  -6 -11   3    1.10    1.90
   6 -11  -3   -1.20    1.60
  -7 -11  -3   34.10    3.70
   7 -11   3   31.70    4.30
  -7  11  -3   35.40    4.20
   7 -11  -3   30.20    3.30
  -7 -11   3   33.70    3.80
   7 -11  -3   35.40    4.00
  -8 -11  -3    2.70    2.70
   8 -11   3    5.20    3.30
   8 -11  -3    0.20    3.10
  -8 -11   3    1.50    2.80
  -9 -11  -3    6.20    3.40
  -9 -11   3    7.90    3.50
   0 -12  -3    1.40    1.60
   0  12  -3    2.90    0.60
   0 -12   3    2.50    0.90
   0  12  -3    3.70    2.00
  -1 -12  -3    2.40    1.70
   1 -12   3    6.00    1.30
  -1  12   3    4.20    0.70
   1  12  -3    2.50    1.80
   1 -12  -3    2.90    0.90
  -1 -12   3    2.40    0.60
  -1 -12   3    2.50    0.70
  -1  12  -3    2.40    1.00
   1 -12  -3    3.30    1.40
   1 -12  -3    2.60    0.90
  -2 -12  -3    2.00    1.20
   2 -12   3    4.60    1.50
  -2  12   3    1.10    1.10
   2  12   3    0.50    1.20
   2 -12  -3    1.60    1.80
   2 -12  -3    0.10    1.20
   2 -12  -3    1.40    1.10
  -2 -12   3    2.50    0.80
  -2  12  -3    2.00    1.20
  -2 -12   3    2.00    0.80
  -3  12   3   48.40    2.90
   3 -12   3   47.30    3.30
   3 -12   3   47.40    3.10
  -3 -12  -3   43.70    1.60
  -3 -12  -3   43.00    1.60
  -3 -12   3   49.00    2.20
  -3 -12   3   45.40    2.10
   3 -12  -3   47.30    3.20
   3 -12  -3   49.70    3.20
  -3  12  -3   44.80    3.00
   4 -12   3    0.50    1.70
   4 -12   3   -1.50    1.90
  -4  12   3    1.80    1.80
  -4 -12  -3   -0.40    1.10
  -4 -12   3    0.40    1.30
  -4  12  -3   -1.20    1.70
   4 -12  -3    0.10    2.00
   4 -12  -3   -1.90    1.70
  -5 -12  -3    4.70    1.70
   5 -12   3    8.80    2.00
   5 -12   3    5.00    2.30
   5 -12  -3    3.50    2.30
  -5 -12   3    6.70    1.80
   5 -12  -3    4.90    1.70
  -5  12  -3    6.10    2.40
   6 -12   3    1.70    2.60
  -6 -12  -3    4.40    1.90
   6 -12   3    6.60    1.70
   6 -12  -3    1.20    1.90
  -6 -12   3    6.30    2.20
   6 -12  -3    1.30    2.40
   7 -12   3   14.40    3.50
  -7 -12  -3   14.70    2.80
   7 -12  -3   19.20    3.80
   7 -12  -3   11.40    2.70
  -7 -12   3   14.70    3.00
  -8 -12  -3    6.20    2.80
   8 -12   3    2.20    3.20
   8 -12  -3    0.90    2.50
  -8 -12   3   -0.10    2.40
   0 -13   3   28.10    1.40
   0 -13   3   28.80    1.60
   0 -13  -3   31.10    2.70
   0  13  -3   28.70    2.70
   1 -13   3   34.20    2.20
   1  13  -3   30.00    3.10
  -1 -13  -3   37.80    3.20
  -1 -13   3   32.30    1.20
   1 -13  -3   34.50    2.90
  -1  13  -3   38.40    3.10
   1 -13  -3   34.90    1.70
  -1 -13   3   31.90    1.20
   1 -13  -3   34.40    1.70
  -2 -13  -3    3.30    1.40
   2 -13   3   -1.80    1.40
   2  13   3    3.40    1.50
  -2 -13   3    0.50    0.60
   2 -13  -3    2.00    1.30
  -2 -13   3    1.10    0.60
   2 -13  -3   -0.70    2.00
   3 -13   3    2.10    1.70
   3 -13  -3    3.40    1.70
  -3 -13   3    1.50    0.90
   3 -13  -3    0.30    1.50
  -4 -13  -3   -1.20    0.90
   4 -13   3    0.30    1.80
   4 -13   3   -3.80    1.90
   4 -13  -3   -0.20    1.90
  -4 -13   3   -0.70    1.20
   4 -13  -3   -1.00    1.70
   5 -13   3   25.80    2.80
   5 -13   3   24.70    3.40
  -5 -13  -3   25.70    2.40
   5 -13  -3   22.80    3.10
   5 -13  -3   19.40    2.80
  -5 -13   3   28.20    2.70
  -6 -13  -3   13.60    2.30
   6 -13   3   17.20    3.30
   6 -13  -3   12.70    3.00
  -6 -13   3   13.50    2.40
   6 -13  -3   12.40    2.60
  -7 -13  -3    4.80    2.30
   7 -13   3    7.90    3.30
   7 -13  -3    2.70    3.00
  -7 -13   3    3.10    2.40
   7 -13  -3   -0.10    2.30
   8 -13   3    3.30    3.50
  -8 -13  -3   10.40    3.10
   8 -13  -3   11.70    3.90
  -8 -13   3    8.10    3.00
   0  14  -3   56.79    4.10
   0 -14   3   60.39    2.00
   0 -14   3   58.69    2.10
   0 -14  -3   60.39    4.10
  -1 -14  -3   72.39    3.90
   1  14  -3   66.39    4.10
   1 -14   3   68.19    2.80
  -1  14  -3   77.29    4.70
   1 -14  -3   67.99    2.30
   1 -14  -3   68.59    2.30
   1 -14  -3   65.99    4.40
   2 -14   3   24.40    2.60
   2  14   3   24.80    2.50
   2 -14  -3   27.10    2.20
   2 -14  -3   27.10    3.30
   3 -14   3   29.00    2.80
  -3 -14   3   28.20    1.50
   3 -14  -3   32.80    2.80
   3 -14  -3   24.90    2.90
  -4 -14  -3   30.10    1.50
   4 -14   3   37.50    3.40
  -4 -14   3   35.70    2.20
   4 -14  -3   31.90    3.20
   4 -14  -3   41.00    3.90
  -5 -14  -3    5.00    1.40
   5 -14   3    3.60    2.60
   5 -14  -3    2.70    2.10
   5 -14  -3    6.00    2.60
  -5 -14   3    3.60    1.60
  -6 -14  -3    0.20    1.60
   6 -14   3   -2.90    2.30
   6 -14  -3   -0.60    2.00
   6 -14  -3    2.10    2.70
  -6 -14   3    5.00    2.00
  -7 -14  -3    4.20    2.20
   7 -14   3   -1.60    2.70
  -7 -14   3    4.00    2.40
   7 -14  -3    3.90    2.20
   7 -14  -3    1.90    2.90
  -8 -14  -3    3.40    2.50
  -8 -14   3   -0.30    2.50
   0 -15  -3    9.60    2.20
   0  15  -3    7.00    2.60
   0 -15   3    9.20    0.90
  -1 -15  -3   43.20    3.40
   1 -15   3   46.30    2.40
   1  15  -3   41.80    3.70
   1 -15  -3   43.00    3.50
   1 -15  -3   44.10    1.70
  -1  15  -3   49.30    4.20
   2 -15   3   16.10    2.00
   2 -15  -3   16.00    2.90
   2  15   3   18.70    2.30
   2 -15  -3   15.40    1.80
   3 -15   3   53.09    3.60
   3 -15  -3   56.89    3.40
   3 -15  -3   44.30    3.60
   4 -15   3   -1.50    1.80
  -4 -15   3    1.00    1.00
   4 -15  -3   -1.20    1.90
   4 -15  -3    2.50    2.10
   5 -15   3   12.20    2.90
   5 -15  -3   16.90    2.70
   5 -15  -3   16.00    2.90
  -5 -15   3   11.50    1.80
   6 -15   3    4.00    2.70
   6 -15  -3    0.80    2.20
   6 -15  -3   -2.10    2.50
  -6 -15   3    1.50    1.70
   7 -15   3    6.00    3.50
  -7 -15   3    6.10    2.30
   7 -15  -3    5.80    2.60
   7 -15  -3    6.50    3.30
   0 -16  -3   14.60    2.50
   0  16  -3   25.40    3.40
  -1 -16  -3    8.60    2.60
   1  16  -3    5.40    2.30
   1 -16   3    5.10    1.20
   1 -16  -3    3.80    0.60
   1  16   3    2.20    1.80
  -1  16  -3    0.90    2.40
   1 -16  -3    4.60    2.40
   2 -16   3   12.70    1.90
   2  16   3   12.30    2.10
   2 -16  -3   11.10    1.60
   2 -16  -3   10.70    2.30
   3 -16   3    8.60    2.10
   3 -16  -3    6.40    1.80
   3 -16  -3    1.90    2.30
   4 -16   3   23.50    3.10
   4 -16  -3   20.00    2.80
   4 -16  -3   21.10    3.00
   5 -16   3    2.30    2.30
   5 -16  -3    1.80    2.40
   5 -16  -3   -2.80    2.20
   6 -16   3   -2.50    2.60
   6 -16  -3    0.00    2.50
   6 -16  -3    3.20    2.50
   7 -16   3    3.60    3.50
   7 -16  -3   -5.50    3.00
   0  17  -3    1.60    2.30
   0 -17  -3   -1.00    2.10
   1  17  -3    5.20    2.40
   1 -17   3    7.60    1.20
   1  17   3    1.10    1.70
  -1  17  -3    8.10    2.40
   1 -17  -3    6.50    2.60
   2 -17   3    5.60    1.60
  -2  17  -3    1.40    2.80
   2 -17  -3    4.90    2.60
   2 -17  -3    2.50    1.10
   3 -17   3   -3.70    1.60
   3 -17  -3    0.30    2.30
   3 -17  -3    3.90    1.70
   4 -17   3   -1.10    2.10
   4 -17  -3    6.40    2.80
   4 -17  -3    0.80    2.10
   5 -17   3    2.80    2.60
   5 -17  -3   -0.50    2.50
   5 -17  -3    4.70    2.60
   6 -17   3   -0.80    2.60
   6 -17  -3    0.10    2.30
   6 -17  -3   -2.80    2.40
   0 -18  -3   -0.30    1.80
   0  18  -3    1.00    2.50
   1  18  -3   -3.90    2.10
   1 -18  -3    2.30    2.60
  -1  18  -3    8.50    2.50
   1  18   3    6.80    2.30
   2 -18   3    1.30    1.40
   2 -18  -3    1.90    2.00
  -2  18  -3   -4.50    2.50
   3 -18   3    2.10    1.80
   3 -18  -3    3.20    2.20
   3 -18  -3    1.30    1.60
   4 -18   3   -0.40    2.20
   4 -18  -3    0.00    1.90
   4 -18  -3    1.10    2.60
   5 -18   3    3.70    2.50
   5 -18  -3    2.30    2.70
   5 -18  -3    4.90    2.70
   6 -18   3   -2.30    2.60
   6 -18  -3   -3.00    2.80
   6 -18  -3    0.00    2.60
   0  19  -3    1.40    2.50
   0  19   3    5.50    2.50
   1  19  -3    3.30    2.40
  -1  19  -3    8.00    3.00
   1 -19  -3    1.80    2.20
   2 -19  -3    0.10    2.50
  -2  19  -3    5.30    2.60
   3 -19   3    1.20    1.80
   3 -19  -3    4.80    3.00
  -3  19  -3    0.60    3.30
   4 -19   3    2.90    2.30
   4 -19  -3    1.70    2.20
   4 -19  -3   -0.60    1.90
   5 -19   3    0.80    2.50
   5 -19  -3    0.30    2.40
   5 -19  -3    1.20    2.80
   0  20   3    0.70    2.30
   0  20  -3    2.10    2.70
   1  20  -3    3.10    2.90
  -1  20  -3    4.20    3.10
   1 -20  -3    8.50    3.40
   2 -20  -3    0.90    2.30
  -2  20  -3    7.90    3.30
   3 -20  -3    4.60    2.50
  -3  20  -3   -1.60    3.30
   4 -20   3    1.50    2.30
   4 -20  -3   -0.70    3.00
  -4  20  -3    1.10    2.60
   5 -20   3    0.30    2.60
   5 -20  -3    4.90    3.20
   5 -20  -3   -0.20    2.50
   0  21  -3   12.80    3.40
  -1  21  -3   -3.30    3.00
   2 -21  -3    1.60    3.40
  -2  21  -3    2.30    3.30
   3 -21  -3    1.30    3.30
  -3  21  -3    2.30    2.70
   4 -21  -3    5.70    2.80
   0  22  -3   -1.20    2.80
  -1  22   3   -2.20    2.60
  -1  22  -3    2.10    3.30
  -2  22  -3   -2.10    3.20
   0   0   4 1303.67   25.10
   0   0  -4 1314.37   25.10
   0   0   4 1314.27   25.00
   1   0  -4 2262.77   42.70
   1   0   4 2225.28   42.60
  -1   0   4 2282.37   42.70
  -1   0   4 2268.67   42.60
  -1   0  -4 2275.17   42.70
   1   0  -4 2204.58   42.60
   1   0   4 2256.57   43.60
  -2   0  -4  311.57    6.90
   2   0  -4  315.57    7.20
   2   0   4  324.27    7.20
  -2   0   4  303.37    7.30
   2   0  -4  314.57    7.20
  -2   0   4  315.77    7.10
  -2   0  -4  308.37    7.20
   2   0   4  326.17    7.20
  -2   0  -4  313.07    7.20
  -3   0   4    2.80    1.40
  -3   0  -4   -0.70    1.20
   3   0   4   -1.60    1.20
  -3   0  -4    0.60    1.30
   3   0  -4    2.80    1.40
  -4   0  -4  121.29    4.40
   4   0  -4  123.49    4.30
   4   0   4  123.69    4.50
  -4   0   4  125.29    4.50
  -5   0   4   41.70    3.00
  -5   0  -4   39.60    2.90
   5   0  -4   42.80    3.20
   5   0   4   43.30    3.30
   6   0   4   39.70    3.20
  -6   0  -4   49.60    4.10
  -6   0   4   46.90    3.60
   6   0  -4   45.30    3.80
   7   0  -4    0.50    1.90
   7   0   4    0.80    2.40
  -7   0  -4    1.00    2.00
  -7   0   4    6.30    2.90
  -8   0  -4    6.10    3.20
   8   0  -4    1.40    2.70
  -8   0   4    7.80    2.70
   8   0   4    2.40    2.20
   9   0  -4    5.40    3.50
   9   0   4   13.20    3.70
  -9   0   4    6.30    3.60
  -9   0  -4   21.50    4.30
 -10   0   4   -1.90    2.80
 -10   0  -4    8.50    4.10
  10   0  -4    1.80    3.70
  10   0   4    3.30    3.70
   0   1   4   12.20    0.80
   0  -1   4   13.10    1.10
   0  -1  -4   12.40    1.10
   0   1   4   11.60    1.00
   0   1  -4   13.50    1.10
  -1  -1  -4  163.28    3.90
  -1   1   4  156.58    3.80
  -1   1   4  152.68    4.00
   1   1  -4  159.38    3.90
   1   1  -4  155.88    3.80
   1  -1   4  157.58    3.90
   1  -1   4  156.78    4.00
   1   1   4  150.78    3.90
   1  -1  -4  159.48    4.00
  -1  -1   4  156.08    3.80
   1  -1  -4  150.78    3.90
  -1  -1   4  159.28    3.90
  -1   1  -4  161.38    3.90
  -1   1  -4  153.98    3.90
   2   1  -4  994.10   20.00
   2  -1   4 1006.10   20.20
  -2  -1  -4 1000.80   19.90
  -2   1   4 1008.50   20.20
  -2  -1  -4  990.70   20.00
  -2  -1  -4 1031.20   20.10
   2   1  -4 1004.00   20.10
  -2   1   4 1014.80   20.10
  -2  -1  -4 1005.10   19.00
   2  -1   4 1018.40   20.10
  -2   1  -4 1023.80   19.00
  -2   1  -4 1017.90   20.10
   2  -1  -4 1021.60   20.20
  -2  -1   4 1023.30   20.00
   2   1   4 1010.90   20.00
   2  -1  -4 1015.90   20.10
  -2  -1   4 1007.30   20.20
   2   1   4 1024.70   20.00
  -2   1  -4  995.00   20.10
  -3  -1  -4   26.80    2.10
  -3  -1  -4   27.90    2.20
   3   1  -4   29.20    2.10
   3  -1   4   31.70    2.40
  -3   1   4   27.20    2.00
  -3   1  -4   29.20    2.30
   3   1   4   29.10    2.20
  -3  -1   4   35.10    2.40
   3  -1  -4   31.20    2.20
  -3  -1   4   32.00    2.10
   4  -1   4  139.39    4.70
  -4   1   4  137.29    5.00
   4   1  -4  139.29    4.80
  -4  -1  -4  140.49    4.80
   4   1   4  139.29    4.70
  -4  -1   4  139.89    4.90
  -4   1  -4  136.99    4.70
   4  -1  -4  131.59    4.60
   5   1  -4   47.10    3.30
  -5  -1  -4   39.40    3.20
  -5   1   4   42.80    3.50
   5  -1   4   35.20    2.70
  -5  -1   4   47.90    3.50
  -5   1  -4   35.50    2.80
   5   1   4   43.10    3.20
   5  -1  -4   42.90    3.30
  -6   1   4   16.50    3.00
   6  -1   4   15.50    2.90
   6   1  -4   16.50    2.90
  -6  -1  -4   15.50    2.90
   6   1   4   18.70    2.90
  -6  -1   4   14.80    3.00
   6  -1  -4   14.60    2.80
  -6   1  -4   16.30    3.00
  -7  -1  -4   10.60    3.10
  -7   1   4   12.70    3.30
   7  -1   4    4.40    2.10
   7   1  -4   11.20    2.50
  -7   1  -4   14.90    2.70
   7   1   4   15.00    3.00
   7  -1  -4   13.20    3.10
  -7  -1   4   15.10    3.30
   8  -1   4    2.40    2.90
  -8   1   4    5.60    3.30
  -8  -1  -4    2.00    2.80
   8   1  -4    2.80    2.20
  -8  -1   4    6.40    3.20
   8   1   4    3.60    2.80
   8  -1  -4    2.70    3.00
  -8   1  -4    2.90    2.90
  -9   1   4    2.40    2.70
   9   1  -4    1.70    3.10
   9  -1   4    3.40    3.20
  -9  -1  -4    6.40    2.70
   9   1   4    5.20    3.30
  -9   1  -4    3.70    3.40
   9  -1  -4    2.40    2.40
  -9  -1   4    3.40    3.50
  10   1  -4    4.80    3.00
 -10   1   4   10.20    4.50
  10  -1   4    8.50    3.40
 -10  -1  -4    6.50    3.40
  10  -1  -4    8.60    4.00
 -10   1  -4    9.30    4.20
 -10  -1   4   11.40    4.40
   0  -2   4  315.07    7.10
   0   2   4  324.87    6.60
   0  -2   4  313.67    6.80
   0  -2  -4  324.27    6.70
   0   2  -4  313.77    6.80
   0   2   4  314.57    6.70
  -1  -2  -4 1079.49   20.60
  -1   2   4 1060.19   20.80
   1   2  -4 1066.69   20.80
  -1  -2  -4 1063.59   20.40
   1   2  -4 1048.60   20.70
  -1   2   4 1079.69   20.70
   1  -2   4 1068.19   20.80
  -1   2  -4 1084.19   20.80
  -1  -2   4 1035.00   20.70
  -1   2  -4 1063.39   20.80
  -1  -2   4 1059.19   20.70
   1  -2  -4 1101.29   20.80
   1  -2  -4 1064.69   20.70
   1   2   4 1051.29   20.60
  -1   2  -4 1062.59   21.40
  -2   2   4  107.79    3.60
  -2   2   4  111.29    3.40
  -2  -2  -4  108.99    3.20
   2  -2   4  105.19    3.40
  -2  -2  -4  109.69    2.60
   2  -2   4  111.29    3.40
   2   2  -4  111.59    3.40
   2   2  -4  111.39    3.40
  -2  -2  -4  108.09    3.20
  -2   2  -4  111.99    2.60
  -2   2  -4  111.19    3.40
  -2  -2   4  109.59    3.40
  -2   2  -4  116.09    3.60
  -2  -2   4  110.59    3.30
   2   2   4  111.19    3.30
   2  -2  -4  109.79    3.30
   2  -2  -4  113.79    3.60
   3   2  -4  500.15   11.10
  -3  -2  -4  506.65   11.00
  -3  -2  -4  496.55   11.10
  -3   2   4  514.85   11.50
   3  -2   4  504.95   11.40
  -3   2  -4  508.35   11.30
  -3  -2   4  514.55   11.10
   3  -2  -4  504.65   11.20
  -3  -2   4  490.05   11.20
   3   2   4  500.95   11.10
   4  -2   4   98.49    3.90
  -4   2   4   98.79    4.00
   4   2  -4   92.49    3.60
  -4  -2  -4  102.09    4.00
   4   2   4  103.09    3.90
  -4   2  -4  107.09    4.30
   4  -2  -4   96.49    3.90
  -4  -2   4   96.69    4.10
   5   2  -4  112.19    4.60
  -5  -2  -4  108.29    4.60
  -5   2   4  107.29    4.90
   5  -2   4  101.49    4.40
   5  -2  -4  109.99    4.80
  -5  -2   4  103.19    4.80
   5   2   4  111.49    4.50
  -5   2  -4  107.99    4.60
  -6   2   4   31.30    3.70
   6  -2   4   27.60    3.00
  -6  -2  -4   30.90    3.00
   6   2  -4   32.20    3.40
  -6   2  -4   29.70    3.50
   6  -2  -4   29.60    3.00
   6   2   4   31.70    3.40
  -6  -2   4   36.30    3.70
  -7   2   4   14.40    3.30
   7   2  -4   14.40    3.00
   7  -2   4   13.80    3.10
  -7  -2  -4   15.80    3.20
  -7   2  -4   18.60    3.00
   7  -2  -4   16.70    2.80
  -7  -2   4   14.30    2.90
   7   2   4   11.10    2.40
  -8  -2  -4    8.30    3.10
   8  -2   4    8.50    3.00
   8   2  -4    8.40    3.00
  -8   2   4    7.60    3.50
  -8   2  -4   10.40    3.40
  -8  -2   4   12.60    3.00
   8  -2  -4   10.80    2.80
   8   2   4   12.90    3.20
  -9   2   4    8.10    3.70
  -9  -2  -4    6.80    3.60
   9   2  -4    5.10    3.00
   9  -2   4    5.70    3.50
   9  -2  -4    3.90    3.40
   9   2   4    1.30    3.10
  -9  -2   4    6.00    3.60
  -9   2  -4    4.60    3.60
 -10   2   4    8.00    4.40
 -10  -2  -4    2.00    3.80
  10  -2   4    3.80    3.90
  10  -2  -4   -2.20    3.60
 -10  -2   4    4.10    3.80
 -10   2  -4    5.40    4.00
   0  -3   4  411.16    8.90
   0   3  -4  404.06    8.40
   0   3   4  404.26    8.10
   0   3  -4  400.56    8.80
   0  -3  -4  392.16    8.10
   0  -3  -4  404.96    8.30
   0   3   4  393.06    8.20
   0  -3   4  393.86    8.40
   1  -3   4  677.83   13.60
  -1   3   4  676.63   13.40
  -1   3   4  672.53   13.50
   1   3  -4  675.53   13.50
  -1  -3  -4  667.43   13.30
   1   3  -4  665.43   13.40
  -1  -3  -4  666.23   13.30
  -1  -3   4  678.13   13.40
   1  -3  -4  664.93   13.40
   1  -3  -4  683.93   13.50
   1   3   4  658.03   13.30
  -1   3  -4  691.53   13.60
  -1   3  -4  668.43   13.50
  -1   3  -4  658.43   14.10
  -1  -3   4  663.53   13.50
   2  -3   4   75.89    2.70
   2   3  -4   78.69    2.60
   2  -3   4   73.99    2.90
  -2   3   4   76.09    2.90
  -2  -3  -4   72.89    2.10
  -2  -3  -4   74.29    2.60
   2   3  -4   79.79    2.70
  -2  -3  -4   75.49    2.60
  -2   3  -4   77.79    2.70
  -2   3  -4   74.19    2.10
   2  -3  -4   73.99    2.70
  -2  -3   4   74.39    2.80
   2  -3  -4   74.19    2.90
  -2   3  -4   81.49    2.90
   2   3   4   74.29    2.20
  -2  -3   4   80.49    2.70
   2   3   4   71.29    2.50
   3   3  -4   78.09    3.00
  -3  -3  -4   68.99    2.90
  -3   3   4   72.79    3.10
  -3  -3  -4   75.69    2.90
  -3  -3  -4   72.59    1.80
   3  -3   4   74.79    3.30
   3  -3  -4   74.39    3.20
   3   3   4   72.19    2.10
  -3   3  -4   72.09    3.20
  -3   3  -4   74.59    2.10
  -3  -3   4   76.09    3.10
  -3  -3   4   74.59    2.90
   3   3   4   75.19    2.80
  -4  -3  -4   19.80    2.10
   4   3  -4   18.40    2.00
  -4  -3  -4   17.40    2.10
   4  -3   4   19.00    2.30
  -4   3   4   19.90    2.10
   4   3   4   19.10    2.00
  -4   3  -4   19.60    2.40
  -4  -3   4   20.50    2.00
   4  -3  -4   15.60    2.20
   4   3   4   16.50    1.00
  -5  -3  -4   31.50    2.90
   5   3  -4   25.60    2.30
  -5   3   4   27.40    2.70
   5  -3   4   29.70    3.10
  -5   3  -4   31.80    3.20
   5  -3  -4   28.60    3.10
   5   3   4   31.10    2.80
  -5  -3   4   31.10    3.10
   5   3   4   28.60    1.10
  -6  -3  -4   29.40    3.40
   6   3  -4   31.50    3.30
  -6   3   4   36.50    3.80
   6  -3   4   31.80    3.10
  -6  -3   4   33.20    3.70
  -6   3  -4   33.00    3.70
   6   3   4   37.00    3.40
   6  -3  -4   34.20    3.70
   7  -3   4    2.40    2.60
   7   3  -4   -0.80    1.70
  -7   3   4   -0.40    1.90
  -7  -3  -4    0.30    2.50
  -7  -3   4   -0.70    2.60
   7   3   4    0.40    1.60
   7  -3  -4    5.30    2.90
  -7   3  -4   -0.60    1.90
  -8   3   4    3.20    3.00
   8  -3   4    2.80    2.20
  -8  -3  -4    0.80    2.80
   8   3  -4    3.80    2.70
   8   3   4    2.70    2.50
   8  -3  -4    2.60    2.80
  -8  -3   4    4.20    3.20
  -8   3  -4    5.10    3.10
  -9  -3  -4   17.10    3.60
   9   3  -4   18.90    3.50
  -9   3   4   18.00    4.30
   9  -3   4   17.10    4.00
  -9   3  -4   27.60    4.60
  -9  -3   4   21.10    3.80
   9  -3  -4   12.50    4.00
  10  -3   4   -2.80    3.70
 -10   3   4    7.00    4.30
 -10  -3  -4    3.00    2.90
 -10   3  -4    8.20    4.20
  10  -3  -4    4.60    3.10
 -10  -3   4    0.30    3.80
   0   4   4   13.90    1.00
   0  -4  -4   15.10    1.10
   0   4   4   16.30    1.10
   0   4  -4   16.10    1.20
   0  -4  -4   16.50    1.10
   0  -4   4   14.10    1.30
   0  -4  -4   16.70    1.20
   0   4  -4   14.20    1.30
   0  -4   4   14.60    1.20
   1   4  -4  100.39    2.90
   1   4  -4  101.09    2.80
   1  -4   4  100.09    3.10
  -1   4   4   98.99    2.80
  -1  -4  -4   97.49    2.90
  -1   4   4   98.59    2.90
  -1  -4  -4  101.19    2.70
  -1   4  -4  100.39    3.00
  -1  -4   4   97.89    3.20
   1  -4  -4   99.09    2.90
   1   4   4  103.09    2.70
   1  -4  -4  100.89    3.00
   1   4   4   98.69    2.90
  -1   4  -4   98.69    2.80
  -1   4  -4   97.19    3.00
  -1  -4   4   95.09    2.90
  -1  -4   4  101.59    2.80
  -1   4  -4  104.29    3.50
   2   4  -4    1.30    0.80
  -2  -4  -4    1.30    0.90
   2  -4   4    3.60    1.20
  -2  -4  -4    1.00    0.60
  -2   4   4    0.00    1.10
   2  -4   4    1.60    1.10
  -2  -4  -4    1.50    0.80
   2   4   4    0.00    0.80
  -2   4  -4   -0.10    1.00
  -2  -4   4    1.10    0.90
   2  -4  -4    1.40    1.10
   2   4   4    1.60    0.70
  -2   4  -4    0.90    0.70
   2  -4  -4    0.80    1.00
  -2  -4   4    1.50    1.00
  -3   4   4   11.30    1.80
   3  -4   4   10.30    1.50
  -3  -4  -4   12.50    1.50
   3   4  -4    7.20    1.30
  -3  -4  -4    9.70    1.40
   3   4   4    8.90    0.90
   3   4   4   11.70    1.40
  -3  -4   4   10.50    1.60
  -3   4  -4    8.30    1.60
   3  -4  -4    8.20    1.40
  -3   4  -4   10.40    1.00
  -3  -4   4   12.90    1.50
  -4  -4  -4   27.00    0.90
  -4  -4  -4   28.60    2.40
   4  -4   4   32.70    2.40
  -4  -4  -4   27.10    2.20
  -4   4   4   25.40    2.30
   4   4  -4   30.00    2.30
   4   4   4   24.40    2.10
   4  -4  -4   26.00    2.60
   4   4   4   26.90    1.40
  -4   4  -4   26.40    2.60
  -4  -4   4   31.30    2.60
  -5   4   4   14.40    2.60
   5   4  -4   23.20    2.50
  -5  -4  -4   12.20    2.20
   5  -4   4   15.90    2.60
   5  -4  -4   14.00    2.10
  -5  -4   4   13.70    2.30
   5   4   4   12.60    1.10
   5   4   4   13.20    2.10
  -5   4  -4   16.50    2.30
   6  -4   4   56.19    3.80
  -6  -4  -4   53.89    4.00
   6   4  -4   53.39    3.70
  -6   4   4   49.90    4.30
   6   4   4   55.39    3.70
   6  -4  -4   54.89    4.30
  -6  -4   4   58.09    4.30
  -6   4  -4   57.59    4.40
  -7   4   4   42.80    4.60
   7   4  -4   35.00    3.70
  -7  -4  -4   40.50    4.20
   7  -4   4   44.90    4.50
  -7  -4   4   49.40    4.60
  -7   4  -4   39.50    4.30
   7   4   4   44.60    3.70
   7  -4  -4   45.80    4.50
   8  -4   4   12.70    3.00
   8   4  -4   13.60    2.70
  -8   4   4   11.30    3.70
  -8  -4  -4   14.20    3.40
   8  -4  -4   10.80    3.30
  -8  -4   4   17.60    3.80
  -8   4  -4   15.30    3.70
   8   4   4   11.90    3.10
  -9  -4  -4    5.60    3.30
   9  -4   4    7.00    3.00
  -9   4   4    6.90    3.70
  -9  -4   4    4.30    3.50
   9  -4  -4    3.10    2.70
  -9   4  -4    0.90    3.40
 -10   4   4   -1.80    3.70
  10  -4   4   -1.90    3.60
  10  -4  -4   -9.40    3.00
 -10   4  -4   -2.10    3.70
   0  -5   4   43.20    1.80
   0   5  -4   48.00    2.40
   0   5  -4   43.70    1.80
   0   5   4   43.60    1.60
   0  -5  -4   42.70    1.60
   0  -5  -4   42.20    1.70
   0   5   4   44.90    1.50
   0  -5  -4   47.30    2.00
  -1   5   4  368.66    7.90
   1   5  -4  371.86    7.90
   1  -5   4  366.16    8.10
  -1  -5  -4  367.36    8.10
  -1   5   4  366.86    7.90
  -1  -5  -4  334.67    7.60
   1   5   4  367.66    7.60
  -1  -5   4  379.56    7.80
   1  -5  -4  373.96    7.90
  -1   5  -4  372.36    8.10
  -1   5  -4  381.06    8.10
   1   5   4  373.76    8.20
  -1  -5   4  370.56    7.90
   1  -5  -4  366.46    8.40
   1  -5  -4  369.36    8.00
  -1   5  -4  364.96    8.80
  -1   5  -4  373.66    8.10
  -1  -5   4  372.36    8.50
  -2  -5  -4  117.59    3.30
  -2  -5  -4  118.89    3.30
  -2   5   4  120.09    3.80
  -2  -5  -4  117.89    3.40
   2   5  -4  124.39    3.50
   2  -5   4  122.59    3.70
   2  -5   4  125.89    3.90
  -2  -5   4  117.49    3.60
   2   5   4  123.99    3.30
   2   5   4  118.89    3.40
  -2   5  -4  125.09    3.40
   2  -5  -4  122.69    3.80
   2  -5  -4  116.79    3.70
  -2  -5   4  123.39    3.50
  -2   5  -4  117.99    3.80
   2  -5  -4  125.09    3.70
   3  -5   4   90.59    3.70
  -3  -5  -4   92.99    3.20
  -3   5   4   93.89    3.70
   3   5  -4   95.19    3.20
  -3  -5  -4   91.29    3.10
   3  -5  -4   99.19    3.70
  -3  -5   4   87.79    3.40
   3   5   4   93.29    2.90
  -3   5  -4   93.69    2.90
  -3   5  -4   97.29    3.70
   3   5   4   90.09    3.10
  -3  -5   4   93.59    3.20
   3  -5  -4   95.69    3.60
   4   5  -4    5.40    1.50
  -4   5   4    6.60    1.90
  -4  -5  -4    3.90    1.50
  -4  -5  -4    4.80    1.40
   4  -5   4    3.80    1.80
  -4  -5   4    5.60    1.50
  -4   5  -4    5.00    1.50
   4   5   4    4.40    1.40
  -4  -5   4    1.50    1.50
   4   5   4    3.60    0.80
   4  -5  -4    2.80    1.40
  -5   5   4   57.99    3.90
  -5  -5  -4   46.30    3.30
   5   5  -4   57.89    3.30
  -5  -5  -4   44.20    1.10
   5  -5   4   54.89    3.40
   5   5   4   54.29    2.10
   5  -5  -4   55.99    3.70
  -5   5  -4   51.59    3.80
  -5  -5   4   60.09    3.70
   5   5   4   59.89    3.20
   6   5  -4   60.09    3.80
  -6  -5  -4   65.69    4.20
   6  -5   4   64.89    4.10
  -6   5   4   69.09    4.80
   6   5   4   55.09    3.60
   6  -5  -4   58.79    4.40
   6  -5  -4   75.39    3.50
  -6   5  -4   64.49    4.10
  -6  -5   4   70.39    4.50
   7   5  -4   -0.30    2.10
  -7   5   4    3.60    2.90
   7  -5   4    2.00    2.70
  -7  -5  -4    3.30    2.40
  -7   5  -4    5.40    2.90
   7  -5  -4    0.90    2.50
  -7  -5   4    5.40    2.70
   7  -5  -4   -1.00    1.40
   7   5   4    1.70    2.10
  -8  -5  -4   11.20    3.20
   8  -5   4    5.10    2.50
   8   5  -4    6.20    2.80
  -8   5   4   13.80    3.80
   8  -5  -4    8.70    3.40
  -8  -5   4    5.90    3.10
  -8   5  -4   11.50    3.50
  -9   5   4    1.10    3.20
  -9  -5  -4    7.50    3.40
   9  -5   4    5.30    2.90
  -9   5  -4    8.70    3.80
   9  -5  -4    3.50    2.90
  -9  -5   4    9.90    3.80
 -10   5   4    9.30    4.40
  10  -5   4   -0.20    3.70
 -10   5  -4    1.70    3.80
  10  -5  -4    3.30    4.10
   0  -6  -4  434.86    9.70
   0   6  -4  447.06    9.10
   0   6   4  432.96    8.80
   0   6  -4  428.56   10.00
   0  -6  -4  426.06    8.80
   0  -6   4  436.56    9.10
   0   6   4  441.96    8.70
  -1   6   4  216.18    5.10
   1  -6   4  214.88    5.30
  -1  -6  -4  213.48    5.50
   1   6  -4  214.68    5.00
  -1   6   4  206.88    5.00
   1  -6  -4  216.68    5.70
  -1  -6   4  215.38    5.10
  -1   6  -4  207.08    5.90
  -1  -6   4  212.38    5.00
   1  -6  -4  208.38    5.00
   1   6   4  215.38    4.60
  -1   6  -4  216.18    5.20
   1   6   4  218.78    4.60
   1  -6  -4  223.68    5.20
  -2  -6  -4  321.17    7.40
   2  -6   4  329.57    7.60
  -2  -6  -4  311.37    7.00
   2  -6   4  320.07    7.70
  -2  -6  -4  318.67    7.00
   2   6  -4  320.77    7.10
  -2   6   4  331.17    7.60
  -2  -6   4  317.27    7.20
  -2  -6   4  322.47    7.40
  -2   6  -4  318.77    7.60
   2   6   4  321.27    6.90
   2  -6  -4  323.87    7.60
   2  -6  -4  318.87    7.50
   2  -6  -4  324.27    7.90
   3   6  -4  170.18    4.60
  -3  -6  -4  162.78    4.60
   3  -6   4  161.58    5.20
  -3   6   4  161.88    5.10
  -3  -6  -4  166.08    4.60
  -3   6  -4  171.88    5.10
  -3  -6   4  160.88    4.80
   3   6   4  164.08    4.40
   3  -6  -4  168.58    5.10
   3  -6  -4  174.18    5.20
  -3  -6   4  168.78    4.70
  -3   6  -4  166.18    4.50
   3  -6  -4  160.58    5.00
   4   6  -4   15.70    1.80
  -4   6   4   12.80    2.20
  -4  -6  -4   14.00    1.80
  -4  -6  -4   10.40    1.70
   4  -6   4   10.90    1.20
   4  -6   4   14.40    2.30
  -4  -6   4   12.30    1.80
   4   6   4   14.00    1.70
   4  -6  -4   11.00    2.10
  -4  -6   4   14.90    2.10
   4  -6  -4   11.60    1.70
  -4   6  -4   13.30    1.90
  -5   6   4   -0.40    1.40
   5  -6   4    3.40    2.20
  -5  -6  -4   -0.60    1.60
   5   6  -4    0.90    1.40
   5  -6   4    1.20    0.80
  -5  -6   4    3.60    1.90
   5   6   4    0.90    1.50
   5  -6  -4    1.90    1.40
   5  -6  -4    0.50    1.50
  -5   6  -4   -0.10    1.50
  -6   6   4    3.10    2.00
   6  -6   4    1.50    2.50
   6   6  -4    0.30    1.70
  -6  -6  -4    0.90    2.00
   6   6   4    1.60    1.70
  -6   6  -4    3.20    2.50
   6  -6  -4    4.30    2.60
   6  -6  -4    1.20    1.60
  -6  -6   4    4.20    2.30
   7   6  -4    6.90    2.50
  -7   6   4    6.00    3.00
  -7  -6  -4    9.00    2.70
   7  -6   4    9.90    3.00
   7  -6  -4    7.10    3.00
   7  -6  -4   10.20    1.90
  -7   6  -4   10.40    2.70
  -7  -6   4    3.50    2.50
   7   6   4    6.30    2.40
   8  -6   4    0.40    2.20
  -8  -6  -4    5.10    2.90
  -8   6   4    4.10    3.30
  -8  -6   4   -0.40    2.80
   8  -6  -4    5.50    3.30
  -8   6  -4    5.50    2.50
   9  -6   4    3.00    3.50
  -9  -6  -4    5.70    3.30
  -9   6   4    5.40    2.90
  -9  -6   4   -2.10    3.00
  -9   6  -4    5.20    2.80
   9  -6  -4    5.40    2.90
 -10   6   4   10.60    4.40
 -10   6  -4    5.10    3.20
   0   7   4  518.65   10.20
   0   7   4  507.45   10.20
   0  -7  -4  509.95   11.50
   0   7  -4  537.05   10.90
   0   7  -4  513.35   11.90
   0  -7   4  523.15   10.70
   0  -7  -4  509.85   10.30
  -1  -7  -4  357.36    8.40
  -1  -7  -4  340.97    7.30
   1  -7   4  367.76    8.10
  -1   7   4  354.86    7.80
  -1   7  -4  359.66    8.00
  -1  -7   4  366.06    7.80
   1  -7  -4  363.76    7.80
   1  -7  -4  364.26    8.70
   1  -7  -4  366.26    7.90
  -1  -7   4  365.06    7.70
   1   7   4  361.66    7.20
   1   7   4  362.86    7.20
   2   7  -4  129.39    3.60
  -2   7   4  134.09    4.00
  -2  -7  -4  126.59    3.40
   2  -7   4  130.09    4.20
  -2  -7  -4  131.19    3.90
   2  -7   4  138.29    4.20
   2  -7  -4  140.29    4.50
   2  -7  -4  128.89    4.00
   2  -7  -4  132.29    4.00
  -2  -7   4  131.49    3.60
  -2   7  -4  129.99    4.10
   2   7   4  134.99    3.30
  -2  -7   4  126.49    3.70
   3  -7   4   39.30    2.70
  -3  -7  -4   37.20    2.10
  -3   7   4   38.50    2.50
  -3  -7  -4   39.70    2.00
   3   7  -4   38.60    2.00
   3  -7  -4   37.60    2.60
  -3  -7   4   38.30    2.40
  -3  -7   4   40.40    2.20
   3  -7  -4   37.80    2.50
   3  -7  -4   42.40    2.60
  -3   7  -4   43.90    2.70
   3   7   4   38.10    1.90
   4   7  -4   69.89    3.10
  -4   7   4   79.89    3.90
   4  -7   4   76.29    2.90
  -4  -7  -4   69.19    3.20
   4  -7   4   78.39    4.00
  -4  -7  -4   77.59    3.10
   4  -7  -4   73.59    3.80
  -4  -7   4   78.49    3.50
   4   7   4   77.69    3.10
  -4  -7   4   76.59    3.20
  -4   7  -4   76.19    3.80
   4  -7  -4   80.69    3.60
   5   7  -4   17.30    2.20
   5  -7   4   11.30    1.40
   5  -7   4   13.20    2.30
  -5   7   4   16.80    2.80
  -5  -7  -4   14.80    2.20
  -5  -7  -4   12.10    2.10
   5   7   4   13.40    2.00
   5  -7  -4   14.20    2.00
   5  -7  -4   13.70    2.30
  -5   7  -4   12.00    2.20
  -5  -7   4   15.00    2.40
  -6  -7  -4   19.60    2.80
  -6   7   4   11.30    3.00
   6  -7   4   15.10    3.20
   6   7  -4   14.60    2.50
  -6  -7   4   15.50    2.80
  -6   7  -4   16.10    3.10
   6  -7  -4   12.70    3.00
   6   7   4   17.60    2.50
   6  -7  -4   13.10    2.10
  -7   7   4    2.30    2.20
  -7  -7  -4    5.50    2.50
   7  -7   4    6.20    2.50
  -7   7  -4    8.50    3.00
   7  -7  -4   10.60    2.00
  -7  -7   4    3.90    2.70
   7  -7  -4    5.30    3.00
  -8  -7  -4   13.10    3.20
   8  -7   4    1.80    3.10
  -8   7   4    6.50    2.70
  -8  -7   4    6.70    2.80
   8  -7  -4    9.80    3.50
  -8   7  -4    5.40    3.30
  -9  -7  -4    9.90    3.50
  -9   7   4   13.60    4.20
   9  -7   4    5.20    3.80
   9  -7  -4    6.60    3.00
  -9  -7   4   12.50    3.60
  -9   7  -4   11.70    4.00
   0   8  -4  285.97    7.60
   0   8   4  296.27    6.00
   0  -8  -4  299.57    7.50
   0   8   4  300.27    6.00
   0   8  -4  289.67    6.40
   0  -8  -4  295.17    6.20
   0  -8   4  290.67    6.60
  -1   8   4   69.29    2.40
  -1  -8  -4   71.39    2.00
   1   8  -4   70.49    3.20
  -1  -8  -4   67.29    2.80
   1  -8   4   73.49    2.70
   1  -8  -4   71.29    3.00
   1   8   4   70.99    1.70
   1  -8  -4   69.79    2.40
   1  -8  -4   69.49    2.40
  -1  -8   4   71.49    2.30
  -1  -8   4   66.99    2.40
  -1   8  -4   69.19    2.50
   1   8   4   68.89    1.60
  -2  -8  -4   84.99    3.30
  -2  -8  -4   81.19    2.50
  -2   8   4   84.99    3.10
   2  -8   4   85.79    3.30
   2  -8  -4   87.29    3.10
   2  -8  -4   83.69    3.10
   2  -8  -4   94.49    3.60
  -2  -8   4   88.39    2.90
  -2  -8   4   88.79    2.80
  -2   8  -4   91.49    3.20
   2   8   4   88.09    2.30
  -3  -8  -4   16.60    1.50
   3  -8   4   18.70    2.00
   3   8  -4   14.50    1.50
  -3   8   4   12.30    1.80
   3  -8   4   15.70    2.10
  -3  -8  -4   16.10    1.60
  -3   8  -4   15.80    2.00
   3  -8  -4   16.70    2.00
  -3  -8   4   18.30    1.70
   3  -8  -4   19.00    2.10
   3  -8  -4   16.20    1.80
   3   8   4   15.20    1.40
  -3  -8   4   17.00    1.80
   4   8  -4    8.90    1.60
   4  -8   4    8.50    2.10
  -4  -8  -4    9.50    1.70
  -4  -8  -4   11.40    1.60
  -4   8   4   13.70    2.20
   4  -8   4   10.20    1.40
   4  -8  -4   10.50    1.80
  -4  -8   4    8.40    1.80
   4   8   4   12.10    1.60
  -4   8  -4   10.40    2.10
   4  -8  -4    9.40    2.00
  -4  -8   4   10.30    1.70
  -5   8   4   58.49    4.00
   5  -8   4   62.49    2.80
   5  -8   4   61.79    4.30
   5   8  -4   64.39    3.30
  -5  -8  -4   70.39    3.50
  -5  -8   4   58.39    3.70
   5  -8  -4   64.69    4.20
   5   8   4   64.39    3.10
  -5   8  -4   57.39    3.60
   5  -8  -4   60.49    3.50
   6  -8   4   19.00    3.40
  -6   8   4   19.50    2.90
   6   8  -4   18.80    2.60
  -6  -8  -4   18.30    2.80
  -6   8  -4   21.90    3.30
  -6  -8   4   21.50    3.00
   6  -8  -4   18.40    3.20
   6  -8  -4   16.50    2.40
   7  -8   4   10.10    3.20
  -7   8   4    5.40    2.90
  -7  -8  -4   12.70    2.70
  -7  -8   4   10.80    2.90
   7  -8  -4    7.70    2.10
  -7   8  -4   11.70    3.20
   7  -8  -4    5.20    3.00
  -8   8   4    4.00    3.20
   8  -8   4    0.10    3.00
  -8  -8  -4   -1.10    2.20
   8  -8  -4   -5.80    2.60
  -8  -8   4    7.00    3.00
  -8   8  -4    3.60    3.20
  -9  -8  -4    4.80    3.00
  -9   8   4    1.70    3.20
   9  -8   4    3.70    3.70
  -9   8  -4    3.00    2.70
   9  -8  -4    3.80    3.70
  -9  -8   4    1.10    3.10
   0  -9  -4  141.59    3.40
   0   9   4  140.69    3.10
   0  -9   4  146.29    3.90
   0   9  -4  151.88    5.10
   0   9   4  149.49    3.20
   0  -9  -4  151.38    4.80
   0   9  -4  140.49    3.70
   1   9  -4  120.89    4.30
  -1   9   4  114.19    3.20
  -1  -9  -4  117.49    2.70
  -1  -9  -4  115.89    4.00
   1  -9   4  116.59    3.60
  -1  -9  -4  115.59    2.70
  -1  -9   4  120.09    3.30
   1  -9  -4  114.09    4.10
  -1   9  -4  121.69    4.50
   1  -9  -4  121.79    3.40
  -1   9  -4  119.09    3.50
   1  -9  -4  118.79    3.30
  -2  -9  -4   17.00    1.10
  -2   9   4   21.50    1.80
  -2  -9  -4   21.10    2.00
  -2  -9  -4   18.00    1.10
   2  -9   4   15.30    1.80
   2  -9  -4   21.50    2.00
   2  -9  -4   18.90    1.70
  -2   9  -4   20.80    1.80
  -2  -9   4   18.80    1.60
   2   9   4   18.80    0.90
   2  -9  -4   19.10    1.70
  -2  -9   4   18.30    1.40
   2   9   4   19.00    0.80
   3  -9   4   14.50    1.80
   3  -9   4   12.70    2.00
  -3   9   4   10.90    1.70
  -3  -9  -4   11.80    1.30
   3   9  -4   13.30    1.40
   3  -9  -4   15.60    1.90
   3  -9  -4   14.60    2.00
  -3   9  -4   13.00    2.00
  -3  -9   4   13.00    1.70
   3  -9  -4   12.70    1.80
  -3  -9   4   13.10    1.50
   3   9   4   10.90    1.20
  -4   9   4   17.40    2.40
   4   9  -4   16.30    1.80
  -4  -9  -4   14.20    1.80
  -4  -9  -4   16.80    1.80
   4  -9   4   16.60    1.80
   4  -9   4   14.40    2.40
   4  -9  -4   17.40    2.40
   4  -9  -4   18.20    2.30
  -4  -9   4   18.20    2.20
  -4   9  -4   19.20    2.50
  -4  -9   4   18.80    2.00
   4   9   4   16.70    1.70
  -5   9   4   41.80    3.60
   5  -9   4   47.80    4.00
   5   9  -4   41.40    2.90
  -5  -9  -4   33.20    3.00
   5  -9  -4   48.20    3.40
   5  -9  -4   41.90    3.30
  -5   9  -4   42.30    3.60
  -5  -9   4   44.50    3.50
  -6  -9  -4   12.60    2.50
  -6   9   4   14.30    3.00
   6  -9   4   13.80    2.60
  -6   9  -4   18.50    3.20
   6  -9  -4   11.60    2.20
  -6  -9   4   15.10    2.80
   6  -9  -4   11.40    3.00
  -7  -9  -4   -0.60    2.30
  -7   9   4    0.80    2.60
   7  -9   4    0.20    2.10
  -7  -9   4    1.40    2.20
   7  -9  -4   -2.00    1.50
  -7   9  -4    4.50    2.70
   7  -9  -4   -2.10    1.90
  -8  -9  -4    6.40    2.90
   8  -9   4    0.20    2.90
  -8   9   4   -0.50    2.90
  -8  -9   4    5.00    2.90
   8  -9  -4    1.70    3.10
  -8   9  -4    1.20    2.20
  -9  -9  -4   21.50    4.10
  -9   9   4   17.90    4.50
   9  -9   4   17.50    4.30
   9  -9  -4   13.10    4.20
  -9   9  -4    6.50    3.70
  -9  -9   4   11.70    3.60
   0 -10  -4   21.20    2.00
   0  10  -4   24.30    2.60
   0  10   4   25.10    0.70
   0  10   4   23.00    0.70
   0 -10   4   22.10    1.60
   0 -10  -4   21.30    1.10
   0  10  -4   24.00    1.40
  -1 -10  -4    8.60    0.50
   1  10  -4    6.90    1.80
   1 -10   4    7.20    1.30
  -1 -10  -4    8.60    1.40
  -1  10   4    8.20    1.00
  -1 -10  -4    7.40    0.50
   1 -10  -4    5.40    1.60
   1 -10  -4    8.60    1.10
  -1  10  -4    7.70    2.10
  -1  10  -4    8.20    1.20
   1 -10  -4    3.40    0.80
  -1 -10   4    9.70    1.10
  -2 -10  -4   35.30    1.40
   2 -10   4   35.00    2.50
  -2  10   4   34.60    2.10
  -2 -10  -4   37.30    2.60
  -2 -10  -4   37.80    1.40
   2 -10  -4   33.20    2.80
  -2  10  -4   35.10    2.30
   2  10   4   37.60    1.90
   2 -10  -4   37.60    2.20
   2 -10  -4   37.50    2.30
  -2 -10   4   40.00    2.00
   3  10  -4   78.79    2.70
  -3 -10  -4   63.89    2.40
   3 -10   4   74.49    3.60
   3 -10   4   79.59    3.50
  -3 -10  -4   76.49    2.70
  -3  10   4   77.59    3.40
   3 -10  -4   81.69    3.50
  -3 -10   4   75.29    3.00
  -3  10  -4   77.09    3.60
   3 -10  -4   71.89    3.40
   3 -10  -4   79.29    3.70
   3  10   4   74.89    2.30
  -3 -10   4   77.99    2.90
  -4 -10  -4   32.60    2.20
   4  10  -4   30.50    2.10
  -4 -10  -4   30.80    2.30
  -4  10   4   28.20    2.90
   4 -10   4   41.70    3.40
   4 -10  -4   29.80    3.00
  -4 -10   4   35.60    2.70
  -4  10  -4   32.00    3.00
   4 -10  -4   32.70    2.60
  -5  10   4   20.00    2.90
  -5 -10  -4   14.70    2.20
   5 -10   4   14.60    2.90
   5 -10  -4   14.10    2.80
   5 -10  -4   13.80    2.30
  -5 -10   4   17.30    2.50
  -5  10  -4   18.10    2.90
  -6 -10  -4   -1.70    1.60
  -6  10   4   -0.50    2.20
   6 -10   4    3.90    2.60
   6 -10  -4   -5.10    2.10
   6 -10  -4   -1.50    1.50
  -6 -10   4    4.40    2.10
  -6  10  -4   -2.10    2.10
  -7  10   4   -1.00    2.30
  -7 -10  -4    1.10    2.30
   7 -10   4    8.30    3.10
   7 -10  -4   -1.40    2.70
  -7 -10   4    2.50    2.40
  -7  10  -4    1.60    2.00
   7 -10  -4    2.30    1.80
  -8 -10  -4    7.90    2.80
   8 -10   4    5.50    3.40
  -8  10  -4   11.50    3.60
   8 -10  -4   -1.70    3.10
  -8 -10   4    8.60    3.30
  -9 -10  -4    7.00    3.30
   9 -10   4   -0.30    3.80
   9 -10  -4   -2.10    2.50
  -9 -10   4    8.20    3.50
   0 -11   4   27.00    1.70
   0 -11  -4   28.50    1.20
   0  11  -4   30.50    2.90
   0 -11  -4   26.50    2.30
   0  11  -4   29.00    1.40
  -1  11   4    1.50    0.80
   1  11  -4    0.30    1.60
  -1 -11  -4    0.10    1.40
   1  11  -4    1.60    0.60
   1 -11   4    3.30    1.20
   1 -11  -4    0.30    0.20
  -1  11  -4    1.10    1.40
  -1 -11   4    2.40    0.80
  -1  11  -4    2.70    1.00
  -1 -11   4    3.00    0.90
   1 -11  -4    2.00    0.90
   1 -11  -4    0.10    1.50
  -2  11   4   33.90    2.20
   2 -11   4   30.30    2.50
  -2 -11  -4   31.60    2.60
  -2 -11  -4   32.30    1.00
  -2 -11   4   25.10    1.50
   2  11   4   35.00    2.10
   2 -11  -4   34.10    2.20
  -2  11  -4   34.70    2.30
  -2 -11   4   29.40    1.70
   2 -11  -4   33.00    2.20
   2 -11  -4   32.30    2.50
  -3 -11  -4   21.20    1.50
  -3 -11  -4   21.60    1.50
   3 -11   4   21.60    2.20
  -3  11   4   22.50    2.20
   3 -11   4   23.50    2.60
  -3  11  -4   22.90    2.40
  -3 -11   4   15.80    1.50
  -3 -11   4   20.10    1.90
   3 -11  -4   24.10    2.40
   3 -11  -4   22.70    2.70
   3 -11  -4   30.50    2.50
  -4  11   4    8.10    2.10
  -4 -11  -4    7.30    1.60
   4 -11   4   11.00    2.30
   4 -11  -4   11.50    2.30
  -4  11  -4   11.70    2.20
  -4 -11   4    9.50    1.80
   4 -11  -4    5.50    2.00
  -5  11   4   39.60    3.50
   5 -11   4   42.80    4.00
  -5 -11  -4   35.80    2.90
   5 -11  -4   45.10    3.90
  -5  11  -4   33.60    3.40
   5 -11  -4   41.20    3.50
  -5 -11   4   41.10    3.20
  -6  11   4   19.20    3.20
   6 -11   4   16.30    3.30
  -6 -11  -4   14.80    2.50
   6 -11  -4   12.60    3.10
   6 -11  -4   12.70    2.40
  -6 -11   4   16.00    2.80
  -6  11  -4   19.00    3.20
  -7 -11  -4   23.40    3.00
   7 -11   4   28.70    4.20
   7 -11  -4   24.80    3.00
  -7 -11   4   27.60    3.40
   7 -11  -4   21.70    3.80
  -7  11  -4   31.80    4.10
   8 -11   4    8.00    3.70
  -8 -11  -4   10.60    2.90
  -8 -11   4    8.30    3.20
   8 -11  -4   11.40    3.70
  -9 -11  -4    5.70    3.40
  -9 -11   4   10.50    3.50
   0  12  -4   36.70    2.80
   0  12  -4   32.90    1.50
   0 -12  -4   32.30    1.10
   0 -12   4   36.70    1.90
   0 -12  -4   37.00    2.70
   1  12  -4   33.30    1.10
   1  12  -4   31.00    2.60
  -1  12   4   33.60    1.50
  -1 -12  -4   32.60    2.50
   1 -12   4   32.20    2.20
   1 -12  -4   33.60    2.70
  -1  12  -4   32.60    3.30
  -1 -12   4   34.10    1.60
  -1 -12   4   32.90    1.70
  -1  12  -4   30.80    1.90
   1 -12  -4   27.60    1.60
   1 -12  -4   36.10    1.80
  -2 -12  -4   26.60    2.70
  -2  12   4   24.70    1.80
   2 -12   4   23.90    2.20
  -2 -12   4   21.70    1.50
   2 -12  -4   24.00    2.00
  -2  12  -4   25.10    2.10
   2  12   4   22.20    1.90
   2 -12  -4   24.20    2.80
   2 -12  -4   23.80    2.10
  -2 -12   4   20.80    1.60
  -3 -12  -4    6.50    0.90
  -3 -12  -4    7.10    0.90
  -3  12   4    7.90    1.70
   3 -12   4    4.70    2.00
  -3  12  -4    7.60    1.80
   3 -12  -4    5.10    1.80
  -3 -12   4    8.20    1.40
   3 -12  -4    8.20    1.90
  -4  12   4   19.50    2.50
   4 -12   4   13.20    2.60
  -4 -12  -4   13.30    1.60
   4 -12  -4   16.10    2.30
  -4 -12   4   10.80    1.80
  -4  12  -4   14.30    2.50
   4 -12  -4   14.00    2.40
   5 -12   4    8.40    2.70
  -5 -12  -4    7.60    1.80
  -5 -12   4    7.20    2.00
   5 -12  -4    7.70    2.50
   5 -12  -4    6.50    1.90
  -5  12  -4    3.50    2.20
  -6 -12  -4    2.90    1.90
   6 -12   4    6.20    2.90
  -6 -12   4    2.20    2.00
   6 -12  -4    1.40    2.00
   6 -12  -4    1.00    2.60
   7 -12   4    6.80    3.30
  -7 -12  -4   15.30    2.80
  -7 -12   4   12.20    2.90
   7 -12  -4   13.70    3.40
   7 -12  -4   12.90    2.60
   8 -12   4   -1.70    3.20
  -8 -12  -4    3.90    2.70
   8 -12  -4    0.90    3.20
  -8 -12   4    5.10    2.90
   0  13  -4   10.10    2.50
   0 -13  -4    4.10    2.00
   0 -13   4    9.40    1.30
   0 -13   4   11.80    1.20
   1  13  -4   41.20    3.10
   1 -13   4   39.40    2.50
  -1 -13  -4   44.60    3.50
   1 -13  -4   43.40    1.90
   1 -13  -4   43.60    1.90
  -1 -13   4   41.20    1.70
  -1 -13   4   42.90    1.80
   1 -13  -4   46.30    3.20
  -1  13  -4   44.00    3.80
  -2 -13  -4    3.20    1.40
   2 -13   4   -0.40    1.50
   2  13   4    1.40    1.30
  -2 -13   4   -2.20    0.70
  -2 -13   4   -0.20    0.80
   2 -13  -4    0.30    1.20
   2 -13  -4   -0.80    1.90
  -3 -13  -4   30.70    0.90
  -3 -13  -4   32.00    0.90
   3 -13   4   32.60    3.20
   3 -13  -4   34.60    2.70
   3 -13  -4   31.00    3.00
  -3 -13   4   33.50    2.00
   4 -13   4   20.90    3.00
  -4 -13  -4   21.30    1.70
   4 -13  -4   19.60    2.70
   4 -13  -4   25.10    3.10
  -4 -13   4   25.50    2.30
   5 -13   4    5.80    2.70
  -5 -13  -4    4.80    1.60
   5 -13  -4    5.20    2.40
  -5 -13   4    6.90    1.90
   5 -13  -4    3.80    2.20
   6 -13   4   18.60    3.50
  -6 -13  -4   14.50    2.30
   6 -13  -4   14.40    2.80
   6 -13  -4   17.40    3.30
  -6 -13   4   16.40    2.60
  -7 -13  -4    5.00    2.30
   7 -13   4    7.40    3.30
   7 -13  -4    3.00    2.10
   7 -13  -4   -1.20    2.70
  -7 -13   4    9.00    2.70
   8 -13   4    0.00    3.10
  -8 -13  -4    5.40    2.80
   8 -13  -4   -1.50    3.30
  -8 -13   4    2.30    2.80
   0  14  -4   13.00    2.30
   0 -14  -4   12.00    2.50
   0 -14   4    9.90    1.30
  -1 -14  -4   59.29    3.60
   1 -14   4   59.19    2.80
   1  14  -4   57.49    4.00
  -1  14  -4   62.89    4.00
   1 -14  -4   55.69    2.10
  -1 -14   4   56.79    1.90
   1 -14  -4   60.79    4.30
  -1 -14   4   53.99    1.90
  -2 -14  -4   11.20    2.00
   2 -14   4   13.40    2.00
   2 -14  -4   10.00    1.60
  -2 -14   4   11.30    1.10
   2  14   4   12.90    1.90
   2 -14  -4   11.90    2.70
   3 -14   4    9.30    2.20
   3 -14  -4    6.80    1.80
   3 -14  -4    7.30    2.10
  -3 -14   4    9.40    1.20
  -4 -14  -4   17.50    1.30
   4 -14   4   20.30    2.90
  -4 -14   4   21.80    2.10
   4 -14  -4   19.80    3.10
   4 -14  -4   18.80    2.70
   5 -14   4   13.10    2.90
  -5 -14  -4   10.30    1.60
   5 -14  -4   10.80    2.70
   5 -14  -4    9.20    2.60
  -5 -14   4   12.90    2.00
   6 -14   4    2.00    2.70
  -6 -14  -4    5.40    1.80
  -6 -14   4    5.00    2.10
   6 -14  -4    5.10    2.40
   6 -14  -4    3.70    2.70
  -7 -14  -4    5.10    2.30
   7 -14   4    0.10    3.00
   7 -14  -4   -0.10    2.90
   7 -14  -4    0.50    2.10
  -7 -14   4    2.20    2.20
  -8 -14  -4    4.80    2.60
  -8 -14   4    1.10    2.70
   0  15  -4   14.10    2.80
   0 -15  -4    8.30    2.10
   0 -15   4    7.10    1.10
   1  15  -4   19.20    3.00
  -1 -15  -4   13.20    2.30
   1 -15   4   17.10    1.80
  -1 -15   4   14.40    0.90
   1 -15  -4   13.30    1.20
  -1  15  -4   12.60    2.60
   1 -15  -4   16.50    2.90
  -2 -15  -4   14.50    2.30
   2 -15   4   13.10    2.00
   2  15   4    9.80    1.90
   2 -15  -4   16.00    2.90
   2 -15  -4   12.50    1.70
  -2  15  -4    8.90    3.00
  -2 -15   4   10.90    0.60
   3 -15   4   17.00    2.40
  -3 -15   4   16.20    1.30
   3 -15  -4   17.20    2.30
   3 -15  -4   23.00    2.90
   4 -15   4    2.90    2.20
   4 -15  -4    0.10    2.10
   4 -15  -4   -0.90    2.10
  -4 -15   4    1.60    1.10
   5 -15   4    7.20    2.80
   5 -15  -4   13.90    2.80
  -5 -15   4   11.20    1.80
   5 -15  -4   12.80    2.90
   6 -15   4    6.70    3.00
  -6 -15   4   11.80    2.20
   6 -15  -4    7.90    3.00
   6 -15  -4    9.60    2.80
   7 -15   4    3.10    3.30
   7 -15  -4   -1.70    3.20
  -7 -15   4    1.30    2.10
   7 -15  -4    3.50    2.40
   0 -16  -4    6.00    2.60
   0 -16   4    4.70    0.90
   0  16  -4    9.40    2.80
  -1 -16  -4   19.20    3.10
   1  16  -4   20.00    2.70
   1 -16   4   19.70    2.00
  -1  16  -4   23.40    3.50
   1 -16  -4   20.60    2.80
   2 -16   4    1.20    1.60
   2 -16  -4   -0.30    1.10
   2 -16  -4    3.00    1.90
  -2  16  -4    3.80    2.70
   3 -16   4    9.40    2.20
   3 -16  -4    6.80    1.80
   3 -16  -4    8.60    2.30
   4 -16   4    4.60    2.40
   4 -16  -4    9.40    2.80
   4 -16  -4    5.80    2.30
   5 -16   4    7.30    2.80
   5 -16  -4    6.00    2.70
   5 -16  -4    9.50    2.40
   6 -16   4    4.20    3.10
   6 -16  -4    4.20    2.60
   6 -16  -4    7.50    3.20
   7 -16   4    4.70    3.40
   7 -16  -4   -4.80    2.80
   7 -16  -4    4.60    2.70
   0  17  -4    0.90    1.90
   0 -17  -4   -0.20    1.70
   1 -17   4    2.50    1.20
   1  17  -4   -2.30    2.10
  -1 -17  -4    0.50    2.30
  -1  17  -4   -1.20    2.50
   1 -17  -4   -2.80    2.20
   1  17   4    1.90    1.80
   2 -17   4    4.10    1.60
   2 -17  -4    4.30    1.20
   2 -17  -4    6.60    2.30
  -2  17  -4   10.80    3.10
   3 -17   4    2.80    2.00
   3 -17  -4    4.50    2.70
   3 -17  -4    7.40    1.90
  -3  17  -4    1.00    2.30
   4 -17   4    3.50    2.30
   4 -17  -4    2.10    2.20
   4 -17  -4    0.00    1.80
   5 -17   4   -0.30    2.40
   5 -17  -4    0.50    2.50
   5 -17  -4    2.20    2.40
   6 -17   4    2.00    2.80
   6 -17  -4    2.30    2.80
   6 -17  -4   -4.30    2.80
   0 -18  -4   -3.10    2.20
   0  18  -4    4.00    2.10
   1  18  -4   10.60    2.90
  -1 -18  -4   14.70    2.70
   1 -18  -4    8.50    2.40
  -1  18  -4   16.20    3.50
   1  18   4   14.20    2.80
   2 -18   4    4.40    1.60
  -2  18  -4    2.10    3.00
   2 -18  -4    6.90    3.00
   3 -18   4    0.70    1.80
  -3  18  -4    4.50    2.50
   3 -18  -4   -1.30    1.40
   3 -18  -4    1.90    2.70
   4 -18   4    5.10    2.30
   4 -18  -4   -0.90    2.70
   4 -18  -4    4.50    2.10
   5 -18   4   -1.70    2.50
   5 -18  -4    0.40    2.80
   5 -18  -4    3.00    2.60
   6 -18   4   -3.50    2.70
   6 -18  -4    7.70    3.00
   6 -18  -4   -2.70    2.50
   0  19  -4   -1.40    2.50
   0 -19  -4   -2.70    2.50
  -1  19  -4    3.00    2.90
   1 -19  -4    2.30    2.90
  -2  19  -4    5.60    3.30
   2 -19  -4    6.80    2.60
   3 -19   4   -0.40    1.80
   3 -19  -4   -0.10    2.00
  -3  19  -4   -0.80    3.10
   4 -19   4   -2.40    2.10
   4 -19  -4   -0.10    2.90
  -4  19  -4    2.80    3.70
   4 -19  -4   -0.80    2.00
   5 -19   4    0.70    2.70
   5 -19  -4   -2.00    2.40
   5 -19  -4   -2.10    2.80
   0 -20  -4   10.30    2.90
   0  20   4   10.10    2.90
   0  20  -4   10.00    3.20
  -1  20  -4   10.50    2.90
   1 -20  -4    7.40    2.70
  -2  20  -4    3.40    3.30
   2 -20  -4    5.60    3.30
  -3  20  -4    4.40    3.70
   3 -20  -4    7.90    3.40
   4 -20   4    5.60    2.40
  -4  20  -4    2.10    3.80
   4 -20  -4    5.70    2.60
   0  21  -4    5.30    3.00
   1 -21  -4    2.90    3.40
  -1  21  -4    4.20    2.50
  -2  21  -4    2.60    2.70
   2 -21  -4    1.30    2.50
  -3  21  -4    7.00    3.90
   3 -21  -4    5.40    3.60
   0  22  -4   -4.30    2.80
  -1  22  -4    4.30    3.40
  -2  22  -4    3.40    3.60
   0   0   5    0.50    0.70
   0   0   5    0.30    0.50
   0   0  -5    0.60    0.60
   1   0  -5  212.48    5.10
   1   0   5  205.38    4.90
   1   0  -5  204.98    5.00
  -1   0   5  210.18    5.00
  -1   0  -5  210.68    5.10
  -1   0   5  208.98    5.10
   1   0   5  207.88    5.10
  -2   0   5  276.47    6.50
  -2   0   5  273.77    6.70
  -2   0  -5  279.97    6.60
  -2   0  -5  273.77    6.60
   2   0   5  268.37    6.60
  -2   0  -5  282.77    6.30
   2   0  -5  276.27    6.70
   2   0  -5  272.87    6.60
  -3   0   5  132.79    4.30
   3   0  -5  130.09    4.10
  -3   0  -5  129.39    4.30
   3   0   5  126.49    4.10
  -4   0  -5  208.28    6.30
   4   0  -5  219.28    6.20
  -4   0   5  202.88    6.40
   4   0   5  213.98    6.30
  -5   0   5   13.30    2.40
   5   0  -5   14.60    2.40
   5   0   5   13.50    2.10
  -5   0  -5   11.30    2.50
   6   0  -5    9.30    2.20
  -6   0  -5    7.90    2.20
   6   0   5   11.40    2.60
  -6   0   5   12.00    2.40
  -7   0  -5   13.30    2.80
   7   0  -5   12.20    3.10
  -7   0   5   11.40    3.10
   7   0   5   12.10    3.00
  -8   0  -5   16.30    3.70
   8   0  -5   17.50    3.70
   8   0   5   13.20    3.10
  -8   0   5   15.10    3.20
  -9   0   5    8.20    3.70
  -9   0  -5   11.30    3.10
   9   0   5   10.60    3.60
   9   0  -5   13.10    3.90
  10   0  -5   -2.30    2.50
 -10   0   5    0.60    3.90
  10   0   5    0.60    3.30
 -10   0  -5    1.50    3.70
   0  -1  -5    0.90    0.60
   0   1   5    1.30    0.60
   0   1  -5    0.60    0.90
   0  -1   5    2.40    1.00
   0   1   5    3.40    1.00
   1  -1   5   92.79    2.80
  -1   1   5   95.69    2.90
   1   1  -5   88.79    2.90
  -1  -1  -5   93.79    2.80
   1  -1   5  100.59    2.90
   1   1  -5   94.49    2.80
  -1   1   5   97.49    3.00
  -1   1  -5   94.09    2.90
   1  -1  -5   85.69    2.70
   1  -1  -5   94.59    2.90
  -1  -1   5   93.69    2.80
  -1  -1   5   88.29    2.90
   1   1   5   95.39    2.80
   2   1  -5   41.10    2.20
   2   1  -5   41.70    2.00
  -2  -1  -5   45.70    2.00
  -2   1   5   42.70    2.10
  -2  -1  -5   38.50    2.10
  -2   1   5   42.60    2.20
   2  -1   5   40.80    2.30
  -2  -1   5   40.30    2.30
  -2   1  -5   41.00    2.20
   2  -1  -5   38.50    2.00
  -2   1  -5   42.00    2.00
   2  -1  -5   45.30    2.10
   2   1   5   39.40    2.20
  -2   1  -5   39.80    1.90
  -2  -1   5   43.10    2.00
  -3   1   5  461.45   10.80
   3  -1   5  461.35   10.70
  -3  -1  -5  469.55    9.90
  -3  -1  -5  467.95   10.50
   3   1  -5  464.35   10.50
  -3  -1  -5  466.85   10.60
  -3  -1   5  463.65   10.70
   3   1   5  479.25   10.60
  -3   1  -5  470.85   10.70
   3  -1  -5  460.45   10.60
   4  -1   5  179.88    5.60
   4   1  -5  182.18    5.50
  -4  -1  -5  176.78    5.50
  -4   1   5  183.78    5.80
  -4   1  -5  181.38    5.70
  -4  -1   5  181.58    5.90
   4  -1  -5  184.58    5.80
   4   1   5  192.48    5.60
  -5  -1  -5   13.90    2.40
   5  -1   5   11.80    2.30
   5   1  -5   12.50    2.30
  -5   1   5    7.70    2.20
   5   1   5   11.90    2.30
  -5   1  -5   12.00    2.40
   5  -1  -5   10.00    2.30
  -5  -1   5   12.40    2.10
   6  -1   5   -3.40    1.40
  -6   1   5    2.20    2.50
  -6  -1  -5   -0.20    2.10
   6   1  -5   -0.10    1.60
  -6  -1   5    3.40    2.50
  -6   1  -5    2.30    1.80
   6  -1  -5    3.40    2.30
   6   1   5    0.40    1.60
   7   1  -5   10.40    3.00
   7  -1   5   13.80    2.70
  -7   1   5   14.00    2.80
  -7  -1  -5    7.00    2.90
  -7  -1   5   13.20    3.20
   7  -1  -5   13.10    3.00
  -7   1  -5   15.00    2.80
   7   1   5   12.20    2.50
   8   1  -5   -3.40    1.60
  -8  -1  -5   -1.00    2.00
   8  -1   5    8.50    3.00
  -8   1   5   -0.50    2.90
   8   1   5   -2.90    2.30
   8  -1  -5   -1.80    2.70
  -8   1  -5    0.90    2.90
  -8  -1   5    1.90    2.90
  -9   1   5   10.20    3.30
   9  -1   5    6.60    3.40
   9   1  -5   13.90    3.80
  -9  -1  -5   11.30    3.80
   9   1   5    3.70    3.10
   9  -1  -5    8.40    3.00
  -9  -1   5   15.00    4.20
  -9   1  -5   11.10    3.80
  10   1  -5   -2.90    3.40
 -10   1   5    3.00    4.00
 -10  -1  -5    2.70    3.90
  10  -1   5   -4.40    3.40
  10  -1  -5   -6.80    3.40
 -10   1  -5    7.10    3.30
 -10  -1   5    2.60    3.00
   0  -2   5  107.29    3.20
   0   2   5  115.59    3.00
   0   2  -5  114.99    3.20
   0  -2  -5  114.89    3.10
   0   2   5  111.99    3.10
   1   2  -5  434.86    9.30
  -1  -2  -5  442.16    9.20
   1   2  -5  436.96    9.40
   1  -2   5  431.86    9.40
   1  -2   5  436.06    9.60
  -1   2   5  435.46    9.40
  -1   2   5  431.76    9.20
  -1   2  -5  433.56    9.60
  -1  -2   5  439.26    9.40
  -1   2  -5  452.65    9.40
   1   2   5  439.16    9.20
   1  -2  -5  431.76    9.30
   1  -2  -5  449.56    9.40
  -1  -2   5  444.36    9.20
  -2   2   5  109.49    3.50
  -2  -2  -5  105.49    3.40
   2   2  -5  107.99    3.40
  -2  -2  -5  109.09    2.70
  -2  -2  -5  107.99    3.40
   2  -2   5  107.09    3.50
   2   2   5  107.09    3.40
  -2  -2   5  109.39    3.50
  -2   2  -5  109.99    3.60
  -2   2  -5  110.39    3.50
   2  -2  -5  108.29    3.50
   2  -2  -5  105.99    3.60
  -2   2  -5  106.59    3.40
  -2  -2   5  112.59    3.40
  -3  -2  -5   74.19    2.20
  -3  -2  -5   79.59    3.20
  -3  -2  -5   75.19    2.90
  -3   2   5   84.79    3.30
   3  -2   5   76.39    3.40
   3   2  -5   81.89    3.20
  -3  -2   5   75.19    3.30
  -3   2  -5   80.99    3.40
   3  -2  -5   78.69    3.30
  -3   2  -5   76.89    1.90
  -3  -2   5   79.49    3.10
   3   2   5   75.89    3.10
   4  -2   5  249.48    7.20
  -4  -2  -5  261.57    7.10
   4   2  -5  263.97    7.00
  -4   2   5  247.88    7.30
  -4  -2   5  247.68    7.20
   4  -2  -5  253.47    7.00
  -4   2  -5  251.87    7.10
   4   2   5  254.57    6.90
  -5   2   5   49.90    3.80
   5  -2   5   52.79    3.20
  -5  -2  -5   43.30    3.00
   5   2  -5   46.70    3.30
   5  -2  -5   47.70    3.10
   5   2   5   47.20    3.20
  -5   2  -5   44.00    3.60
  -5  -2   5   49.20    3.60
  -6  -2  -5  155.48    6.30
   6  -2   5  153.28    6.30
  -6   2   5  148.09    6.10
   6   2  -5  148.59    5.70
   6  -2  -5  150.68    6.30
   6   2   5  142.99    5.60
  -6   2  -5  156.38    6.10
  -6  -2   5  154.18    6.40
  -7   2   5    2.90    2.90
  -7  -2  -5   -4.20    2.30
   7   2  -5    3.10    2.50
   7  -2   5    5.40    2.70
  -7  -2   5    5.00    2.90
   7   2   5    3.90    2.30
  -7   2  -5    6.30    2.40
   7  -2  -5    6.10    2.80
   8   2  -5    3.50    2.20
   8  -2   5    5.70    3.10
  -8   2   5   13.10    3.70
  -8  -2  -5    9.70    3.20
   8   2   5    8.40    3.00
   8  -2  -5    9.50    3.30
  -8  -2   5   10.80    3.00
  -8   2  -5    3.40    3.10
   9  -2   5    8.40    3.40
   9   2  -5   13.00    3.10
  -9   2   5   14.30    4.10
  -9  -2  -5   13.40    3.80
  -9   2  -5   13.30    3.90
  -9  -2   5   13.20    3.90
   9  -2  -5    9.80    3.80
   9   2   5   11.30    3.40
 -10  -2  -5    1.20    2.70
 -10   2   5    6.60    4.00
  10  -2   5   -5.70    3.00
 -10  -2   5    0.50    3.80
  10  -2  -5    0.30    2.70
 -10   2  -5   -0.30    2.80
   0  -3   5  344.87    7.70
   0   3   5  344.47    7.50
   0   3  -5  351.96    7.60
   0  -3  -5  356.86    7.50
   0   3   5  355.86    7.40
   0  -3   5  353.26    8.00
  -1   3   5 1082.49   21.10
   1   3  -5 1093.19   21.10
  -1  -3  -5 1080.99   20.90
   1  -3   5 1059.49   21.20
  -1  -3  -5 1082.69   20.90
  -1   3   5 1073.49   20.90
   1   3  -5 1068.09   21.00
   1  -3  -5 1052.09   21.00
  -1  -3   5 1039.70   21.10
   1  -3  -5 1096.49   21.10
  -1   3  -5 1069.09   21.10
  -1   3  -5 1067.99   21.90
   1   3   5 1061.19   20.80
  -1  -3   5 1072.49   21.00
  -2  -3  -5   54.89    1.80
   2  -3   5   54.29    2.60
  -2   3   5   53.79    2.50
  -2  -3  -5   48.90    2.20
  -2  -3  -5   50.19    2.20
   2   3  -5   52.79    2.30
  -2   3  -5   50.39    1.70
   2  -3  -5   52.09    2.40
   2   3   5   49.50    2.20
  -2   3  -5   52.29    2.30
  -2  -3   5   51.49    2.40
   2  -3  -5   52.49    2.30
  -2  -3   5   50.89    2.30
  -3  -3  -5  359.46    8.50
  -3  -3  -5  374.56    8.50
  -3  -3  -5  366.06    7.40
   3   3  -5  362.36    8.50
  -3   3   5  357.96    8.90
   3  -3   5  357.06    8.80
  -3  -3   5  359.86    8.70
   3  -3  -5  368.26    8.70
   3   3   5  346.37    8.40
  -3   3  -5  364.16    7.40
  -3  -3   5  366.76    8.50
  -3   3  -5  354.76    8.70
  -4  -3  -5   10.00    1.00
  -4  -3  -5   11.10    1.80
   4   3  -5   11.10    1.80
  -4   3   5   10.80    2.10
   4  -3   5   11.20    2.10
  -4   3  -5    9.90    2.00
   4  -3  -5   10.40    2.00
   4   3   5   10.50    1.70
  -4  -3   5    9.80    1.70
  -5   3   5  256.57    8.00
  -5  -3  -5  244.98    7.50
   5  -3   5  241.48    7.50
   5   3  -5  252.37    7.40
  -5   3  -5  240.58    7.60
  -5  -3   5  249.78    7.70
   5   3   5  257.57    7.30
   5  -3  -5  250.27    7.70
  -6  -3  -5   30.00    3.40
   6  -3   5   38.70    3.90
   6   3  -5   32.90    3.40
  -6   3   5   35.60    3.40
   6  -3  -5   33.50    3.60
   6   3   5   31.00    2.80
  -6  -3   5   33.70    3.30
  -6   3  -5   33.20    3.30
  -7  -3  -5   14.20    3.20
  -7   3   5   12.00    3.30
   7  -3   5   12.00    3.20
   7   3  -5   13.20    3.00
   7  -3  -5   14.20    2.80
  -7  -3   5    7.60    2.90
   7   3   5   12.50    2.80
  -7   3  -5   16.70    3.00
  -8   3   5    7.60    3.30
   8  -3   5    4.40    3.10
   8   3  -5    5.50    2.40
  -8  -3  -5    2.50    2.70
  -8  -3   5    5.20    3.10
   8  -3  -5    5.30    2.60
  -8   3  -5    6.40    3.30
   8   3   5    5.60    2.80
   9   3  -5    1.70    2.40
  -9   3   5   11.00    4.00
  -9  -3  -5   -0.40    3.00
   9  -3   5    0.00    3.20
  -9  -3   5    0.40    3.30
  -9   3  -5    2.60    3.30
   9  -3  -5    2.80    3.30
 -10   3   5    8.40    3.60
  10  -3   5    4.70    3.20
  10  -3  -5    1.60    3.80
 -10   3  -5   11.20    3.70
   0  -4   5    5.00    1.10
   0   4  -5    4.30    1.10
   0  -4  -5    5.60    0.90
   0  -4  -5    5.30    1.10
   0   4  -5    4.50    1.00
   0   4   5    5.50    0.80
   0  -4  -5    5.00    0.80
   0   4   5    4.60    0.90
   0  -4   5    5.20    1.10
  -1   4   5   21.00    1.40
  -1  -4  -5   22.20    1.30
  -1  -4  -5   20.30    1.30
   1  -4   5   19.80    1.70
   1   4  -5   23.00    1.60
  -1   4   5   22.00    1.60
  -1  -4   5   21.50    1.40
   1  -4  -5   21.30    1.60
  -1   4  -5   20.10    1.60
   1   4   5   21.90    1.30
  -1   4  -5   19.40    1.90
   1  -4  -5   18.20    1.50
  -1  -4   5   22.80    1.60
  -1   4  -5   21.50    1.60
   2  -4   5   51.19    2.60
  -2  -4  -5   46.30    2.10
  -2   4   5   47.20    2.40
  -2  -4  -5   50.99    2.20
  -2  -4  -5   46.30    1.90
   2   4  -5   46.50    2.10
   2  -4  -5   47.80    2.40
   2   4   5   48.70    1.20
  -2   4  -5   48.50    2.40
  -2  -4   5   51.39    2.20
  -2  -4   5   48.60    2.30
  -2   4  -5   45.60    1.70
   2   4   5   47.40    2.10
   2  -4  -5   48.00    2.40
   3  -4   5   52.79    2.90
   3   4  -5   49.90    2.50
  -3  -4  -5   46.90    2.40
  -3   4   5   46.10    2.80
  -3  -4  -5   44.00    1.70
  -3  -4  -5   52.19    2.40
  -3   4  -5   47.70    1.70
  -3  -4   5   51.49    2.70
  -3   4  -5   46.80    2.50
   3  -4  -5   51.39    2.70
  -3  -4   5   50.59    2.50
   3   4   5   45.50    1.80
   3   4   5   45.00    2.30
  -4   4   5   39.10    3.00
  -4  -4  -5   35.30    2.50
   4  -4   5   39.30    2.70
  -4  -4  -5   36.20    2.60
   4   4  -5   32.00    2.50
  -4   4  -5   36.90    2.90
   4  -4  -5   32.50    2.40
   4   4   5   34.00    2.40
   4   4   5   32.10    1.40
  -4  -4   5   31.30    2.70
   5  -4   5   36.60    3.00
   5   4  -5   37.90    2.60
  -5  -4  -5   39.10    1.40
  -5  -4  -5   47.00    3.30
  -5   4   5   38.20    3.50
   5  -4  -5   37.60    2.90
  -5   4  -5   44.10    3.60
  -5  -4   5   42.10    3.30
   5   4   5   41.90    3.00
   6  -4   5    9.90    2.70
  -6   4   5    5.70    2.20
  -6  -4  -5    8.60    2.10
   6   4  -5    5.90    2.10
  -6   4  -5   10.10    2.90
  -6  -4   5    6.00    2.50
   6   4   5    9.50    2.30
   6  -4  -5    7.00    2.10
  -7   4   5    7.20    3.10
   7   4  -5    7.10    2.60
   7  -4   5    4.80    2.90
  -7  -4  -5    7.90    2.30
  -7   4  -5   10.50    3.10
   7   4   5    8.10    2.40
   7  -4  -5    8.70    3.00
  -7  -4   5    2.40    2.60
   8   4  -5    3.10    2.50
  -8   4   5    3.30    3.20
  -8  -4  -5   -1.40    2.60
   8  -4   5   -5.10    2.40
  -8   4  -5    5.60    3.20
   8  -4  -5    3.90    3.20
   8   4   5   -0.10    2.40
  -8  -4   5    8.70    3.30
   9  -4   5   37.60    5.10
  -9  -4  -5   31.50    4.20
  -9   4   5   40.00    5.40
   9  -4  -5   33.40    4.50
  -9   4  -5   32.50    4.50
  -9  -4   5   32.20    4.90
 -10   4   5    2.90    3.00
  10  -4   5   -4.70    3.60
  10  -4  -5   -0.70    3.70
 -10   4  -5    0.00    2.90
   0  -5  -5 1028.00   20.20
   0   5   5 1060.09   20.20
   0  -5  -5 1057.79   21.00
   0   5  -5 1049.20   20.50
   0   5   5 1018.60   20.30
   0  -5  -5 1073.79   20.40
   0  -5   5 1036.80   20.60
   0   5  -5 1035.70   21.70
   1   5  -5   94.39    3.00
  -1   5   5   94.19    3.00
  -1  -5  -5   92.69    3.10
   1  -5   5   94.39    3.20
  -1  -5  -5   99.09    2.80
   1  -5  -5   97.39    3.10
  -1   5  -5   92.09    3.00
  -1   5  -5  101.49    3.00
   1   5   5   95.79    2.70
  -1  -5   5   96.29    2.90
   1  -5  -5   94.69    2.90
  -1   5  -5   92.79    3.40
   1  -5  -5   92.79    3.20
  -1  -5   5   94.39    3.00
  -2   5   5 1004.80   20.20
  -2  -5  -5 1004.20   19.70
   2  -5   5 1000.10   20.30
  -2  -5  -5  980.70   19.70
   2   5  -5  992.70   19.80
  -2  -5  -5 1005.90   19.80
  -2  -5   5  975.40   20.00
  -2  -5   5  995.90   19.80
   2   5   5  997.20   19.60
   2  -5  -5  984.20   20.10
   2   5   5  987.70   19.80
  -2   5  -5  990.50   20.20
  -2   5  -5 1006.90   19.70
   2  -5  -5 1012.30   20.20
  -3  -5  -5  373.16    8.30
   3  -5   5  351.16    8.70
   3   5  -5  341.87    8.20
  -3  -5  -5  344.57    8.20
  -3   5   5  361.36    8.80
  -3  -5  -5  349.07    7.70
  -3  -5   5  344.57    8.20
  -3  -5   5  341.87    8.50
   3   5   5  358.16    7.70
  -3   5  -5  346.87    8.70
   3  -5  -5  345.57    8.50
   3   5   5  347.57    8.10
  -3   5  -5  357.26    7.70
  -4  -5  -5   32.60    2.30
   4   5  -5   25.00    2.20
  -4   5   5   29.40    2.40
   4  -5   5   28.10    2.90
  -4  -5  -5   27.90    2.30
   4  -5  -5   27.80    2.70
   4   5   5   25.40    2.10
  -4   5  -5   23.30    1.50
  -4  -5   5   25.70    2.50
  -4  -5   5   29.00    2.30
   4   5   5   25.80    1.50
  -4   5  -5   27.90    2.40
  -5  -5  -5   22.90    2.60
   5  -5   5   27.00    3.10
  -5   5   5   23.90    3.00
   5   5  -5   23.80    2.20
   5   5   5   22.40    1.40
   5   5   5   21.50    2.40
  -5   5  -5   26.20    2.70
  -5  -5   5   21.80    2.80
   5  -5  -5   22.20    2.60
   6  -5   5   25.60    3.10
   6   5  -5   21.90    2.80
  -6   5   5   21.70    3.40
  -6  -5  -5   16.70    2.50
  -6   5  -5   20.70    2.90
   6  -5  -5   22.20    3.00
  -6  -5   5   19.90    3.10
   6   5   5   24.40    2.80
  -7   5   5    3.50    2.90
   7  -5   5    2.70    2.80
   7   5  -5    9.80    2.60
  -7  -5  -5    8.60    2.70
   7  -5  -5    7.30    3.00
  -7   5  -5   12.00    3.30
   7   5   5   10.10    2.50
  -7  -5   5    9.90    3.00
   7  -5  -5    8.00    1.90
  -8   5   5    6.40    3.30
  -8  -5  -5    1.50    2.80
   8  -5   5    5.70    3.10
   8   5  -5   -2.50    2.40
   8  -5  -5   -0.60    2.90
  -8  -5   5   -0.20    2.70
  -8   5  -5   -2.30    1.90
  -9  -5  -5    5.50    3.30
   9  -5   5    1.30    3.40
  -9   5   5    2.90    3.50
   9  -5  -5    2.90    2.70
  -9  -5   5    3.10    3.40
  -9   5  -5    0.50    3.30
 -10   5   5    6.50    3.90
  10  -5   5   -6.50    3.50
 -10   5  -5    6.40    4.20
  10  -5  -5   -8.30    3.40
   0  -6  -5   81.29    3.10
   0  -6  -5   81.49    2.50
   0  -6  -5   81.99    2.40
   0   6  -5   80.19    3.40
   0  -6   5   85.79    2.90
   0   6   5   82.89    2.40
   0   6   5   83.99    2.40
   1  -6   5  184.78    5.00
  -1   6   5  193.38    4.80
  -1  -6  -5  189.88    5.10
  -1  -6  -5  193.58    4.50
   1  -6  -5  187.28    4.70
   1  -6  -5  188.88    5.30
  -1  -6   5  186.48    4.80
  -1   6  -5  186.78    5.50
   1  -6  -5  189.68    4.80
   1   6   5  198.58    4.40
  -1  -6   5  190.68    4.70
  -1   6  -5  197.88    5.00
   1   6   5  193.98    4.40
  -2  -6  -5   58.19    2.20
   2  -6   5   58.09    2.80
  -2  -6  -5   57.89    2.40
  -2  -6  -5   53.39    2.20
  -2   6   5   57.59    2.60
   2   6  -5   54.79    2.20
  -2   6  -5   60.99    2.70
   2  -6  -5   54.79    2.50
   2  -6  -5   53.79    2.50
   2   6   5   57.89    2.20
   2  -6  -5   56.39    2.60
  -2  -6   5   59.39    2.60
  -2  -6   5   59.89    2.30
   3  -6   5  120.29    4.30
  -3  -6  -5  122.19    3.80
   3   6  -5  121.59    3.90
  -3  -6  -5  119.39    3.60
  -3   6   5  120.49    4.30
  -3  -6  -5  118.49    3.70
   3  -6  -5  123.69    4.10
   3  -6  -5  123.59    4.30
  -3   6  -5  121.09    4.40
  -3  -6   5  129.19    4.20
   3   6   5  119.79    3.70
  -3  -6   5  121.59    3.90
   3  -6  -5  120.29    4.20
  -4  -6  -5   33.70    2.50
   4   6  -5   40.90    2.50
  -4   6   5   38.40    3.00
   4  -6   5   31.30    2.60
  -4  -6  -5   43.60    2.60
   4   6   5   35.50    2.30
  -4   6  -5   35.40    1.90
  -4  -6   5   36.10    2.40
  -4  -6   5   34.60    2.70
   4  -6  -5   40.40    2.70
   4  -6  -5   39.60    3.00
  -4   6  -5   32.40    2.50
  -5  -6  -5    6.40    1.90
  -5   6   5   11.20    2.10
   5   6  -5    9.80    2.00
   5  -6   5    5.90    1.90
   5   6   5   10.20    1.90
  -5   6  -5    7.30    2.30
   5   6   5    8.60    1.20
  -5  -6   5    8.60    2.20
   5  -6  -5    8.80    1.80
   5  -6  -5   10.10    2.10
   6   6  -5   55.19    3.80
  -6  -6  -5   58.49    4.00
  -6   6   5   60.69    4.60
   6  -6   5   56.59    4.00
  -6  -6   5   53.29    4.10
   6  -6  -5   61.89    3.50
   6  -6  -5   59.79    4.00
   6   6   5   56.99    3.60
  -6   6  -5   57.09    4.50
   7   6  -5    5.20    2.30
  -7   6   5    6.50    2.40
   7  -6   5    9.00    2.70
  -7  -6  -5    7.20    2.10
   7  -6  -5    6.90    2.00
  -7   6  -5    6.40    2.50
   7  -6  -5    6.40    3.00
  -7  -6   5    9.50    3.00
  -8  -6  -5   26.50    3.90
  -8   6   5   20.60    4.00
   8  -6   5   12.20    3.70
  -8   6  -5   13.70    3.80
  -8  -6   5   21.80    3.80
   8  -6  -5   17.80    3.90
  -9   6   5    1.00    2.70
   9  -6   5    1.60    3.50
  -9  -6  -5   -1.80    2.70
   9  -6  -5   -0.30    3.20
  -9  -6   5    6.50    3.70
  -9   6  -5    4.10    3.50
 -10   6   5    5.90    4.20
 -10   6  -5    2.90    4.00
   0  -7  -5  471.95   10.60
   0   7  -5  469.55   11.00
   0  -7  -5  475.15    9.50
   0  -7  -5  407.46    9.50
   0   7   5  468.15    9.40
   0  -7   5  479.75   10.00
   0   7   5  475.15    9.50
  -1   7   5  510.15   10.70
  -1  -7  -5  509.45   11.30
   1  -7   5  506.55   11.00
   1   7   5  507.85   10.20
  -1  -7   5  521.45   10.60
   1  -7  -5  517.65   10.70
  -1   7  -5  502.05   12.00
   1  -7  -5  497.45   10.70
   1   7   5  511.15   10.10
  -1   7  -5  508.15   10.90
  -1  -7   5  516.75   10.80
   1  -7  -5  495.65   11.50
   2   7  -5   84.49    2.80
  -2  -7  -5   83.89    2.70
  -2  -7  -5   85.79    2.70
  -2   7   5   85.69    3.20
   2  -7   5   82.99    3.30
  -2  -7  -5   81.69    3.10
  -2   7  -5   76.79    3.20
   2   7   5   84.19    2.60
   2  -7  -5   84.39    3.40
   2  -7  -5   83.99    3.10
  -2  -7   5   85.79    3.10
   2  -7  -5   85.49    3.20
  -2  -7   5   88.39    2.90
  -3  -7  -5  271.37    6.60
   3   7  -5  267.57    6.60
   3  -7   5  272.77    7.30
  -3  -7  -5  269.37    6.60
  -3  -7  -5  273.57    6.60
  -3   7   5  269.07    7.20
   3  -7  -5  275.17    7.20
  -3  -7   5  276.37    6.80
   3  -7  -5  274.37    7.20
  -3  -7   5  278.47    7.00
  -3   7  -5  255.27    7.10
   3  -7  -5  268.47    7.30
   3   7   5  265.57    6.40
   4   7  -5   29.20    2.20
  -4  -7  -5   27.30    2.40
  -4  -7  -5   29.20    2.20
  -4   7   5   26.00    2.70
   4  -7   5   28.50    3.00
   4  -7  -5   27.30    2.40
  -4  -7   5   28.30    2.50
  -4  -7   5   25.70    2.20
   4  -7  -5   31.30    2.60
   4   7   5   27.10    2.20
  -4   7  -5   33.50    2.90
  -5   7   5   17.40    2.80
  -5  -7  -5   18.70    2.40
  -5  -7  -5   21.30    2.40
   5  -7   5   13.50    2.70
   5   7  -5   20.90    2.40
  -5  -7   5   17.90    2.60
   5  -7  -5   20.70    2.30
   5  -7  -5   17.50    2.50
   5   7   5   21.80    2.30
  -5   7  -5   27.00    3.20
  -6   7   5   24.20    3.10
   6   7  -5   28.30    3.00
   6  -7   5   32.20    3.70
  -6  -7  -5   37.60    3.50
   6  -7  -5   29.90    2.90
  -6  -7   5   40.40    3.80
   6   7   5   34.50    2.90
  -6   7  -5   39.40    4.10
   6  -7  -5   28.70    3.30
   7  -7   5   -0.90    2.60
  -7   7   5   -0.20    2.60
  -7  -7  -5   -1.80    2.00
   7  -7  -5   -1.20    1.70
  -7   7  -5   -0.50    2.60
   7  -7  -5    1.70    2.90
  -7  -7   5    2.30    2.30
  -8  -7  -5    1.80    2.60
  -8   7   5    4.00    3.00
   8  -7   5   -2.00    2.90
   8  -7  -5    0.80    3.00
  -8  -7   5    5.00    2.90
  -8   7  -5    0.60    2.30
   9  -7   5    6.00    3.00
  -9  -7  -5    7.10    3.30
  -9   7   5    5.60    3.60
  -9   7  -5   12.70    3.30
  -9  -7   5    9.90    3.70
   9  -7  -5   10.70    3.30
   0   8   5  104.79    2.80
   0  -8   5  106.49    3.30
   0   8  -5  107.89    3.10
   0  -8  -5  106.09    3.90
   0   8   5  100.39    2.70
   0   8  -5   98.89    3.90
  -1  -8  -5  246.18    6.50
   1  -8   5  241.68    6.10
  -1   8   5  239.58    5.80
   1   8   5  244.98    5.20
  -1  -8   5  241.68    5.90
  -1   8  -5  240.48    7.00
   1   8   5  245.08    5.10
   1  -8  -5  252.27    5.90
   1  -8  -5  247.78    5.90
  -1  -8   5  244.98    5.70
   1  -8  -5  246.68    6.70
  -1   8  -5  249.28    6.10
  -2   8   5   57.49    2.60
  -2  -8  -5   58.69    2.10
  -2  -8  -5   54.09    2.60
   2  -8   5   56.09    2.80
   2   8   5   56.19    1.90
   2  -8  -5   57.79    2.60
  -2  -8   5   54.39    2.50
  -2   8  -5   56.99    2.70
  -2  -8   5   57.19    2.30
   2  -8  -5   56.59    3.10
   2  -8  -5   57.39    2.70
   3   8  -5   83.59    3.00
  -3  -8  -5   79.09    3.00
  -3   8   5   84.09    3.70
  -3  -8  -5   81.69    3.20
   3  -8   5   81.09    3.80
  -3  -8  -5   79.89    2.90
  -3  -8   5   82.59    3.10
   3  -8  -5   87.69    3.60
   3  -8  -5   87.39    3.80
   3  -8  -5   81.29    3.50
  -3   8  -5   76.79    3.60
   3   8   5   80.79    2.80
  -3  -8   5   84.19    3.30
  -4  -8  -5   33.40    2.40
  -4   8   5   34.10    3.00
   4   8  -5   37.10    2.50
  -4  -8  -5   31.20    2.30
   4  -8   5   29.40    3.10
  -4  -8   5   33.00    2.30
   4  -8  -5   33.00    3.00
  -4   8  -5   37.60    3.10
  -4  -8   5   34.80    2.70
   4   8   5   34.00    2.20
   4  -8  -5   33.90    2.50
   5   8  -5   25.30    2.50
   5  -8   5   30.60    3.40
  -5  -8  -5   27.90    2.70
  -5   8   5   24.10    3.10
   5   8   5   26.10    2.50
  -5  -8   5   29.30    3.10
   5  -8  -5   23.30    3.10
   5  -8  -5   26.70    2.80
  -5   8  -5   26.10    3.20
   6  -8   5   17.60    2.90
  -6  -8  -5   17.00    2.60
  -6   8   5   17.80    3.20
   6  -8  -5   14.80    3.20
  -6   8  -5   15.50    3.00
   6  -8  -5   20.20    2.50
  -6  -8   5   17.00    2.90
  -7   8   5    2.10    2.10
   7  -8   5    6.20    3.00
  -7  -8  -5    3.20    2.30
  -7  -8   5    2.30    2.50
   7  -8  -5    5.70    2.40
  -7   8  -5    1.50    2.70
   7  -8  -5    0.90    1.90
   8  -8   5    3.80    2.60
  -8   8   5    9.60    3.60
  -8  -8  -5    5.60    2.90
  -8   8  -5    7.10    3.40
  -8  -8   5    8.90    3.20
   8  -8  -5    4.40    3.20
  -9  -8  -5    8.70    3.30
   9  -8   5    0.00    3.40
  -9   8   5    5.70    3.80
  -9  -8   5    3.50    3.30
  -9   8  -5    1.20    3.30
   9  -8  -5   -2.80    3.10
   0  -9   5  396.26    8.90
   0   9  -5  412.56   10.30
   0  -9  -5  396.96    9.80
   0   9   5  406.46    8.20
   0   9  -5  409.56    8.70
   1  -9   5   36.40    2.30
  -1  -9  -5   33.90    1.40
  -1  -9  -5   33.60    2.20
  -1   9   5   35.70    1.80
  -1   9  -5   37.10    1.90
   1   9   5   33.80    1.10
   1   9   5   36.70    1.10
  -1   9  -5   31.10    2.50
   1  -9  -5   36.00    1.90
  -1  -9   5   35.80    1.80
   1  -9  -5   33.90    1.80
   1  -9  -5   31.10    2.20
  -1  -9   5   38.20    2.00
  -2   9   5   49.10    2.50
   2  -9   5   52.19    2.90
  -2  -9  -5   47.00    1.80
  -2  -9  -5   49.40    2.70
  -2  -9  -5   48.10    1.90
  -2   9  -5   51.39    2.70
  -2  -9   5   51.29    2.20
   2  -9  -5   46.00    2.40
   2   9   5   48.50    1.60
   2  -9  -5   47.00    2.40
   2  -9  -5   44.50    3.00
  -2  -9   5   50.89    2.40
  -3   9   5   62.19    3.10
   3   9  -5   57.59    2.50
  -3  -9  -5   57.09    2.40
   3  -9   5   60.09    3.40
  -3  -9  -5   57.19    2.40
  -3  -9  -5   59.59    2.90
   3  -9  -5   61.99    3.20
  -3  -9   5   57.19    2.80
   3  -9  -5   61.09    3.20
  -3  -9   5   56.39    2.60
  -3   9  -5   61.59    3.20
   3  -9  -5   59.49    3.00
   3   9   5   59.69    2.20
   4   9  -5   67.79    3.10
  -4  -9  -5   65.89    3.00
  -4  -9  -5   75.49    3.20
   4  -9   5   65.69    4.00
  -4   9   5   72.99    3.90
   4  -9  -5   69.59    3.80
  -4   9  -5   64.49    3.50
  -4  -9   5   67.59    3.40
   4   9   5   70.29    2.80
  -4  -9   5   66.59    3.10
   4  -9  -5   68.49    3.50
  -5  -9  -5    2.30    1.70
  -5   9   5    3.80    1.80
   5  -9   5    2.10    1.80
   5   9  -5    3.30    1.50
   5  -9  -5    5.00    1.90
  -5  -9   5    2.80    2.00
  -5   9  -5    3.30    2.20
   5  -9  -5    0.30    2.00
  -6   9   5    5.50    2.60
  -6  -9  -5    7.30    2.10
   6  -9   5    4.90    2.70
   6  -9  -5    2.30    2.50
  -6  -9   5    4.30    2.30
   6  -9  -5    5.90    1.90
  -6   9  -5    7.30    2.60
   7  -9   5   12.70    3.40
  -7   9   5   11.60    3.30
  -7  -9  -5   11.70    2.70
   7  -9  -5   10.60    3.30
  -7  -9   5   11.40    3.00
   7  -9  -5   10.00    2.30
  -7   9  -5    6.00    2.90
  -8  -9  -5   17.50    3.30
  -8   9   5   14.40    3.70
   8  -9   5   18.20    4.00
  -8  -9   5   14.80    3.50
   8  -9  -5   19.60    4.00
  -8   9  -5   14.10    3.80
  -9   9   5    4.00    4.30
  -9  -9  -5    7.20    3.30
   9  -9   5    5.20    3.90
  -9  -9   5   10.70    3.80
  -9   9  -5    9.70    4.00
   9  -9  -5    6.70    3.80
   0 -10  -5   10.70    1.10
   0  10  -5   12.50    1.20
   0 -10   5   15.50    1.60
   0  10  -5   13.80    2.30
   0 -10  -5    8.80    1.80
   0  10   5   12.80    0.90
  -1  10   5   16.30    1.40
   1  10  -5   17.00    2.00
  -1 -10  -5   15.20    1.00
   1 -10   5   18.20    1.90
  -1 -10  -5   15.40    1.80
  -1 -10  -5   17.30    1.00
  -1 -10   5   17.30    1.60
  -1 -10   5   15.60    1.30
   1 -10  -5   18.30    1.50
  -1  10  -5   14.90    1.60
   1 -10  -5   17.40    1.50
   1 -10  -5   15.90    1.90
  -1  10  -5   15.10    2.10
  -2 -10  -5    1.50    0.70
  -2 -10  -5    3.20    0.80
  -2 -10  -5    3.20    1.30
  -2  10   5    2.80    1.20
   2 -10   5    1.30    1.50
  -2  10  -5    1.20    1.10
  -2 -10   5    3.30    1.00
   2 -10  -5    1.20    1.20
   2 -10  -5    0.00    1.50
  -2 -10   5    4.00    1.20
   2  10   5    2.70    0.40
   2 -10  -5    0.30    1.20
  -3  10   5    1.20    1.40
   3 -10   5   -0.30    1.50
  -3 -10  -5    1.90    1.10
  -3 -10  -5    2.50    1.30
  -3 -10  -5    0.00    0.30
  -3 -10   5    1.90    1.10
  -3  10  -5    0.00    1.40
   3 -10  -5    0.60    1.60
   3  10   5    1.70    0.80
  -3 -10   5    4.40    1.30
   3 -10  -5    3.20    1.50
   3 -10  -5    1.60    1.50
   4 -10   5   24.80    2.90
   4  10  -5   23.70    2.00
  -4 -10  -5   23.80    2.20
  -4  10   5   25.50    2.80
   4 -10  -5   18.60    2.30
  -4  10  -5   24.70    2.80
   4 -10  -5   25.70    2.80
  -4 -10   5   22.60    2.40
  -5 -10  -5    9.00    2.00
   5 -10   5    6.20    2.10
  -5  10   5    7.70    2.30
   5 -10  -5    6.10    2.50
  -5 -10   5    9.30    2.30
  -5  10  -5   12.00    2.30
   5 -10  -5    7.60    1.90
  -6 -10  -5   30.40    3.00
  -6  10   5   27.50    3.60
   6 -10   5   28.90    3.90
   6 -10  -5   25.40    3.00
  -6  10  -5   30.20    3.70
  -6 -10   5   26.40    3.40
   6 -10  -5   29.00    3.70
   7 -10   5   11.50    2.90
  -7 -10  -5   13.70    2.70
  -7  10   5    9.10    3.20
  -7  10  -5   12.50    3.40
  -7 -10   5   15.10    3.10
   7 -10  -5   14.90    2.60
   7 -10  -5   14.60    3.40
   8 -10   5   26.20    3.90
  -8 -10  -5   28.60    3.70
  -8 -10   5   27.50    4.00
   8 -10  -5   23.50    4.30
  -8  10  -5   24.90    4.20
  -9 -10  -5    6.40    3.10
  -9 -10   5   10.70    3.80
   0  11  -5    7.00    1.00
   0  11   5    7.20    0.50
   0  11  -5    8.60    2.20
   0 -11  -5    7.60    1.60
   0  11   5    6.70    0.50
   0 -11   5    6.70    1.30
   0 -11  -5    7.00    0.80
   1 -11   5    2.70    1.30
  -1 -11  -5    0.70    1.10
   1  11  -5    1.40    0.70
   1  11  -5    1.90    1.80
  -1 -11  -5    2.70    0.50
  -1  11   5    3.80    0.90
  -1 -11  -5    2.90    0.50
   1 -11  -5    1.70    0.90
  -1  11  -5    2.40    2.00
  -1  11  -5    2.50    1.10
  -1 -11   5    1.50    1.00
   1 -11  -5    1.20    0.60
   1 -11  -5    0.60    1.50
  -2 -11  -5    0.90    0.60
  -2 -11  -5    1.50    1.40
  -2  11   5    1.90    1.20
   2 -11   5    2.90    1.40
  -2 -11  -5    0.70    0.60
  -2  11  -5    0.70    1.10
  -2 -11   5    0.90    1.00
  -2 -11   5    0.30    0.60
   2 -11  -5    1.40    1.00
   2 -11  -5    1.30    1.20
   2 -11  -5   -0.80    1.10
  -3 -11  -5   -0.20    0.80
  -3 -11  -5   -0.40    0.90
  -3  11   5    0.90    1.50
  -3 -11  -5   -2.60    1.20
   3 -11   5    1.10    1.70
   3 -11  -5   -0.10    1.40
  -3  11  -5   -2.40    1.30
  -3 -11   5   -0.50    1.20
   3 -11  -5    2.30    1.90
  -3 -11   5   -1.60    1.00
   3 -11  -5    0.80    1.30
   4 -11   5   15.60    2.60
  -4  11   5   13.20    2.30
  -4 -11  -5   16.80    1.80
   4 -11  -5   13.30    2.50
  -4 -11   5   18.10    2.20
   4 -11  -5   15.00    2.40
  -4  11  -5   16.50    2.50
   5 -11   5    6.70    2.40
  -5 -11  -5    7.70    1.90
  -5  11   5   14.70    2.60
   5 -11  -5    6.50    2.50
   5 -11  -5    5.40    2.20
  -5  11  -5    7.70    2.50
  -5 -11   5    8.20    2.20
   6 -11   5   22.90    3.60
  -6 -11  -5   18.70    2.70
  -6  11   5   17.70    3.30
  -6 -11   5   23.40    3.10
   6 -11  -5   19.40    2.90
  -6  11  -5   15.50    3.10
   6 -11  -5   12.90    2.60
   7 -11   5    0.80    2.90
  -7 -11  -5    4.40    2.40
   7 -11  -5   -2.20    1.80
   7 -11  -5    3.90    3.10
  -7 -11   5    6.90    2.70
  -7  11  -5    4.80    2.80
  -8 -11  -5    0.00    2.30
   8 -11   5    4.00    3.40
  -8 -11   5    1.70    2.70
   8 -11  -5    1.10    3.20
  -9 -11  -5    4.50    3.30
  -9 -11   5    6.20    3.40
   0  12  -5  135.49    3.70
   0 -12  -5  138.79    3.30
   0 -12  -5  140.39    5.20
   0  12  -5  139.59    5.70
   0 -12   5  139.19    4.00
   1  12  -5   56.49    1.90
   1 -12   5   53.99    2.80
  -1 -12  -5   63.89    3.60
   1  12  -5   50.19    3.20
  -1  12   5   55.79    2.00
  -1  12  -5   56.49    3.50
  -1  12  -5   58.79    2.50
   1 -12  -5   55.89    2.30
   1 -12  -5   52.19    3.70
  -1 -12   5   57.59    2.40
  -2 -12  -5   37.10    3.00
   2 -12   5   37.10    2.80
  -2  12   5   43.20    2.40
  -2 -12  -5   39.70    1.00
  -2  12  -5   39.70    2.40
  -2 -12   5   36.10    2.10
  -2  12  -5   40.80    3.30
   2 -12  -5   38.30    2.40
   2 -12  -5   40.30    3.50
   2 -12  -5   41.30    2.50
  -3 -12  -5   31.00    1.60
   3 -12   5   29.60    2.90
  -3  12   5   38.30    2.70
  -3 -12  -5   36.60    1.70
  -3  12  -5   33.10    2.80
   3 -12  -5   30.00    2.90
   3 -12  -5   35.30    2.70
  -3 -12   5   33.90    2.30
  -4 -12  -5   -0.80    1.10
   4 -12   5   -0.90    2.00
   4 -12  -5    3.30    1.70
  -4 -12   5    1.20    1.40
   4 -12  -5    1.60    1.90
  -4  12  -5    0.10    1.70
   5 -12   5   21.90    3.30
  -5 -12  -5   14.40    2.10
  -5 -12   5   18.40    2.40
   5 -12  -5   20.70    3.10
  -5  12  -5   14.60    2.60
   5 -12  -5   16.30    2.40
  -6 -12  -5    8.90    2.10
   6 -12   5   12.60    3.20
  -6 -12   5   12.00    2.60
   6 -12  -5    7.90    2.80
   6 -12  -5    7.20    2.40
  -7 -12  -5   12.70    2.60
   7 -12   5    4.60    3.10
  -7 -12   5    9.30    2.80
   7 -12  -5    5.30    3.10
   7 -12  -5    8.00    2.40
  -8 -12  -5    2.10    2.60
   8 -12   5   -0.30    3.30
  -8 -12   5    1.80    2.60
   8 -12  -5    4.00    3.40
   0 -13   5   30.00    2.00
   0 -13  -5   32.20    1.20
   0 -13  -5   35.20    3.30
   0  13  -5   34.00    3.60
  -1 -13  -5   24.70    2.80
   1 -13   5   21.90    2.10
   1  13  -5   21.90    2.60
  -1  13  -5   20.50    3.20
   1 -13  -5   23.50    1.60
  -1 -13   5   17.60    1.70
   1 -13  -5   22.40    2.60
   1 -13  -5   20.80    1.60
  -1 -13   5   22.40    1.50
   2 -13   5   26.30    2.70
  -2 -13  -5   29.60    3.00
   2 -13  -5   23.10    3.10
  -2 -13   5   28.10    1.90
   2  13   5   27.10    2.20
   2 -13  -5   30.40    2.30
  -2  13  -5   29.00    3.60
  -3 -13  -5    9.30    0.90
   3 -13   5    9.40    2.10
   3 -13  -5    9.40    2.10
   3 -13  -5   14.90    2.20
  -3 -13   5   11.90    1.60
   4 -13   5   -0.40    2.00
  -4 -13  -5    1.70    1.10
   4 -13  -5    1.90    2.20
  -4 -13   5    3.10    1.50
   4 -13  -5    1.00    2.10
  -5 -13  -5   14.60    2.00
   5 -13   5   16.40    3.10
  -5 -13   5   12.90    2.20
   5 -13  -5   17.30    2.90
   5 -13  -5   16.60    2.90
  -6 -13  -5    6.70    2.00
   6 -13   5    2.00    2.70
  -6 -13   5    4.70    2.20
   6 -13  -5    1.80    2.20
   6 -13  -5    3.20    2.60
   7 -13   5   -0.40    2.90
  -7 -13  -5   -1.00    2.10
   7 -13  -5   -0.60    2.40
   7 -13  -5   -0.40    2.60
  -7 -13   5    5.70    2.40
   8 -13   5    2.00    3.50
  -8 -13  -5    1.40    2.60
   8 -13  -5   -1.30    3.30
  -8 -13   5    0.70    2.70
   0 -14  -5   -0.20    2.00
   0 -14   5   -1.00    1.00
   0  14  -5    1.20    1.70
  -1 -14  -5   51.39    3.50
   1 -14   5   52.99    2.90
   1  14  -5   49.40    3.50
   1 -14  -5   67.09    4.40
  -1 -14   5   52.29    2.20
   1 -14  -5   50.79    2.10
  -1  14  -5   52.59    3.80
  -2 -14  -5    1.20    1.40
   2 -14   5    0.60    1.70
  -2 -14   5    3.40    1.00
   2 -14  -5   -3.00    2.10
  -2  14  -5    2.60    2.60
   2 -14  -5    3.00    1.30
   2  14   5    1.50    1.50
   3 -14   5   30.20    3.20
   3 -14  -5   33.40    3.00
  -3 -14   5   29.20    2.00
   3 -14  -5   29.40    3.40
   4 -14   5    0.50    2.10
  -4 -14  -5    0.70    0.80
  -4 -14   5    1.40    1.30
   4 -14  -5   -2.30    1.70
   4 -14  -5    0.80    2.20
   5 -14   5    4.20    2.40
  -5 -14  -5    3.80    1.40
   5 -14  -5    3.20    2.30
  -5 -14   5    5.50    1.80
   5 -14  -5    8.10    2.60
   6 -14   5    4.90    3.00
  -6 -14  -5   10.30    2.10
   6 -14  -5   14.30    3.10
  -6 -14   5   13.80    2.50
   6 -14  -5    6.60    2.50
  -7 -14  -5    0.20    1.90
   7 -14   5   -4.50    2.90
   7 -14  -5   -4.20    2.30
   7 -14  -5    4.30    2.90
  -7 -14   5    1.10    2.30
  -8 -14  -5    6.20    2.70
  -8 -14   5    2.70    3.00
   0  15  -5    5.10    2.40
   0 -15  -5    2.90    1.80
   0 -15   5    3.30    1.10
   1 -15   5   35.10    2.40
   1  15  -5   35.50    3.80
  -1 -15  -5   36.20    3.60
   1 -15  -5   32.10    1.70
  -1 -15   5   38.80    1.80
  -1  15  -5   30.20    3.30
   1 -15  -5   32.50    3.60
  -2 -15  -5   17.00    2.80
   2 -15   5   18.30    2.30
   2 -15  -5   19.70    3.10
  -2  15  -5   12.00    3.20
  -2 -15   5   17.90    1.40
   2 -15  -5   17.70    1.90
   2  15   5   17.00    2.10
   3 -15   5    0.40    1.90
   3 -15  -5    2.90    1.80
   3 -15  -5    1.90    2.40
  -3 -15   5    0.00    0.90
   4 -15   5    1.90    2.30
   4 -15  -5    8.00    2.60
   4 -15  -5    4.80    2.20
  -4 -15   5    5.80    1.40
   5 -15   5    0.50    2.30
  -5 -15   5    1.90    1.50
   5 -15  -5    3.50    2.50
   5 -15  -5    1.30    2.40
   6 -15   5   11.60    3.40
   6 -15  -5   13.10    3.20
   6 -15  -5   20.90    3.30
  -6 -15   5   13.80    2.40
   7 -15   5    1.40    3.20
   7 -15  -5   -4.90    2.90
   7 -15  -5   -2.10    2.50
  -7 -15   5    0.20    2.10
   0 -16   5   24.40    1.80
   0  16  -5   26.30    3.50
   0 -16  -5   27.50    3.50
  -1 -16  -5    8.60    2.20
   1  16  -5   10.70    2.70
   1 -16   5    9.40    1.60
  -1  16  -5   14.60    3.20
  -1 -16   5    8.70    0.90
   1 -16  -5   11.30    2.80
  -2 -16  -5   10.40    2.70
   2 -16   5   17.00    2.20
   2 -16  -5   17.60    1.80
   2 -16  -5   18.00    3.30
  -2  16  -5   10.30    3.20
   3 -16   5    7.20    2.20
  -3  16  -5   12.80    3.40
   3 -16  -5   11.80    3.00
   3 -16  -5    9.30    2.10
   4 -16   5   -1.10    2.10
   4 -16  -5    0.50    2.00
   4 -16  -5    6.80    2.80
   5 -16   5    2.70    2.40
   5 -16  -5    6.60    2.70
   5 -16  -5   -0.80    2.10
   6 -16   5    4.30    3.10
   6 -16  -5    4.70    2.90
   6 -16  -5    2.90    2.60
   7 -16   5   16.00    4.00
   7 -16  -5    0.00    3.10
   7 -16  -5   13.00    3.20
   0 -17  -5   16.10    3.10
   0 -17   5   16.90    1.50
   0  17  -5   14.90    3.30
  -1 -17  -5    1.80    1.80
   1 -17   5    1.40    1.30
  -1  17  -5    3.90    2.80
   1 -17  -5    2.60    2.00
   2 -17   5   16.80    2.20
  -2  17  -5   16.30    3.10
   2 -17  -5   18.60    1.90
   2 -17  -5   17.50    3.30
   3 -17   5    0.00    1.90
   3 -17  -5    2.30    2.00
  -3  17  -5    3.10    3.00
   3 -17  -5    0.60    1.60
   4 -17   5    9.70    2.50
   4 -17  -5    7.20    3.00
   4 -17  -5    7.40    2.40
  -4  17  -5    6.80    2.80
   5 -17   5    2.50    2.50
   5 -17  -5   -0.80    2.10
   5 -17  -5    6.80    2.90
   6 -17   5   -1.50    2.70
   6 -17  -5    3.30    2.90
   6 -17  -5   -2.00    2.90
   0  18  -5    2.20    2.60
   0 -18  -5   -0.80    1.80
  -1 -18  -5    9.00    2.90
  -1  18  -5   14.60    3.50
   1 -18  -5    6.50    3.00
   2 -18   5    4.70    1.70
  -2  18  -5    1.50    2.90
   2 -18  -5    4.10    2.30
   3 -18   5    3.60    2.10
  -3  18  -5    6.90    3.40
   3 -18  -5    3.30    2.70
   3 -18  -5    4.80    1.70
   4 -18   5   -1.10    2.10
  -4  18  -5    1.90    2.50
   4 -18  -5    0.20    2.60
   4 -18  -5    2.70    2.10
   5 -18   5    2.90    2.40
   5 -18  -5    0.00    2.30
   5 -18  -5    0.00    2.60
   6 -18   5   -0.80    2.80
   6 -18  -5    2.70    3.00
   6 -18  -5    4.80    3.30
   0 -19  -5   -1.50    2.60
   0  19  -5   -0.60    2.70
  -1 -19  -5    9.20    2.60
   1 -19  -5    6.90    2.60
  -1  19  -5    8.80    3.40
   2 -19  -5    6.80    3.20
  -2  19  -5    7.30    3.40
   3 -19   5    3.90    2.10
  -3  19  -5    8.10    3.60
   3 -19  -5    9.90    3.50
   4 -19   5    0.40    2.40
   4 -19  -5    1.40    2.10
  -4  19  -5   -2.30    2.30
   4 -19  -5    1.00    2.10
   5 -19   5    4.90    2.90
   5 -19  -5    3.50    2.60
   5 -19  -5   11.50    3.60
  -5  19  -5    6.50    3.30
   0 -20  -5    5.80    3.30
   0  20  -5    6.20    3.20
   1 -20  -5   11.40    3.60
  -1  20  -5    7.30    3.50
   2 -20  -5    4.30    3.20
  -2  20  -5    7.60    3.60
   3 -20  -5   10.50    3.60
  -3  20  -5    3.80    2.70
   4 -20   5    0.00    2.20
   4 -20  -5    5.20    3.40
  -4  20  -5   14.70    4.20
   0  21  -5    1.30    3.00
   0 -21  -5    3.50    2.60
  -1  21  -5   -3.30    3.00
   1 -21  -5   -0.40    3.20
  -2  21  -5    8.90    3.90
   2 -21  -5    3.50    3.40
  -3  21  -5   -2.50    2.40
   3 -21  -5   -0.70    3.30
   0  22  -5   -2.40    3.20
  -1  22  -5   -2.80    3.30
  -2  22  -5    2.40    3.80
   0   0   6  456.25    9.80
   0   0   6  464.35    9.70
   0   0  -6  458.75    9.80
   1   0  -6  747.13   15.10
   1   0   6  737.93   15.20
  -1   0   6  746.73   15.20
   1   0   6  701.03   15.10
   1   0  -6  740.73   15.20
  -1   0  -6  756.22   15.10
  -1   0   6  759.42   15.00
  -2   0  -6    0.90    0.90
   2   0  -6    0.80    0.90
   2   0   6    0.00    0.90
  -2   0  -6    1.60    0.80
  -2   0  -6    0.50    1.20
  -2   0   6    0.50    1.20
   2   0  -6    2.60    1.00
  -2   0   6    0.40    1.10
   3   0  -6   55.49    2.60
  -3   0  -6   52.89    2.30
  -3   0   6   49.10    2.90
  -3   0  -6   50.89    2.60
   3   0   6   51.29    2.80
  -4   0   6    7.50    2.00
  -4   0  -6   11.10    2.00
   4   0   6    5.70    1.80
   4   0  -6    7.80    1.90
   5   0  -6    3.20    1.90
  -5   0  -6    2.60    1.90
  -5   0   6    5.20    2.20
   5   0   6    4.20    2.00
   6   0  -6   25.80    3.30
   6   0   6   20.40    3.10
  -6   0  -6   25.30    3.30
  -6   0   6   23.30    3.40
   7   0   6    0.00    2.40
   7   0  -6   -1.30    2.20
  -7   0  -6    0.50    1.90
  -7   0   6   -6.70    2.30
   8   0  -6    1.30    2.70
   8   0   6    4.20    2.80
  -8   0   6   -1.40    2.10
  -8   0  -6    2.60    2.30
   9   0  -6   12.00    3.80
  -9   0  -6   10.10    3.80
   9   0   6    1.30    2.40
  -9   0   6    0.40    2.60
  10   0  -6    2.30    3.60
 -10   0  -6    2.20    3.60
 -10   0   6    3.00    4.00
  10   0   6   -1.40    3.50
   0   1  -6 1210.18   24.00
   0  -1   6 1242.58   24.10
   0   1   6 1221.88   23.90
   0  -1  -6 1234.38   24.00
   0   1   6 1232.18   24.00
   1   1  -6   32.40    2.00
  -1  -1  -6   31.00    1.70
   1   1  -6   30.10    1.80
  -1   1   6   30.60    2.00
  -1   1   6   31.50    1.80
   1  -1   6   30.60    1.80
   1  -1   6   29.40    2.00
   1  -1  -6   30.50    1.60
  -1   1  -6   31.70    1.70
   1  -1  -6   32.50    1.70
  -1  -1   6   31.80    2.00
  -1  -1   6   30.10    1.60
   1   1   6   27.20    1.90
  -2   1   6  110.59    3.80
  -2  -1  -6  111.59    3.50
   2   1  -6  119.29    3.60
   2  -1   6  108.69    3.60
  -2  -1  -6  115.09    3.70
  -2  -1   6  113.59    3.80
  -2   1  -6  109.79    3.70
   2  -1  -6  111.89    3.70
  -2  -1   6  111.99    3.50
  -2   1  -6  106.89    3.70
   2  -1  -6  116.79    3.80
   2   1   6  109.09    3.50
  -2   1  -6  108.19    3.40
  -3  -1  -6  114.69    2.40
  -3   1   6  114.99    4.30
   3  -1   6  117.39    4.20
   3   1  -6  110.09    4.00
  -3  -1  -6  111.69    3.80
  -3  -1  -6  113.79    3.20
   3   1   6  112.09    3.80
   3  -1  -6  116.79    3.90
  -3   1  -6  110.09    4.10
  -3   1  -6  114.29    2.40
  -3   1  -6  116.59    3.70
  -3  -1   6  110.89    4.20
  -4  -1  -6    2.50    1.00
  -4   1   6    1.20    1.70
   4  -1   6    3.00    1.40
  -4  -1  -6    1.00    1.20
   4   1  -6    3.40    1.60
  -4  -1   6   -0.20    1.20
   4  -1  -6    1.40    1.60
   4   1   6    2.70    1.60
  -4   1  -6    1.40    1.30
   5  -1   6    2.10    1.60
   5   1  -6    4.50    2.00
  -5   1   6   -0.40    1.40
  -5  -1  -6    0.80    1.40
  -5   1  -6    0.60    1.50
   5  -1  -6   -0.30    1.80
  -5  -1   6    1.80    1.60
   5   1   6    1.60    1.40
  -6   1   6   17.20    2.70
  -6  -1  -6   11.50    2.30
   6  -1   6   16.90    2.60
   6   1  -6    9.30    2.60
   6   1   6   16.90    2.80
  -6  -1   6   12.70    2.50
  -6   1  -6   15.40    3.00
   6  -1  -6   18.80    2.70
  -7   1   6    9.40    3.10
   7  -1   6    9.50    2.40
  -7  -1  -6   10.20    3.00
   7   1  -6    8.00    2.90
  -7   1  -6   10.50    2.60
  -7  -1   6   10.30    2.60
   7  -1  -6    6.40    2.30
   7   1   6   13.60    2.60
   8  -1   6    5.70    2.40
  -8   1   6    5.10    3.20
   8   1  -6    7.00    2.90
  -8  -1  -6    4.40    2.40
  -8  -1   6    2.70    3.10
   8   1   6    7.00    2.50
   8  -1  -6    9.80    3.20
  -8   1  -6    8.80    3.40
  -9   1   6   14.30    4.10
  -9  -1  -6   22.40    4.40
   9  -1   6   19.60    4.10
   9   1  -6   23.00    4.00
  -9  -1   6   17.10    4.30
  -9   1  -6   24.30    4.50
   9  -1  -6   12.00    3.20
   9   1   6   15.40    3.90
 -10   1   6   13.50    3.90
  10   1  -6    8.20    3.90
  10  -1   6   12.70    3.50
 -10  -1   6    9.60    4.30
 -10   1  -6    6.90    4.10
  10  -1  -6   11.80    4.30
   0   2   6    1.40    1.00
   0   2  -6    2.20    1.00
   0  -2  -6    1.20    1.00
   0   2   6    1.50    0.90
   0  -2   6    2.60    0.90
   1   2  -6  212.78    5.40
   1  -2   6  215.98    5.50
   1   2  -6  215.08    5.30
  -1   2   6  211.08    5.30
   1  -2   6  215.18    5.40
  -1   2   6  222.88    5.50
  -1  -2  -6  214.48    5.30
  -1   2  -6  214.28    5.40
  -1  -2   6  209.58    5.40
  -1  -2   6  211.58    5.30
   1  -2  -6  215.18    5.30
  -1   2  -6  215.78    5.50
   1  -2  -6  219.28    5.40
   1   2   6  216.08    5.30
  -2  -2  -6   26.40    1.90
  -2  -2  -6   28.40    1.30
   2   2  -6   30.20    2.00
  -2   2   6   25.30    2.10
  -2  -2  -6   28.80    1.90
   2  -2   6   28.20    2.20
   2   2   6   31.60    1.40
  -2  -2   6   33.10    2.20
  -2   2  -6   30.90    2.10
   2   2   6   28.20    1.90
   2  -2  -6   31.90    1.80
  -2  -2   6   28.50    1.90
  -2   2  -6   30.40    1.80
   2  -2  -6   28.00    1.80
  -3  -2  -6   75.39    3.00
   3  -2   6   77.59    3.40
  -3  -2  -6   74.89    1.90
  -3  -2  -6   72.99    3.10
   3   2  -6   78.49    3.20
  -3   2   6   71.69    3.20
   3   2   6   70.99    3.10
  -3   2  -6   66.09    3.00
   3  -2  -6   75.39    3.10
  -3   2  -6   74.69    1.90
  -3  -2   6   78.99    3.40
  -4  -2  -6   35.30    1.70
   4  -2   6   32.80    2.50
  -4  -2  -6   33.60    2.40
   4   2  -6   36.30    2.40
  -4   2   6   33.60    2.90
   4  -2  -6   32.70    2.80
  -4  -2   6   37.40    2.90
   4   2   6   36.30    2.70
  -4   2  -6   41.40    3.00
  -5  -2  -6   98.59    3.20
   5  -2   6   97.39    4.70
  -5   2   6  102.19    4.90
   5   2  -6   96.19    4.40
  -5  -2  -6   98.69    4.50
  -5   2  -6   98.99    4.40
   5  -2  -6   92.39    4.20
   5   2   6   91.59    4.30
  -5  -2   6   88.99    4.30
  -6  -2  -6   28.50    3.40
   6  -2   6   29.60    3.50
   6   2  -6   22.10    3.00
  -6   2   6   23.60    3.00
   6   2   6   22.10    3.00
   6  -2  -6   22.80    3.30
  -6  -2   6   18.90    2.90
  -6   2  -6   23.30    3.30
  -7   2   6    5.80    2.40
   7  -2   6    6.80    2.40
   7   2  -6    7.10    2.80
  -7  -2  -6    9.20    2.90
  -7   2  -6    7.90    2.50
  -7  -2   6   10.50    3.20
   7  -2  -6    5.80    2.90
   7   2   6   10.10    2.70
   8   2  -6   -0.50    2.00
   8  -2   6    3.90    3.00
  -8  -2  -6    5.50    3.00
  -8   2   6   -0.30    3.00
   8  -2  -6   -3.30    2.50
  -8   2  -6   -1.80    2.80
   8   2   6    5.40    2.80
  -8  -2   6   -2.30    2.80
   9  -2   6   17.90    4.10
  -9   2   6   21.90    4.60
  -9  -2  -6   24.00    4.30
   9   2  -6   20.90    3.60
   9   2   6   12.80    3.60
   9  -2  -6   15.70    4.20
  -9  -2   6   19.60    4.20
  -9   2  -6   14.00    4.00
  10  -2   6    1.80    3.70
 -10   2   6    0.30    3.00
  10  -2  -6    1.40    3.70
 -10   2  -6    3.70    4.00
   0  -3  -6  642.74   13.00
   0  -3   6  632.24   13.10
   0  -3   6  609.54   13.50
   0   3   6  637.44   12.80
   0   3   6  628.34   12.90
   0   3  -6  642.04   13.10
  -1   3   6  147.89    4.00
   1   3  -6  144.89    4.00
   1   3  -6  138.49    4.00
  -1   3   6  150.28    4.20
   1  -3   6  146.79    4.20
  -1  -3  -6  150.28    4.00
   1  -3   6  142.29    4.10
  -1   3  -6  148.99    4.20
  -1  -3   6  150.48    4.00
   1  -3  -6  150.78    4.20
  -1  -3   6  149.99    4.20
   1   3   6  148.49    4.00
   1  -3  -6  142.49    3.90
  -1   3  -6  148.09    4.40
  -2  -3  -6    1.60    1.00
  -2   3   6    3.30    1.30
  -2  -3  -6    3.00    1.00
   2   3  -6    2.30    1.10
  -2  -3  -6    1.70    0.60
   2  -3   6    2.30    1.10
  -2   3  -6    4.10    1.40
  -2   3  -6    2.10    1.20
   2  -3  -6    2.50    1.00
  -2  -3   6    0.10    1.10
   2   3   6    3.30    0.60
   2   3   6    2.30    1.10
  -2  -3   6    1.90    1.10
   2  -3  -6    3.10    1.30
  -3  -3  -6   61.79    1.90
  -3   3   6   61.79    3.20
   3   3  -6   61.29    2.80
   3  -3   6   57.39    3.10
  -3  -3  -6   63.49    2.80
  -3  -3  -6   61.89    2.80
   3  -3  -6   56.89    2.80
   3   3   6   62.79    2.80
  -3  -3   6   59.69    3.00
  -3   3  -6   63.59    2.90
  -3   3  -6   59.09    1.80
  -3  -3   6   62.39    2.70
  -4  -3  -6   92.19    3.90
   4   3  -6   87.89    3.60
   4  -3   6   88.19    3.90
  -4   3   6   86.39    3.90
  -4  -3   6   89.89    4.10
   4  -3  -6   89.19    3.80
   4   3   6   89.69    3.70
  -4   3  -6   84.09    3.80
  -5  -3  -6   21.80    2.60
  -5  -3  -6   21.20    1.40
   5  -3   6   21.90    2.90
   5   3  -6   23.10    2.60
  -5   3   6   22.50    3.00
  -5  -3   6   20.50    2.50
   5  -3  -6   22.60    2.90
  -5   3  -6   25.80    3.10
   5   3   6   20.10    2.60
   6   3  -6   62.79    3.80
  -6  -3  -6   72.69    4.50
   6  -3   6   79.09    4.80
  -6  -3  -6   72.79    2.70
  -6   3   6   67.79    4.80
  -6  -3   6   67.29    4.70
  -6   3  -6   68.59    4.30
   6   3   6   80.49    4.40
   6  -3  -6   78.39    4.30
  -7  -3  -6   38.70    4.10
  -7   3   6   35.60    4.00
   7   3  -6   37.50    4.00
   7  -3   6   45.30    4.50
  -7   3  -6   38.50    3.80
   7   3   6   40.30    3.90
   7  -3  -6   36.30    4.20
  -7  -3   6   38.30    4.40
  -8   3   6   24.90    4.20
   8  -3   6   18.90    3.80
  -8  -3  -6   15.50    3.10
   8   3  -6   12.70    2.80
  -8  -3   6   22.80    3.60
   8   3   6    7.80    2.90
  -8   3  -6   18.90    3.80
   8  -3  -6   25.40    3.70
  -9   3   6   32.00    5.10
   9  -3   6   28.00    4.20
   9   3  -6   24.70    4.10
  -9  -3  -6   18.10    4.00
  -9   3  -6   25.80    4.60
  -9  -3   6   27.80    4.70
   9  -3  -6   21.00    3.80
  10  -3   6    8.60    4.20
 -10   3   6    2.00    3.90
  10  -3  -6    4.10    4.10
 -10   3  -6    0.30    3.90
   0  -4  -6   12.80    1.30
   0  -4   6   14.10    1.50
   0   4   6   14.60    1.20
   0   4  -6   12.90    1.40
   0   4   6   12.10    1.30
  -1   4   6   22.40    1.50
  -1  -4  -6   24.70    1.50
  -1  -4  -6   24.00    1.60
   1  -4   6   24.00    1.90
  -1  -4   6   25.70    1.60
  -1   4  -6   26.50    2.10
  -1  -4   6   23.80    1.70
   1  -4  -6   23.40    1.70
   1  -4  -6   28.50    1.70
   1   4   6   24.20    1.50
  -2   4   6   18.00    1.90
   2  -4   6   14.90    1.60
  -2  -4  -6   17.50    1.20
  -2  -4  -6   19.50    1.60
   2   4  -6   15.70    1.60
  -2  -4  -6   18.30    1.50
   2  -4  -6   17.50    1.80
  -2  -4   6   16.40    1.70
   2  -4  -6   17.60    1.80
   2   4   6   17.20    1.50
  -2   4  -6   17.70    1.80
  -2   4  -6   15.40    1.60
  -2   4  -6   16.50    1.30
  -2  -4   6   16.80    1.60
   3  -4   6   52.39    3.00
  -3  -4  -6   50.79    2.50
  -3   4   6   50.49    2.90
  -3  -4  -6   51.49    1.80
  -3  -4  -6   42.70    2.40
   3   4  -6   50.49    2.60
   3   4   6   49.50    2.40
  -3   4  -6   50.39    1.80
   3  -4  -6   45.20    2.70
  -3   4  -6   46.70    2.60
  -3  -4   6   48.30    2.50
  -3  -4   6   48.30    2.60
  -4  -4  -6   28.50    2.50
  -4  -4  -6   28.80    2.40
   4   4  -6   24.20    2.00
   4  -4   6   25.70    2.70
  -4   4   6   23.50    2.30
   4   4   6   26.50    2.20
  -4  -4   6   23.40    2.20
   4  -4  -6   21.40    2.50
  -4   4  -6   28.00    2.80
  -4   4  -6   24.30    1.20
  -5   4   6   40.70    3.60
   5   4  -6   36.30    2.70
  -5  -4  -6   40.70    3.20
   5  -4   6   38.70    3.10
  -5   4  -6   36.40    3.00
  -5  -4   6   41.70    3.50
   5  -4  -6   36.40    2.90
   5   4   6   44.70    3.00
   6  -4   6  130.59    6.00
  -6  -4  -6  124.99    5.60
   6   4  -6  121.29    5.40
  -6   4   6  129.69    6.10
  -6  -4   6  123.29    5.50
  -6   4  -6  123.89    6.00
   6   4   6  124.99    5.30
   6  -4  -6  119.49    5.80
   7  -4   6   16.60    3.40
  -7   4   6   10.20    2.70
   7   4  -6    9.80    2.40
  -7  -4  -6   13.20    2.90
  -7   4  -6   15.50    3.40
   7   4   6   14.80    2.90
   7  -4  -6   13.20    2.80
  -7  -4   6   13.20    3.30
  -8   4   6    7.00    3.40
   8  -4   6    5.70    3.20
   8   4  -6    6.20    2.90
  -8  -4  -6   11.00    3.20
  -8   4  -6    6.50    2.60
   8  -4  -6   10.00    3.40
  -8  -4   6    3.90    3.10
   8   4   6    7.80    2.80
   9  -4   6    1.40    2.50
  -9  -4  -6   10.40    3.50
  -9   4   6    4.80    3.80
  -9  -4   6   10.50    3.90
   9  -4  -6    2.50    3.20
  -9   4  -6    3.30    3.50
  10  -4   6   -9.60    3.30
 -10   4   6    5.60    4.10
 -10   4  -6    2.70    3.90
  10  -4  -6   -2.60    3.70
   0  -5  -6  260.77    6.00
   0  -5  -6  254.97    6.30
   0   5   6  253.17    5.90
   0  -5   6  249.88    6.20
   0   5   6  255.07    5.80
   1  -5   6  324.57    7.70
  -1   5   6  325.27    7.50
  -1  -5  -6  325.97    7.60
  -1  -5  -6  336.57    7.30
   1  -5  -6  321.87    7.40
   1   5   6  329.07    7.20
  -1  -5   6  324.67    7.40
  -1   5  -6  331.67    8.20
  -1  -5   6  323.87    7.60
   1  -5  -6  333.07    7.60
  -1   5  -6  330.47    7.60
  -2   5   6  134.29    4.30
   2  -5   6  139.79    4.50
  -2  -5  -6  135.09    3.90
   2   5  -6  140.99    4.10
  -2  -5  -6  138.29    3.90
  -2  -5  -6  149.59    4.10
   2  -5  -6  141.59    4.40
   2  -5  -6  135.19    4.10
   2   5   6  141.69    3.90
  -2  -5   6  137.89    4.30
  -2   5  -6  128.79    4.50
  -2  -5   6  143.09    4.10
  -2   5  -6  146.59    4.30
  -2   5  -6  140.89    3.80
   3   5  -6   13.00    1.60
  -3  -5  -6   16.40    1.80
  -3   5   6   15.80    2.00
  -3  -5  -6   15.20    1.40
   3  -5   6   15.00    1.90
  -3  -5  -6   13.90    1.60
  -3   5  -6   16.60    1.90
  -3   5  -6   16.10    1.30
  -3  -5   6   15.20    1.90
  -3  -5   6   19.90    1.90
   3   5   6   17.80    1.80
   3  -5  -6   14.20    1.90
  -4  -5  -6   63.39    3.20
   4   5  -6   66.19    3.20
  -4   5   6   67.49    3.80
  -4  -5  -6   66.69    3.30
   4  -5   6   62.09    3.70
  -4   5  -6   68.59    2.30
   4   5   6   65.39    3.10
  -4   5  -6   67.59    3.70
  -4  -5   6   61.19    3.50
   4  -5  -6   68.69    3.60
  -5   5   6    6.90    2.40
   5   5  -6    9.80    2.00
   5  -5   6    7.60    2.00
  -5  -5  -6    5.20    2.00
  -5  -5   6    4.80    2.10
   5  -5  -6    5.50    1.80
   5   5   6    5.80    1.80
  -5   5  -6    7.60    2.40
   6  -5   6    5.70    2.70
  -6   5   6    3.60    2.00
   6   5  -6    2.10    2.00
  -6  -5  -6    2.40    2.20
   6  -5  -6    2.50    2.50
  -6   5  -6    1.00    1.80
  -6  -5   6    0.40    2.30
   6   5   6    2.20    1.80
  -7   5   6   -0.50    2.10
   7   5  -6    1.30    2.30
   7  -5   6   -0.20    2.00
  -7  -5  -6   -3.60    2.10
  -7   5  -6    4.50    2.80
   7   5   6   -1.10    1.80
   7  -5  -6   -0.50    2.60
  -7  -5   6    3.90    2.70
   8  -5   6    3.90    3.10
  -8  -5  -6    7.50    3.00
   8   5  -6    2.60    2.80
  -8   5   6    9.30    3.40
  -8  -5   6    2.60    2.90
  -8   5  -6    3.70    3.10
   8  -5  -6    1.80    3.10
   9  -5   6    2.70    2.70
  -9   5   6    4.50    3.60
  -9  -5  -6    9.20    3.20
   9  -5  -6   -0.10    3.30
  -9  -5   6    5.50    3.50
  -9   5  -6    3.90    3.60
 -10   5   6    2.40    3.10
  10  -5   6   -3.80    3.70
 -10   5  -6    3.70    3.00
   0   6  -6   16.50    2.00
   0  -6   6   16.20    1.60
   0  -6  -6   15.70    1.40
   0  -6  -6   13.00    1.60
   0   6   6   13.00    1.30
  -1   6   6  115.69    3.50
  -1  -6  -6  110.69    3.20
   1  -6   6  111.69    3.70
  -1  -6  -6  115.09    3.70
   1  -6  -6  111.59    3.50
   1   6   6  110.89    3.10
  -1   6  -6  112.99    3.60
  -1  -6   6  115.59    3.40
  -1   6  -6  116.99    4.30
   1  -6  -6  112.19    3.40
  -1  -6   6  111.29    3.50
   1  -6  -6  110.19    3.80
  -2   6   6    1.90    1.10
  -2  -6  -6    1.90    0.90
   2  -6   6    1.50    1.40
  -2  -6  -6    1.60    0.90
   2   6  -6    0.80    0.90
  -2  -6  -6    1.20    0.90
  -2  -6   6    1.90    1.00
  -2   6  -6    0.50    1.10
   2   6   6    2.40    0.90
   2  -6  -6    2.60    1.40
  -2  -6   6    1.50    1.10
   2  -6  -6    1.50    1.20
  -2   6  -6    0.80    1.50
   2  -6  -6    1.00    1.00
   3  -6   6  338.97    8.70
  -3  -6  -6  333.87    8.10
  -3  -6  -6  343.57    7.80
  -3   6   6  344.27    8.70
   3   6  -6  357.76    8.30
  -3  -6  -6  338.87    8.10
   3  -6  -6  341.17    8.60
   3   6   6  340.67    8.00
  -3  -6   6  351.76    8.30
  -3   6  -6  347.27    8.80
  -3  -6   6  338.97    8.50
   4   6  -6   19.90    2.10
  -4  -6  -6   15.40    2.00
   4  -6   6   17.00    2.50
  -4   6   6   17.70    2.50
  -4  -6  -6   20.80    2.20
   4   6   6   16.60    1.50
  -4  -6   6   19.20    2.10
  -4  -6   6   15.60    2.20
  -4   6  -6   13.00    2.30
  -4   6  -6   18.30    1.50
   4   6   6   19.10    2.00
   4  -6  -6   16.40    2.30
  -5   6   6  100.39    4.70
  -5  -6  -6  105.29    4.60
   5   6  -6  105.79    4.40
   5  -6   6  108.29    5.30
  -5   6  -6  107.39    5.20
   5   6   6  105.09    4.30
   5  -6  -6  115.99    5.10
  -5  -6   6  110.59    5.00
   6  -6   6    3.10    2.00
   6   6  -6    3.10    1.90
  -6  -6  -6    6.20    2.20
  -6   6   6    4.50    2.60
  -6  -6   6    6.30    2.60
  -6   6  -6    6.20    2.60
   6   6   6    4.50    2.00
   6  -6  -6    1.40    2.50
   6  -6  -6    5.60    1.80
  -7   6   6   16.50    3.50
  -7  -6  -6   19.20    3.20
   7   6  -6   16.00    2.90
   7  -6   6   18.50    3.10
  -7  -6   6   22.90    3.50
   7  -6  -6   17.70    2.70
   7  -6  -6   14.30    3.40
  -7   6  -6   14.70    3.40
  -8   6   6    9.20    3.40
   8  -6   6    4.40    3.20
  -8  -6  -6    9.50    3.00
  -8   6  -6    7.10    3.40
  -8  -6   6    4.60    2.50
   8  -6  -6    0.10    3.10
  -9   6   6   15.70    4.20
   9  -6   6   15.30    4.20
  -9  -6  -6   16.30    3.60
  -9  -6   6   18.00    4.30
   9  -6  -6   16.70    4.20
  -9   6  -6   14.20    3.50
   0   7   6    1.50    0.80
   0  -7   6    1.40    1.00
   0   7  -6    1.90    1.10
   0  -7  -6    2.20    0.90
   0  -7  -6    2.20    1.20
  -1  -7  -6  654.83   14.20
   1  -7   6  657.33   14.10
  -1   7   6  674.53   13.70
  -1  -7  -6  673.63   13.40
   1  -7  -6  667.93   13.80
  -1  -7   6  662.13   13.80
   1  -7  -6  659.93   13.70
  -1  -7   6  664.53   13.70
  -1   7  -6  651.73   15.00
  -1   7  -6  667.33   13.90
   1   7   6  655.23   13.20
   1  -7  -6  661.73   14.50
   2   7  -6   54.49    2.30
  -2  -7  -6   55.79    2.50
   2  -7   6   55.79    2.90
  -2   7   6   55.89    2.60
  -2  -7  -6   53.19    2.20
  -2  -7  -6   54.79    2.20
  -2   7  -6   57.59    2.80
  -2   7  -6   53.09    3.00
  -2  -7   6   56.59    2.40
   2  -7  -6   57.19    2.70
  -2  -7   6   57.19    2.60
   2  -7  -6   53.89    3.00
   2   7   6   56.29    2.20
   2  -7  -6   57.89    2.80
   3  -7   6   18.80    2.10
  -3  -7  -6   20.70    1.90
   3   7  -6   18.10    1.80
  -3  -7  -6   18.40    1.70
  -3   7   6   18.00    2.10
  -3  -7  -6   21.10    1.80
  -3  -7   6   19.50    1.90
   3   7   6   23.60    1.80
  -3   7  -6   19.60    1.90
   3  -7  -6   18.60    2.20
  -3  -7   6   21.30    2.10
   3  -7  -6   20.30    2.00
   4  -7   6   33.30    2.70
  -4   7   6   30.60    3.00
  -4  -7  -6   30.30    2.40
   4   7  -6   32.90    2.40
  -4  -7  -6   29.50    2.40
   4  -7  -6   35.40    3.00
  -4  -7   6   31.70    2.50
   4  -7  -6   36.00    2.80
   4   7   6   31.40    2.30
  -4  -7   6   34.80    3.00
  -4   7  -6   36.80    3.10
   5  -7   6   54.09    3.70
  -5   7   6   48.10    4.00
   5   7  -6   54.59    3.30
  -5  -7  -6   60.29    3.50
   5   7   6   52.29    3.10
   5  -7  -6   48.40    3.40
  -5  -7   6   56.79    3.80
  -5   7  -6   53.49    4.00
   5  -7  -6   55.69    3.20
  -6  -7  -6   87.79    4.80
  -6   7   6   85.19    5.20
   6   7  -6   81.59    4.30
   6  -7   6   92.79    5.50
  -6   7  -6   89.69    5.30
   6  -7  -6   81.49    5.20
   6   7   6   89.49    4.30
   6  -7  -6   88.69    4.30
  -6  -7   6   91.29    5.10
  -7   7   6   37.50    4.40
   7  -7   6   34.90    4.40
  -7  -7  -6   39.20    3.90
  -7   7  -6   29.40    3.70
  -7  -7   6   33.90    4.00
   7  -7  -6   33.30    3.90
   7  -7  -6   31.70    3.40
  -8   7   6   15.40    3.70
  -8  -7  -6   19.10    3.50
   8  -7   6   21.20    3.60
  -8  -7   6   20.40    3.90
  -8   7  -6   18.30    3.90
   8  -7  -6   17.10    3.90
   9  -7   6    8.60    3.90
  -9   7   6    5.70    3.60
  -9  -7  -6   16.20    3.80
  -9  -7   6    7.00    3.80
   9  -7  -6    7.80    3.90
  -9   7  -6   13.30    4.10
   0  -8   6   23.40    1.90
   0   8  -6   21.50    2.00
   0  -8  -6   23.80    2.20
   0   8   6   22.20    1.40
   0  -8  -6   22.50    1.50
  -1   8   6  296.57    7.00
  -1  -8  -6  302.37    7.60
   1  -8   6  300.67    7.40
  -1   8  -6  297.67    8.20
   1   8   6  304.67    6.50
   1  -8  -6  302.47    7.10
  -1   8  -6  294.37    7.20
   1  -8  -6  301.67    7.00
  -1  -8   6  307.57    7.00
   1  -8  -6  313.97    8.00
  -1  -8   6  305.47    7.20
  -2  -8  -6   20.90    1.50
  -2   8   6   20.10    1.80
   2  -8   6   20.20    2.10
  -2  -8  -6   20.20    1.50
  -2  -8  -6   20.40    1.90
   2  -8  -6   21.20    1.90
   2  -8  -6   21.10    1.90
  -2   8  -6   22.10    2.10
  -2  -8   6   18.90    1.70
  -2  -8   6   20.90    2.00
   2  -8  -6   22.30    2.00
   2   8   6   21.80    1.40
  -2   8  -6   19.30    2.30
  -3  -8  -6   63.29    2.70
  -3  -8  -6   71.79    3.00
  -3   8   6   72.29    3.40
   3  -8   6   69.99    3.60
   3   8  -6   65.29    2.80
  -3  -8  -6   68.09    2.70
   3  -8  -6   67.49    3.30
  -3  -8   6   62.59    2.90
   3  -8  -6   65.69    3.50
  -3  -8   6   66.09    3.10
   3   8   6   64.59    2.60
  -3   8  -6   62.99    3.30
   3  -8  -6   60.69    3.20
  -4   8   6    8.80    1.80
  -4  -8  -6    5.40    1.50
   4   8  -6    6.20    1.60
  -4  -8  -6    7.40    1.60
   4  -8   6    5.60    1.80
   4  -8  -6    6.90    1.60
   4   8   6   10.10    1.60
  -4  -8   6    8.40    1.90
  -4   8  -6    6.50    2.00
   4  -8  -6    6.80    2.10
  -4  -8   6    5.50    1.60
  -5  -8  -6    1.20    1.80
   5   8  -6    4.70    1.70
   5  -8   6    2.20    1.80
  -5   8   6    3.50    1.80
  -5  -8   6    3.70    2.10
   5  -8  -6    6.30    2.40
   5  -8  -6    2.30    1.80
   5   8   6    2.30    1.60
  -5   8  -6    3.40    2.30
  -6   8   6   28.70    3.70
  -6  -8  -6   28.50    3.10
   6  -8   6   26.80    3.40
   6  -8  -6   22.00    3.00
  -6   8  -6   27.10    3.30
   6  -8  -6   27.80    3.00
  -6  -8   6   29.10    3.50
  -7   8   6    5.70    2.90
   7  -8   6    4.00    2.40
  -7  -8  -6    4.30    2.40
  -7   8  -6    6.90    3.00
  -7  -8   6    8.40    2.80
   7  -8  -6    8.00    2.90
   7  -8  -6    7.70    2.30
   8  -8   6    7.70    3.70
  -8   8   6   11.20    3.60
  -8  -8  -6   14.10    3.30
  -8  -8   6   17.30    3.70
   8  -8  -6    3.80    2.60
  -8   8  -6    8.10    2.80
   9  -8   6    5.90    4.00
  -9  -8  -6    2.40    3.20
  -9   8   6    4.90    3.90
   9  -8  -6    3.00    2.80
  -9  -8   6    1.70    3.30
  -9   8  -6    3.70    2.80
   0   9   6  128.09    3.30
   0   9  -6  129.39    3.70
   0  -9   6  125.89    4.00
   0  -9  -6  129.79    4.70
   0   9  -6  131.69    5.00
   1  -9   6   33.70    2.20
  -1   9   6   35.90    1.90
  -1  -9  -6   32.50    2.40
  -1  -9   6   32.20    1.80
  -1   9  -6   33.90    2.00
   1  -9  -6   30.30    2.30
   1  -9  -6   37.00    2.00
  -1   9  -6   38.60    2.70
  -1  -9   6   36.10    2.00
   1   9   6   34.50    1.40
   1  -9  -6   33.50    1.90
   2  -9   6    1.60    1.50
  -2  -9  -6    5.70    1.00
  -2  -9  -6    4.70    1.30
  -2   9   6    6.40    1.40
   2  -9  -6    5.90    1.50
  -2   9  -6    4.00    1.60
  -2  -9   6    5.80    1.20
   2  -9  -6    2.50    1.70
  -2  -9   6    5.60    1.30
   2  -9  -6    6.40    1.40
  -2   9  -6    7.10    1.50
   2   9   6    4.50    0.80
  -3   9   6    1.10    1.50
  -3  -9  -6    1.10    1.00
  -3  -9  -6    0.80    1.00
   3   9  -6    3.00    1.10
  -3  -9  -6    2.40    1.10
   3  -9   6    0.80    1.70
  -3  -9   6    1.70    1.40
   3  -9  -6    1.00    1.50
   3   9   6    1.70    0.90
   3  -9  -6    1.60    1.40
   3  -9  -6    0.90    1.60
  -3  -9   6    4.30    1.30
  -3   9  -6    0.60    1.40
  -4  -9  -6   48.30    2.70
  -4   9   6   49.80    3.40
  -4  -9  -6   42.60    2.80
   4  -9   6   43.30    3.60
   4   9  -6   45.90    2.60
   4  -9  -6   50.19    3.10
  -4  -9   6   51.69    3.10
   4  -9  -6   48.60    3.50
  -4   9  -6   47.50    3.40
  -4  -9   6   49.00    3.00
   4   9   6   52.39    2.60
   5  -9   6    7.90    2.70
  -5  -9  -6    6.00    2.00
  -5   9   6    7.90    2.40
   5   9  -6    8.70    1.90
  -5  -9   6    4.90    2.20
  -5   9  -6    8.30    2.50
   5  -9  -6    5.60    2.00
   5  -9  -6   -1.20    2.10
  -6  -9  -6   65.99    4.00
  -6   9   6   52.39    3.90
   6  -9   6   69.19    5.00
  -6  -9   6   69.49    4.50
   6  -9  -6   64.99    4.80
   6  -9  -6   65.49    4.10
  -6   9  -6   59.69    4.10
  -7  -9  -6    7.70    2.50
  -7   9   6   10.70    3.20
   7  -9   6   11.10    3.40
  -7  -9   6   11.80    2.90
  -7   9  -6   18.20    3.70
   7  -9  -6    3.00    3.00
   7  -9  -6    6.30    2.20
  -8  -9  -6   19.60    3.50
   8  -9   6   14.60    3.30
  -8   9   6   15.20    3.90
   8  -9  -6   11.00    3.70
  -8   9  -6   18.10    4.00
  -8  -9   6   22.00    3.80
  -9  -9  -6    0.20    2.90
   9  -9   6    3.90    3.80
   9  -9  -6   -1.20    3.50
  -9  -9   6   -5.00    3.00
  -9   9  -6   -2.20    3.30
   0 -10   6  167.98    4.70
   0  10  -6  159.28    5.60
   0  10  -6  163.88    4.40
   0 -10  -6  160.38    5.30
   0  10   6  159.88    3.90
   1 -10   6   36.70    2.40
  -1  10   6   34.20    1.80
  -1 -10  -6   31.50    1.50
  -1 -10  -6   33.10    2.60
   1 -10  -6   33.80    2.00
  -1 -10   6   31.40    1.80
   1  10   6   29.90    1.10
   1 -10  -6   28.70    1.80
  -1  10  -6   27.50    2.60
  -1  10  -6   36.20    2.10
   1 -10  -6   30.90    2.70
  -1 -10   6   33.90    2.10
  -2 -10  -6   78.29    2.60
  -2  10   6   80.29    3.20
  -2 -10  -6   80.49    2.60
   2 -10   6   83.49    3.60
  -2 -10  -6   79.39    3.60
  -2 -10   6   84.19    3.00
  -2  10  -6   78.89    4.40
  -2  10  -6   87.49    3.50
  -2 -10   6   84.59    3.20
   2 -10  -6   84.79    3.40
   2  10   6   82.59    2.20
   2 -10  -6   82.09    3.40
   2 -10  -6   81.99    4.10
   3 -10   6   37.70    3.00
  -3 -10  -6   36.50    2.50
  -3  10   6   34.60    2.60
  -3 -10  -6   34.60    2.00
   3 -10  -6   35.80    2.90
   3 -10  -6   35.80    2.60
  -3 -10   6   37.80    2.60
   3  10   6   36.30    1.80
  -3  10  -6   38.50    2.80
  -3 -10   6   35.10    2.30
   3 -10  -6   32.50    3.10
  -4 -10  -6   32.80    2.40
   4  10  -6   33.20    2.30
  -4  10   6   35.50    3.30
   4 -10   6   33.50    3.40
   4 -10  -6   34.10    3.10
  -4 -10   6   34.50    2.90
   4 -10  -6   31.50    2.80
  -4  10  -6   33.10    3.10
   5 -10   6    7.40    2.60
  -5  10   6   -1.00    2.00
  -5 -10  -6    5.50    1.80
  -5 -10   6    1.90    1.80
   5 -10  -6    2.00    2.30
   5 -10  -6    3.60    1.70
  -5  10  -6    4.20    2.20
  -6 -10  -6    4.90    2.10
  -6  10   6    5.90    2.60
   6 -10   6    7.90    3.00
   6 -10  -6    2.40    2.40
  -6 -10   6    6.10    2.40
   6 -10  -6    6.30    2.20
  -6  10  -6    6.30    2.60
   7 -10   6   11.10    3.40
  -7 -10  -6   13.00    2.80
  -7  10   6   11.40    3.30
  -7  10  -6    9.90    3.20
   7 -10  -6   13.40    2.80
   7 -10  -6    5.70    2.20
  -7 -10   6    7.60    2.90
  -8 -10  -6   10.00    2.90
   8 -10   6    1.90    3.40
   8 -10  -6    5.00    3.60
  -8 -10   6    8.50    3.30
  -8  10  -6    6.50    3.50
  -9 -10  -6    1.60    2.90
  -9 -10   6    6.10    3.70
   0 -11   6    9.40    1.50
   0 -11  -6   10.50    2.00
   0  11   6   11.40    0.90
   0 -11  -6   11.00    1.10
   0  11  -6   10.20    1.30
   0  11  -6    9.60    2.40
  -1 -11  -6   17.50    2.30
  -1 -11  -6   15.20    1.10
  -1  11   6   14.50    1.40
   1 -11   6   16.60    1.90
  -1  11  -6   16.40    1.70
   1 -11  -6   11.40    2.20
  -1 -11   6   17.30    1.80
  -1 -11   6   14.50    1.50
   1 -11  -6   14.90    1.50
   1 -11  -6   16.20    1.60
  -1  11  -6   16.90    2.40
  -2  11   6   23.10    2.00
  -2 -11  -6   23.70    1.30
  -2 -11  -6   20.50    2.10
   2 -11   6   24.60    2.50
  -2 -11  -6   23.40    1.40
   2 -11  -6   21.90    2.10
  -2  11  -6   26.70    2.10
  -2  11  -6   21.80    2.70
   2 -11  -6   24.70    2.10
   2  11   6   22.00    0.60
  -2 -11   6   23.30    2.00
  -2 -11   6   23.50    1.80
   2 -11  -6   21.80    2.40
  -3 -11  -6   89.49    3.00
  -3 -11  -6   90.09    3.00
  -3  11   6   94.79    4.00
   3 -11   6   96.69    4.30
  -3 -11  -6   88.19    3.80
   3 -11  -6   94.69    4.20
   3 -11  -6  101.59    4.80
  -3  11  -6   90.59    4.00
  -3 -11   6   95.49    3.70
   4 -11   6   -0.40    2.00
  -4  11   6   -0.10    1.70
  -4 -11  -6    1.30    1.30
   4 -11  -6   -0.30    1.80
  -4 -11   6    1.80    1.60
  -4  11  -6    0.30    1.80
   4 -11  -6    0.50    2.00
  -5 -11  -6   30.60    2.70
   5 -11   6   35.10    3.70
  -5  11   6   29.40    3.30
   5 -11  -6   28.20    3.30
  -5 -11   6   27.70    2.90
  -5  11  -6   21.90    3.10
   5 -11  -6   32.80    3.50
   6 -11   6    9.80    3.10
  -6 -11  -6    9.60    2.30
   6 -11  -6    8.90    2.90
  -6 -11   6    7.50    2.60
  -6  11  -6   12.10    2.90
   6 -11  -6   12.10    2.60
  -7 -11  -6   14.00    2.60
   7 -11   6    6.40    2.60
  -7 -11   6    9.00    2.70
   7 -11  -6    9.00    2.40
   7 -11  -6    1.50    2.90
  -7  11  -6    6.40    3.20
  -8 -11  -6    3.30    2.60
   8 -11   6    3.50    3.40
   8 -11  -6    9.70    3.60
  -8 -11   6    1.70    2.90
  -9 -11  -6    3.60    3.10
   0 -12   6   33.20    2.00
   0 -12   6   35.60    2.20
   0 -12  -6   36.70    3.20
   0 -12  -6   31.70    1.60
   0  12   6   30.70    0.90
   0  12  -6   30.80    1.80
   0  12  -6   37.10    3.50
  -1 -12  -6    7.80    0.80
  -1 -12  -6    8.10    0.80
   1  12  -6    9.50    1.10
  -1 -12  -6   10.00    2.00
  -1  12   6   10.70    1.20
   1 -12   6    7.40    1.60
  -1  12  -6    8.40    1.50
  -1  12  -6    7.00    2.40
   1 -12  -6    9.60    1.30
   1 -12  -6    9.50    2.20
  -1 -12   6    5.70    1.00
  -1 -12   6    9.60    1.50
  -2 -12  -6   55.19    1.80
  -2 -12  -6   58.39    1.80
   2 -12   6   63.39    3.50
  -2 -12  -6   59.99    3.60
  -2  12   6   56.29    2.70
  -2  12  -6   59.19    4.40
  -2  12  -6   56.39    2.90
   2 -12  -6   62.19    4.10
   2 -12  -6   64.19    3.00
  -2 -12   6   59.59    2.70
   3 -12   6   18.80    2.50
  -3 -12  -6   17.10    2.00
  -3 -12  -6   14.20    1.50
   3 -12  -6   17.10    2.20
  -3  12  -6   15.10    2.30
   3 -12  -6   19.20    2.50
  -3 -12   6   17.60    2.00
   4 -12   6    8.50    2.40
  -4 -12  -6    8.00    1.50
   4 -12  -6    6.60    2.20
  -4  12  -6    2.90    1.90
   4 -12  -6    9.70    2.50
  -4 -12   6    5.10    1.70
   5 -12   6   19.00    3.20
  -5 -12  -6   15.60    2.10
   5 -12  -6   15.60    2.80
   5 -12  -6   16.90    3.10
  -5  12  -6   15.20    2.80
  -5 -12   6   18.40    2.60
   6 -12   6    0.70    2.60
  -6 -12  -6    2.50    1.80
  -6 -12   6    2.80    2.20
   6 -12  -6    3.90    2.20
   6 -12  -6    2.60    2.60
   7 -12   6    3.80    2.80
  -7 -12  -6   -0.10    2.10
   7 -12  -6    2.30    2.30
  -7 -12   6    1.70    2.50
   7 -12  -6   -1.90    2.70
   8 -12   6   -1.00    2.30
  -8 -12  -6    1.50    2.50
  -8 -12   6    5.40    2.90
   8 -12  -6    0.20    3.20
   0 -13  -6   17.40    1.20
   0  13  -6   14.20    2.90
   0 -13   6   15.50    1.80
   0 -13  -6   16.40    2.60
   1 -13   6   39.80    2.80
  -1 -13  -6   43.10    3.50
  -1  13  -6   43.70    3.50
   1 -13  -6   41.10    3.20
  -1 -13   6   41.20    2.30
   1 -13  -6   43.40    2.10
   2 -13   6    5.70    1.80
  -2 -13  -6    8.80    2.20
  -2 -13   6    6.00    1.40
   2 -13  -6    4.40    1.40
  -2  13  -6    7.00    2.20
   2 -13  -6    8.40    2.40
  -3 -13  -6    1.70    0.80
  -3 -13  -6    2.90    1.40
   3 -13   6    4.70    1.90
  -3 -13   6    2.90    1.30
   3 -13  -6   -0.90    2.00
   3 -13  -6    4.00    1.80
  -3  13  -6    2.20    2.00
  -4 -13  -6    8.40    1.40
   4 -13   6   10.30    2.50
   4 -13  -6    8.00    2.40
   4 -13  -6    9.30    2.60
  -4 -13   6    7.90    1.90
  -5 -13  -6   -0.60    1.40
   5 -13   6   -0.60    2.30
   5 -13  -6   -0.80    2.30
   5 -13  -6    0.10    2.00
  -5 -13   6    3.00    1.80
   6 -13   6    6.20    3.00
  -6 -13  -6   10.20    2.20
   6 -13  -6   10.10    2.40
  -6 -13   6    9.40    2.40
   6 -13  -6    6.50    2.90
  -7 -13  -6    3.00    2.30
   7 -13   6    1.80    2.90
   7 -13  -6   -4.60    1.90
   7 -13  -6    0.40    2.70
  -7 -13   6    1.00    2.30
  -8 -13  -6    0.10    2.50
   8 -13  -6   -9.50    2.90
  -8 -13   6    2.40    3.00
   0 -14  -6   10.60    0.80
   0 -14  -6    8.80    2.40
   0 -14   6   10.10    1.60
   0  14  -6    9.30    2.30
   1 -14   6   22.10    2.20
  -1 -14  -6   27.50    2.80
  -1  14  -6   24.20    3.50
   1 -14  -6   23.00    2.90
  -1 -14   6   26.40    2.00
   1 -14  -6   24.50    1.70
  -2 -14  -6    1.50    1.90
   2 -14   6   -0.30    1.40
   2 -14  -6   -0.70    1.50
   2  14   6    0.20    1.20
  -2 -14   6    1.30    1.10
   2 -14  -6   -0.30    1.30
  -2  14  -6   -0.40    2.50
   3 -14   6    7.40    2.30
  -3 -14  -6    4.00    1.60
  -3 -14   6    6.10    1.40
  -3  14  -6    9.20    2.50
   3 -14  -6    3.20    2.40
   3 -14  -6    6.10    1.80
   4 -14   6   25.50    3.20
  -4 -14  -6   20.70    1.60
   4 -14  -6   23.70    2.90
  -4 -14   6   22.70    2.40
   4 -14  -6   19.70    3.20
  -5 -14  -6    0.30    1.30
   5 -14   6    0.60    2.50
  -5 -14   6    2.00    1.70
   5 -14  -6   -2.60    2.10
   5 -14  -6    0.00    2.10
   6 -14   6    1.20    2.50
  -6 -14  -6    2.50    1.80
  -6 -14   6    0.20    2.00
   6 -14  -6   -1.80    2.40
   6 -14  -6   -1.10    2.20
  -7 -14  -6    6.00    2.30
   7 -14   6    6.00    3.10
   7 -14  -6    3.20    2.50
   7 -14  -6    0.70    2.90
  -7 -14   6    5.30    2.50
  -8 -14  -6    6.60    2.70
  -8 -14   6    6.50    3.10
   0 -15   6   -2.20    1.10
   0 -15  -6    1.90    2.30
   0  15  -6   -0.10    2.30
   1 -15   6    0.00    1.40
  -1 -15  -6    5.50    2.30
   1 -15  -6    2.70    1.80
  -1  15  -6    3.40    2.00
  -1 -15   6    2.50    1.10
  -2 -15  -6    2.20    2.10
   2 -15   6    3.90    1.80
   2 -15  -6    2.70    1.40
  -2  15  -6    2.20    2.60
  -2 -15   6    5.10    1.10
   2 -15  -6    1.80    1.80
   3 -15   6   18.50    2.70
  -3  15  -6   16.90    3.70
  -3 -15   6   15.80    1.60
   3 -15  -6   15.60    2.30
   3 -15  -6   18.40    3.20
   4 -15   6   26.60    3.20
   4 -15  -6   16.80    2.80
  -4 -15   6   21.20    2.10
   4 -15  -6   26.50    3.10
   5 -15   6    7.70    2.70
   5 -15  -6    2.80    2.30
  -5 -15   6    7.30    1.80
   5 -15  -6    2.90    2.50
   6 -15   6   -0.30    2.80
   6 -15  -6    4.60    2.80
   6 -15  -6    8.20    2.80
  -6 -15   6    4.60    2.00
   7 -15   6    5.80    3.40
  -7 -15   6    0.50    2.30
   7 -15  -6    2.30    2.50
   7 -15  -6    3.90    3.00
   0 -16  -6    2.00    1.80
   0 -16   6    0.00    1.10
   0  16  -6    0.70    1.80
  -1 -16  -6    2.40    1.80
   1 -16   6    5.40    1.60
  -1  16  -6    3.90    2.80
   1 -16  -6    6.80    2.60
  -1 -16   6    4.50    1.10
  -2 -16  -6    4.20    1.90
   2 -16   6    6.70    1.90
   2 -16  -6    8.50    1.50
   2 -16  -6    7.00    2.30
  -2 -16   6    7.20    1.10
  -2  16  -6   10.40    2.70
   3 -16   6   13.60    2.50
  -3  16  -6   16.70    3.70
  -3 -16   6   17.80    1.60
   3 -16  -6   16.70    3.30
   3 -16  -6   15.30    2.20
   4 -16   6    3.00    2.20
  -4  16  -6    3.80    3.30
   4 -16  -6    5.50    2.30
   4 -16  -6   -0.10    1.70
   5 -16   6    8.80    2.80
   5 -16  -6    9.40    2.90
   5 -16  -6    9.70    3.00
   6 -16   6    3.60    3.10
   6 -16  -6    3.50    2.70
   6 -16  -6    0.00    2.90
   7 -16  -6   -0.40    2.50
   0 -17  -6    0.60    1.80
   0 -17   6    0.70    1.00
   0  17  -6    4.70    2.80
  -1 -17  -6   -1.00    2.20
   1 -17   6   -1.10    1.30
   1 -17  -6    3.60    2.50
  -1  17  -6   -0.70    2.60
   2 -17   6    7.40    1.90
  -2 -17  -6   15.20    2.60
  -2  17  -6    7.50    2.60
   2 -17  -6    9.20    1.50
   2 -17  -6    9.20    3.00
   3 -17   6    6.20    2.20
   3 -17  -6    4.20    2.70
  -3  17  -6    2.60    3.10
   3 -17  -6    3.70    1.80
   4 -17   6    3.90    2.40
   4 -17  -6    4.10    2.20
  -4  17  -6    9.60    3.60
   4 -17  -6    3.40    2.00
   5 -17   6    2.50    2.70
   5 -17  -6    3.20    2.60
   5 -17  -6    4.70    2.90
  -5  17  -6    3.00    3.70
   6 -17   6    8.40    3.30
   6 -17  -6   -1.20    2.80
   6 -17  -6    1.90    2.70
   0 -18  -6    0.90    2.60
   0  18  -6    3.90    2.90
  -1 -18  -6   11.20    2.60
   1 -18   6   17.00    1.90
   1 -18  -6   13.80    2.80
  -1  18  -6   13.70    3.50
   2 -18   6    0.50    1.70
   2 -18  -6    1.20    2.70
  -2  18  -6    3.40    2.40
   3 -18   6    2.00    2.10
   3 -18  -6   -0.70    1.50
   3 -18  -6   -0.80    2.80
  -3  18  -6   -0.10    3.20
   4 -18   6   -0.10    2.30
  -4  18  -6   -1.90    3.10
   4 -18  -6    2.00    2.10
   4 -18  -6    1.00    2.90
   5 -18   6    9.90    3.10
  -5  18  -6   12.10    4.40
   5 -18  -6   10.80    2.90
   5 -18  -6   12.10    3.40
   6 -18   6    4.90    3.00
   6 -18  -6   -1.10    2.80
   6 -18  -6   -2.00    2.90
   0 -19  -6    6.80    2.60
   0  19  -6    5.00    2.40
  -1 -19  -6   12.60    3.40
  -1  19  -6   19.00    3.40
   1 -19  -6   17.40    3.20
   2 -19   6    4.70    1.80
   2 -19  -6    4.50    3.10
  -2  19  -6    1.30    2.50
   3 -19   6   13.00    2.50
  -3  19  -6   18.70    4.30
   3 -19  -6    8.00    2.80
   4 -19   6   -2.00    2.20
  -4  19  -6    0.40    3.60
   4 -19  -6    7.90    3.40
   4 -19  -6   -4.90    1.80
   5 -19   6    9.00    2.80
   5 -19  -6    3.70    3.50
   5 -19  -6   -0.30    2.40
   0  20  -6    5.00    3.30
   0 -20  -6    5.00    3.40
  -1 -20  -6    1.70    2.10
   1 -20  -6    1.80    3.20
  -1  20  -6    1.60    2.30
   2 -20  -6    1.40    2.30
  -2  20  -6    1.90    2.60
   3 -20  -6    7.70    2.90
  -3  20  -6    7.50    3.80
   4 -20   6    8.10    2.60
  -4  20  -6   14.70    4.60
   4 -20  -6    8.20    3.70
   0 -21  -6    2.60    2.50
   0  21  -6   -6.10    2.90
   1 -21  -6    1.40    2.50
  -1  21  -6    0.00    2.30
   2 -21  -6    4.80    3.90
  -2  21  -6    6.60    3.10
  -3  21  -6   10.60    4.30
  -1  22  -6    2.00    2.80
   0   0   7   -1.10    0.90
   0   0   7   -0.50    1.10
   0   0  -7    0.20    1.10
  -1   0   7  157.38    4.40
   1   0   7  159.98    4.40
   1   0  -7  151.18    4.30
   1   0   7  158.08    4.30
  -1   0  -7  154.68    4.30
  -1   0   7  155.18    4.40
   1   0  -7  154.68    4.40
  -2   0  -7  876.21   18.20
   2   0   7  860.51   18.20
  -2   0  -7  907.91   18.30
  -2   0   7  888.51   18.40
   2   0  -7  897.51   18.20
  -3   0   7  141.29    4.70
  -3   0  -7  141.59    4.10
   3   0  -7  145.89    4.60
   3   0   7  148.09    4.80
  -3   0  -7  143.09    4.60
  -4   0  -7   67.19    2.80
   4   0   7   62.59    3.50
  -4   0   7   62.29    3.70
  -4   0  -7   63.89    3.20
   4   0  -7   56.39    3.40
   5   0  -7    0.80    1.90
  -5   0  -7    1.70    1.30
   5   0   7    1.50    1.50
  -5   0  -7   -0.60    1.90
  -5   0   7   -0.60    2.00
  -6   0   7    4.70    2.60
   6   0   7    3.40    1.80
   6   0  -7    2.60    2.50
  -6   0  -7   -1.00    2.20
  -7   0  -7   -1.60    1.80
   7   0  -7    1.40    2.00
  -7   0   7    1.30    2.10
   7   0   7    3.80    2.60
   8   0   7   -0.20    2.60
  -8   0  -7    1.10    2.80
  -8   0   7    3.40    3.20
   8   0  -7   -1.10    2.70
  -9   0   7   39.50    5.00
  -9   0  -7   48.30    4.90
   9   0   7   36.80    5.00
   9   0  -7   46.80    5.30
  10   0  -7    3.30    3.80
  10   0   7    0.80    3.40
   0  -1   7  207.68    5.40
   0  -1   7  212.98    5.20
   0  -1  -7  202.28    5.20
   0   1   7  180.28    5.20
   0   1  -7  207.38    5.30
   0   1   7  212.98    5.20
   1  -1   7  188.18    5.00
   1   1  -7  185.28    5.00
  -1   1   7  182.08    5.10
  -1   1   7  187.28    4.90
  -1  -1  -7  188.38    4.90
   1  -1   7  185.48    5.00
   1   1  -7  176.98    4.90
   1  -1  -7  183.28    5.00
  -1  -1   7  187.48    4.90
   1  -1  -7  199.68    5.20
  -1   1  -7  185.38    5.00
   1   1   7  189.98    5.00
  -1  -1   7  184.68    5.00
   2  -1   7   13.30    1.80
  -2  -1  -7   13.00    1.40
  -2   1   7   13.70    1.80
   2   1  -7   11.20    1.40
  -2  -1  -7   14.90    1.70
  -2  -1   7   14.10    1.70
   2   1   7   13.70    1.50
  -2   1  -7   16.50    1.60
  -2   1  -7   12.80    1.70
   2   1   7   12.50    1.30
  -2  -1   7   15.80    1.90
   2  -1  -7   12.00    1.70
  -3   1   7  226.08    6.60
   3  -1   7  236.88    6.50
   3   1  -7  231.58    6.40
  -3  -1  -7  222.28    6.20
  -3  -1  -7  227.78    4.70
  -3   1  -7  227.28    6.40
  -3  -1   7  222.98    6.40
   3  -1  -7  228.28    6.40
  -3   1  -7  229.78    6.00
   3   1   7  229.38    6.20
   4  -1   7   20.80    2.60
   4   1  -7   20.30    2.10
  -4  -1  -7   18.60    1.60
  -4   1   7   21.10    2.40
  -4  -1  -7   19.50    2.10
  -4  -1   7   22.70    2.70
  -4   1  -7   22.80    2.60
  -4   1  -7   24.80    2.20
   4   1   7   20.40    2.10
   4  -1  -7   25.60    2.70
  -5  -1  -7  139.49    5.50
   5   1  -7  126.89    5.30
  -5   1   7  131.99    5.30
  -5  -1  -7  135.09    4.10
   5  -1   7  136.59    5.50
   5   1   7  130.79    5.30
  -5  -1   7  129.99    5.30
   5  -1  -7  137.19    5.50
  -5   1  -7  130.89    5.50
  -6  -1  -7   32.40    3.60
   6   1  -7   34.10    3.60
  -6  -1  -7   21.40    2.30
   6  -1   7   28.70    3.50
  -6   1   7   22.90    3.50
   6  -1  -7   27.10    3.50
   6   1   7   29.80    3.40
  -6  -1   7   24.60    3.20
  -6   1  -7   26.00    3.50
   7   1  -7    7.10    2.30
  -7  -1  -7   10.40    3.00
  -7  -1  -7    5.50    1.60
  -7   1   7    8.30    3.20
   7  -1   7   12.00    3.00
  -7   1  -7    5.50    2.30
  -7  -1   7    1.90    2.90
   7  -1  -7    9.30    3.10
   7   1   7    6.90    2.70
   8  -1   7    6.60    3.10
   8   1  -7    4.10    2.90
  -8   1   7    2.40    2.40
  -8  -1  -7    6.30    3.30
  -8   1  -7    5.20    2.60
   8   1   7    3.40    2.90
  -8  -1   7   12.40    3.50
   8  -1  -7    5.60    2.50
  -9   1   7   10.10    4.10
  -9  -1  -7   13.60    3.90
   9   1  -7   12.40    3.20
   9  -1   7   13.10    3.70
   9   1   7   15.90    3.30
   9  -1  -7   10.50    3.70
  -9   1  -7   12.70    3.70
  -9  -1   7   12.10    4.20
  10  -1   7   -1.50    3.40
 -10   1   7    2.60    3.90
  10   1  -7    0.60    3.30
  10  -1  -7    0.00    2.70
   0   2   7 1342.07   26.30
   0  -2   7 1305.77   26.30
   0   2   7 1343.97   26.10
   0  -2  -7 1370.06   26.30
   0   2  -7 1340.97   26.30
  -1   2   7  306.57    7.20
   1  -2   7  304.97    7.30
  -1  -2  -7  312.57    7.20
   1  -2   7  294.07    7.20
   1   2  -7  297.37    7.10
  -1  -2   7  291.57    7.10
   1   2   7  302.47    7.10
  -1  -2   7  302.37    7.20
  -1   2  -7  321.67    7.80
   1  -2  -7  296.47    7.10
   1  -2  -7  312.07    7.20
  -2   2   7  476.35   10.80
   2   2  -7  482.15   10.60
   2  -2   7  465.65   10.70
  -2  -2  -7  460.65   10.50
  -2  -2  -7  493.25   10.60
   2   2   7  479.25   10.00
  -2   2  -7  473.25   10.70
   2  -2  -7  483.25   10.80
   2   2   7  472.05   10.50
  -2  -2   7  490.35   10.60
   2  -2  -7  471.85   10.70
  -2   2  -7  477.95   10.80
  -2  -2   7  458.75   10.70
  -3  -2  -7  284.27    5.90
  -3  -2  -7  272.17    7.20
   3   2  -7  285.97    7.40
  -3   2   7  290.57    7.70
   3  -2   7  291.37    7.60
  -3  -2  -7  283.87    7.40
  -3  -2   7  280.47    7.60
  -3   2  -7  285.07    5.90
  -3   2  -7  290.27    7.30
   3  -2  -7  282.87    7.50
  -3   2  -7  284.87    7.60
   3   2   7  286.57    7.30
   4  -2   7   47.30    3.30
  -4  -2  -7   48.60    3.10
   4   2  -7   51.29    3.10
  -4  -2  -7   50.59    2.10
  -4   2   7   51.19    3.40
   4  -2  -7   51.59    3.00
  -4   2  -7   46.70    2.70
   4   2   7   47.10    3.00
  -4   2  -7   46.20    3.20
  -4  -2   7   46.50    3.30
  -5  -2  -7   75.89    4.10
  -5  -2  -7   71.09    2.80
  -5   2   7   73.69    4.50
   5  -2   7   77.29    4.40
   5   2  -7   74.69    4.10
  -5  -2   7   75.89    4.00
   5   2   7   77.09    4.00
  -5   2  -7   79.19    4.40
   5  -2  -7   77.69    3.90
   6   2  -7   44.70    4.00
  -6  -2  -7   48.40    2.50
  -6  -2  -7   48.90    4.10
  -6   2   7   51.79    4.60
   6  -2   7   61.39    4.50
  -6  -2   7   52.69    4.50
  -6   2  -7   59.79    4.50
   6   2   7   50.59    3.90
   6  -2  -7   49.10    3.70
   7  -2   7    2.10    2.00
  -7   2   7   -2.40    2.60
  -7  -2  -7    1.00    2.50
   7   2  -7   -0.70    1.70
  -7   2  -7    0.70    2.00
  -7  -2   7    0.50    2.00
   7   2   7    0.10    1.70
   7  -2  -7   -2.00    1.80
  -8   2   7    3.60    3.20
   8  -2   7    1.00    2.10
  -8  -2  -7    1.50    2.90
   8   2  -7    2.30    2.70
  -8   2  -7    3.70    2.50
  -8  -2   7    1.50    3.20
   8  -2  -7    2.10    2.90
   8   2   7    2.30    2.10
  -9  -2  -7    3.60    3.40
   9   2  -7    5.00    3.20
  -9   2   7    3.80    3.70
   9  -2   7    6.20    3.40
   9   2   7    0.80    3.00
  -9  -2   7    2.70    2.80
  -9   2  -7   10.70    3.80
   9  -2  -7    2.20    3.60
  10  -2   7    9.60    4.10
 -10   2   7    3.10    4.20
  10  -2  -7    8.00    4.20
   0   3   7  259.37    6.20
   0  -3  -7  263.87    6.20
   0  -3   7  250.77    6.30
  -1   3   7  110.99    3.60
   1  -3   7  112.29    3.60
  -1  -3  -7  117.89    3.50
  -1  -3   7  111.99    3.70
   1   3   7  109.79    3.40
  -1  -3   7  107.69    3.40
  -1   3  -7  111.09    3.70
   1  -3  -7  110.19    3.50
   1  -3  -7  111.79    3.50
  -2   3   7   96.79    3.60
   2  -3   7   87.09    3.60
   2   3  -7   93.09    3.30
  -2  -3  -7   91.49    2.70
  -2  -3  -7   85.39    3.10
  -2  -3  -7   87.79    3.20
  -2   3  -7   88.89    3.30
  -2  -3   7   85.69    3.40
   2   3   7   90.59    2.50
   2   3   7   87.39    3.20
   2  -3  -7   94.99    3.50
  -2  -3   7   93.09    3.30
   2  -3  -7   95.99    3.50
  -2   3  -7   85.69    3.30
  -3  -3  -7  112.49    3.00
   3  -3   7  120.29    4.20
   3   3  -7  110.29    4.00
  -3  -3  -7  119.79    4.10
  -3  -3  -7  119.69    4.10
  -3   3   7  117.49    4.40
   3   3   7  121.19    4.10
  -3  -3   7  113.59    4.30
  -3   3  -7  118.39    4.00
   3  -3  -7  111.59    4.00
  -3   3  -7  119.29    3.00
  -3   3  -7  114.69    4.20
  -4   3   7   -0.40    1.80
  -4  -3  -7    1.00    1.50
   4  -3   7   -0.50    1.80
   4   3  -7    0.60    1.20
  -4   3  -7    1.50    0.50
  -4   3  -7    1.30    1.70
   4  -3  -7    0.20    1.30
   4   3   7   -0.80    1.40
  -4  -3   7    1.20    1.70
  -5  -3  -7    2.30    1.90
  -5   3   7   -0.60    2.00
   5   3  -7    2.30    1.80
   5  -3   7    1.90    2.20
   5  -3  -7    1.50    2.10
  -5  -3   7    0.70    1.50
   5   3   7    0.70    1.30
  -5   3  -7    2.80    1.70
  -6  -3  -7    7.30    1.20
  -6  -3  -7    4.90    2.40
   6   3  -7    7.70    2.50
  -6   3   7   10.90    3.00
   6  -3   7    8.60    2.80
   6   3   7    7.10    2.30
   6  -3  -7    5.30    2.60
  -6  -3   7    3.70    2.60
  -6   3  -7    9.30    2.40
   7  -3   7    1.80    2.10
   7   3  -7    1.30    1.90
  -7   3   7   -0.50    2.60
  -7  -3  -7   -2.50    2.30
   7   3   7   -0.40    2.20
   7  -3  -7   -3.30    2.50
  -7   3  -7   -1.60    2.60
  -7  -3   7   -1.10    1.80
   8   3  -7   10.10    3.20
  -8  -3  -7    5.30    3.00
  -8   3   7    7.40    3.50
   8  -3   7    7.70    2.80
  -8   3  -7    1.90    3.00
   8  -3  -7    8.10    2.70
   8   3   7    7.20    2.90
  -8  -3   7    8.10    2.80
   9   3  -7    9.60    3.50
  -9   3   7   11.20    4.10
   9  -3   7   10.90    3.90
  -9  -3  -7   15.90    3.70
  -9   3  -7    9.40    3.80
  -9  -3   7    9.70    3.90
   9  -3  -7   10.10    3.30
 -10   3   7    0.10    4.10
  10  -3   7   -2.50    3.40
  10  -3  -7    0.10    3.70
 -10   3  -7    3.70    4.10
   0  -4   7   12.90    1.40
   0  -4  -7   13.20    1.40
   0   4   7   13.60    1.40
  -1  -4  -7   71.49    2.60
  -1  -4  -7   71.79    2.70
   1  -4   7   73.89    3.00
  -1   4   7   74.09    2.90
   1  -4  -7   72.89    2.90
   1  -4  -7   70.69    2.60
   1   4   7   71.29    2.60
  -1  -4   7   69.99    2.70
  -1   4  -7   69.59    3.20
  -1  -4   7   70.79    2.70
  -2  -4  -7   27.80    1.70
  -2   4   7   31.60    2.30
  -2  -4  -7   30.70    2.00
   2  -4   7   28.50    2.30
   2   4  -7   31.00    1.80
  -2  -4  -7   27.00    1.80
  -2  -4   7   30.70    2.00
   2   4   7   31.20    1.90
  -2   4  -7   26.90    2.20
  -2  -4   7   33.10    2.20
   2  -4  -7   31.60    2.20
   2  -4  -7   27.90    2.10
  -2   4  -7   29.90    2.10
   3  -4   7  169.88    5.40
  -3   4   7  162.98    5.40
  -3  -4  -7  168.88    5.00
  -3  -4  -7  166.68    5.00
   3   4  -7  166.58    5.00
  -3  -4  -7  162.88    4.10
  -3  -4   7  163.68    5.30
  -3   4  -7  157.78    5.10
  -3  -4   7  168.58    5.10
  -3   4  -7  164.78    4.00
  -3   4  -7  166.38    5.20
   3  -4  -7  154.18    5.20
   3   4   7  167.38    4.90
  -4  -4  -7  162.48    5.40
  -4   4   7  174.78    6.00
   4  -4   7  164.78    5.70
   4   4  -7  164.48    5.30
  -4   4  -7  169.08    5.70
  -4   4  -7  169.68    3.90
   4   4   7  159.28    5.20
   4  -4  -7  163.48    5.70
  -4  -4   7  170.98    5.80
   5   4  -7  102.29    4.50
  -5   4   7  103.09    5.00
  -5  -4  -7  100.89    4.30
   5  -4   7   94.99    4.90
   5   4   7   93.79    4.30
  -5   4  -7  100.89    5.00
   5  -4  -7   86.69    4.30
  -5  -4   7   96.69    4.80
  -6  -4  -7   21.00    3.10
  -6   4   7   19.50    3.40
   6  -4   7   18.80    3.30
   6   4  -7   18.70    2.50
   6   4   7   18.10    2.80
   6  -4  -7   15.00    3.10
  -6  -4   7   24.50    3.50
  -6   4  -7   18.20    3.20
  -7   4   7   -0.30    2.60
   7  -4   7    2.10    2.20
  -7  -4  -7    2.20    2.40
   7   4  -7    4.80    2.60
   7   4   7    5.20    2.40
  -7   4  -7   -0.50    2.60
  -7  -4   7   -1.90    1.90
   7  -4  -7    2.80    2.70
  -8  -4  -7    3.20    2.20
  -8   4   7    4.50    3.40
   8  -4   7    3.20    2.50
   8   4  -7    4.50    2.80
  -8   4  -7   16.50    3.80
  -8  -4   7    6.50    2.70
   8  -4  -7    2.90    3.10
  -9   4   7   10.30    4.20
  -9  -4  -7   13.50    3.80
   9  -4   7   19.20    4.40
  -9  -4   7   12.20    4.10
  -9   4  -7   12.40    3.40
   9  -4  -7   17.30    4.40
 -10   4   7   -3.40    3.80
  10  -4   7   -0.50    3.40
  10  -4  -7    0.50    2.90
 -10   4  -7    1.00    3.90
   0  -5  -7  585.74   12.60
   0  -5  -7  601.04   12.30
   0  -5   7  579.44   12.50
   0   5   7  571.74   12.20
  -1  -5  -7  259.47    6.10
  -1   5   7  254.97    6.30
  -1  -5  -7  260.37    6.40
   1  -5   7  253.17    6.50
  -1  -5   7  255.37    6.20
  -1   5  -7  248.18    7.00
   1  -5  -7  257.07    6.30
   1   5   7  256.87    6.10
  -1  -5   7  251.37    6.40
   1  -5  -7  262.17    6.40
  -2  -5  -7  302.87    7.20
  -2  -5  -7  292.57    7.10
  -2   5   7  294.47    7.50
   2  -5   7  298.57    7.70
   2   5  -7  307.17    7.30
  -2  -5  -7  302.37    7.00
  -2  -5   7  304.37    7.50
   2  -5  -7  302.97    7.50
   2   5   7  302.67    7.10
  -2   5  -7  296.87    6.90
  -2  -5   7  297.27    7.20
   2  -5  -7  290.57    7.40
  -2   5  -7  300.67    7.90
  -2   5  -7  299.87    7.50
  -3  -5  -7  174.48    5.10
   3  -5   7  170.38    5.70
  -3  -5  -7  180.48    4.60
   3   5  -7  179.18    5.20
  -3   5   7  192.78    5.80
  -3  -5  -7  167.88    5.10
  -3   5  -7  173.68    5.60
  -3   5  -7  180.38    4.50
  -3   5  -7  175.38    5.60
  -3  -5   7  175.88    5.20
   3   5   7  180.08    5.10
  -3  -5   7  180.58    5.50
   3  -5  -7  175.08    5.40
  -4  -5  -7  153.98    4.90
   4  -5   7  138.09    5.40
   4   5  -7  135.99    4.80
  -4  -5  -7  133.89    4.80
  -4   5   7  128.59    5.20
  -4  -5   7  138.09    4.90
   4  -5  -7  131.89    5.20
  -4   5  -7  130.29    5.00
   4   5   7  133.39    4.60
  -4   5  -7  136.79    3.60
  -5   5   7   23.20    3.20
  -5  -5  -7   24.60    2.80
   5  -5   7   23.40    2.80
   5   5  -7   24.20    2.70
   5   5   7   26.40    2.70
  -5  -5   7   25.90    3.10
   5  -5  -7   28.10    3.20
  -5   5  -7   25.50    3.20
   6  -5   7   56.79    4.60
  -6   5   7   57.39    4.70
  -6  -5  -7   52.99    4.00
   6   5  -7   56.89    4.00
   6  -5  -7   57.39    4.00
  -6   5  -7   56.99    4.10
  -6  -5   7   52.09    4.40
   6   5   7   51.69    3.70
  -7  -5  -7    1.30    2.40
  -7   5   7   -4.40    2.40
   7   5  -7    0.20    2.20
   7  -5   7   -0.20    2.00
  -7  -5   7   -2.30    1.80
   7  -5  -7   -1.50    1.80
  -7   5  -7    0.10    2.00
   7   5   7    2.00    1.70
  -8   5   7   29.20    4.60
  -8  -5  -7   32.50    4.20
   8  -5   7   24.30    3.80
  -8   5  -7   30.40    4.50
   8  -5  -7   16.80    3.90
  -8  -5   7   25.40    3.80
   8  -5  -7   26.60    3.10
  -9  -5  -7    5.70    3.30
   9  -5   7    2.70    3.70
  -9   5   7   10.00    4.10
   9  -5  -7    5.80    3.80
  -9  -5   7    5.40    3.70
  -9   5  -7    3.20    3.70
   0  -6  -7    0.80    1.20
   0  -6   7   -0.10    1.10
   0  -6  -7    0.70    0.90
   0   6   7    2.20    0.90
  -1   6   7  224.38    5.70
  -1  -6  -7  224.78    5.90
   1  -6   7  226.78    6.00
  -1  -6  -7  231.98    5.60
   1  -6  -7  227.68    5.70
  -1   6  -7  208.58    5.80
   1   6   7  224.38    5.40
   1  -6  -7  228.98    5.80
  -1   6  -7  228.98    6.50
  -1  -6   7  229.38    5.70
  -1  -6   7  221.88    5.90
   1  -6  -7  221.48    6.10
  -2  -6  -7   37.00    1.90
  -2   6   7   36.30    2.30
  -2  -6  -7   35.20    2.00
  -2  -6  -7   37.00    2.00
   2   6  -7   35.50    2.10
   2  -6   7   35.70    2.30
   2  -6  -7   39.20    2.40
  -2  -6   7   37.60    2.30
   2  -6  -7   36.00    2.10
  -2   6  -7   35.00    2.40
  -2  -6   7   35.20    2.10
  -2   6  -7   37.10    2.40
   2   6   7   35.90    1.90
  -3  -6  -7   60.19    2.50
   3   6  -7   60.69    2.90
  -3  -6  -7   55.59    2.70
  -3   6   7   58.49    3.00
   3  -6   7   52.49    3.30
  -3  -6  -7   55.39    2.70
  -3   6  -7   61.09    3.60
  -3   6  -7   54.79    3.20
   3   6   7   60.39    2.80
  -3  -6   7   58.79    2.90
  -3  -6   7   52.39    3.00
   3  -6  -7   55.99    2.90
  -4   6   7  118.69    4.80
   4   6  -7  124.49    4.50
  -4  -6  -7  125.89    4.50
  -4  -6  -7  124.89    4.40
   4  -6   7  126.99    5.00
  -4   6  -7  117.29    4.70
  -4  -6   7  123.29    4.80
   4  -6  -7  133.59    5.10
  -4   6  -7  127.39    3.70
   4   6   7  127.19    4.40
   5   6  -7   28.80    2.80
   5  -6   7   29.80    3.50
  -5   6   7   29.20    3.40
  -5  -6  -7   23.60    2.80
   5   6   7   26.60    2.60
   5  -6  -7   29.30    3.30
  -5   6  -7   28.70    2.90
  -5  -6   7   32.00    3.30
   6   6  -7   72.69    4.20
  -6   6   7   67.19    4.90
   6  -6   7   68.99    4.40
  -6  -6  -7   72.49    4.40
   6  -6  -7   68.19    4.30
  -6  -6   7   72.59    4.80
  -6   6  -7   75.59    5.10
   6   6   7   65.19    3.90
  -7   6   7    5.20    3.00
   7  -6   7    6.40    3.10
   7   6  -7    4.40    2.40
  -7  -6  -7    5.40    2.60
   7  -6  -7    7.30    2.60
  -7   6  -7    9.90    3.30
  -7  -6   7    6.70    2.90
   7  -6  -7    2.60    1.80
  -8  -6  -7   23.80    3.70
   8  -6   7   15.60    3.90
  -8   6   7   15.00    3.40
   8  -6  -7   19.80    4.10
  -8   6  -7   15.20    3.90
   8  -6  -7   19.50    2.90
  -8  -6   7   21.30    3.90
   9  -6   7    1.20    3.40
  -9  -6  -7    9.70    3.70
  -9   6   7    7.10    3.90
   9  -6  -7    7.40    3.90
  -9  -6   7   14.50    4.20
  -9   6  -7    6.20    3.90
   0  -7  -7  153.98    4.20
   0   7  -7  152.98    5.10
   0  -7   7  155.28    4.60
   0  -7  -7  163.88    5.00
   0   7   7  150.48    4.10
  -1   7   7   11.70    1.40
  -1  -7  -7   10.30    1.20
  -1  -7  -7    8.90    1.50
   1  -7   7   12.90    1.70
   1  -7  -7    8.70    1.40
   1   7   7   10.20    1.20
   1  -7  -7   11.80    1.40
  -1  -7   7    9.20    1.40
  -1   7  -7    7.20    1.30
  -1  -7   7   12.50    1.40
   1  -7  -7    9.40    1.30
  -1   7  -7    9.80    1.70
   2  -7   7   35.70    2.60
  -2  -7  -7   34.60    2.00
  -2   7   7   37.00    2.30
  -2  -7  -7   37.50    2.10
  -2  -7  -7   35.90    2.10
  -2  -7   7   35.40    2.20
   2   7   7   31.90    1.90
   2  -7  -7   34.70    2.30
  -2  -7   7   34.10    2.30
  -2   7  -7   40.70    3.10
   2  -7  -7   38.20    2.70
  -2   7  -7   36.90    2.40
   2  -7  -7   36.50    2.30
  -3  -7  -7   55.39    2.60
  -3  -7  -7   49.60    2.60
  -3  -7  -7   51.49    2.40
  -3   7   7   53.69    3.10
   3  -7   7   52.09    3.30
   3   7  -7   46.60    2.50
   3   7   7   47.80    2.50
  -3  -7   7   45.40    2.80
  -3   7  -7   49.30    3.50
  -3  -7   7   51.39    2.70
   3  -7  -7   54.09    3.00
   3  -7  -7   51.39    2.80
  -3   7  -7   52.29    3.10
   4  -7   7    8.80    2.30
  -4  -7  -7    9.50    1.90
  -4   7   7    6.30    2.10
   4   7  -7   10.80    1.80
  -4  -7  -7    7.60    1.60
  -4  -7   7   12.30    2.10
  -4   7  -7    8.80    1.90
   4   7   7    5.00    1.40
   4  -7  -7    7.90    1.90
   4  -7  -7    9.70    2.20
   5  -7   7   15.80    2.60
  -5  -7  -7   18.90    2.50
   5   7  -7   21.60    2.60
  -5   7   7   18.30    3.00
  -5   7  -7   18.10    2.60
   5  -7  -7   17.40    2.80
   5  -7  -7   17.90    2.50
   5   7   7   17.90    2.30
  -5  -7   7   21.30    2.80
   6   7  -7   29.60    3.20
   6  -7   7   42.90    4.40
  -6   7   7   34.70    4.00
  -6  -7  -7   35.40    3.50
  -6   7  -7   29.80    3.80
   6  -7  -7   39.10    3.40
  -6  -7   7   27.10    3.40
   6  -7  -7   29.70    3.40
   7  -7   7    4.30    2.90
  -7   7   7    2.60    2.20
  -7  -7  -7    5.10    2.40
  -7   7  -7    2.80    2.60
  -7  -7   7    4.10    2.80
   7  -7  -7    3.60    1.90
   7  -7  -7    1.90    2.70
  -8  -7  -7    6.60    2.90
   8  -7   7    8.70    3.70
  -8   7   7    6.20    3.30
  -8   7  -7    4.70    3.30
  -8  -7   7    8.70    3.50
   8  -7  -7    9.90    3.60
   8  -7  -7    3.50    2.40
   9  -7   7    1.50    2.80
  -9  -7  -7    2.80    3.20
  -9   7   7    4.60    3.00
   9  -7  -7    0.60    3.60
  -9   7  -7    0.30    2.70
  -9  -7   7   -2.30    3.30
   0  -8  -7    5.60    1.30
   0  -8  -7    3.90    1.10
   0  -8   7    4.20    1.30
   0   8   7    5.10    1.00
   0   8  -7    2.30    1.40
  -1  -8  -7   81.29    3.40
   1  -8   7   86.09    3.40
  -1  -8  -7   75.19    2.70
  -1   8   7   79.29    2.80
   1   8   7   81.09    2.60
   1  -8  -7   74.49    3.60
   1  -8  -7   78.39    3.00
  -1  -8   7   78.69    3.10
  -1   8  -7   74.89    3.60
  -1  -8   7   76.59    2.90
  -1   8  -7   78.39    3.10
   1  -8  -7   84.39    3.00
  -2  -8  -7   29.80    2.20
   2  -8   7   26.90    2.40
  -2  -8  -7   30.40    1.80
  -2  -8  -7   30.50    1.80
  -2   8   7   29.80    2.20
  -2  -8   7   28.10    2.30
  -2  -8   7   28.60    2.00
  -2   8  -7   27.10    2.20
   2  -8  -7   30.00    2.20
   2  -8  -7   31.30    2.30
   2   8   7   32.60    1.80
   2  -8  -7   28.00    2.30
  -2   8  -7   28.10    2.50
  -3  -8  -7  122.89    4.20
  -3  -8  -7  125.99    4.00
   3   8  -7  123.49    4.10
  -3  -8  -7  124.19    4.00
   3  -8   7  125.99    4.90
  -3   8   7  126.79    4.60
   3  -8  -7  125.09    4.60
  -3   8  -7  119.49    4.60
   3   8   7  118.79    3.80
  -3  -8   7  124.79    4.40
  -3   8  -7  120.59    5.20
  -3  -8   7  124.89    4.20
   3  -8  -7  129.99    5.00
   4  -8   7   81.59    4.40
  -4  -8  -7   75.49    3.50
  -4   8   7   74.99    4.00
  -4  -8  -7   79.99    3.50
   4   8  -7   71.19    3.30
  -4   8  -7   75.99    4.10
  -4  -8   7   70.09    3.40
   4  -8  -7   73.79    4.00
   4  -8  -7   66.49    3.60
   4   8   7   73.59    3.20
  -4  -8   7   76.29    3.90
   5  -8   7   70.79    4.70
  -5   8   7   68.89    4.40
   5   8  -7   71.69    3.70
  -5  -8  -7   68.59    3.90
   5  -8  -7   64.79    4.00
   5  -8  -7   73.09    4.50
  -5   8  -7   57.09    3.80
   5   8   7   77.09    3.50
  -5  -8   7   74.99    4.30
  -6   8   7    5.40    2.70
   6  -8   7    7.30    2.90
  -6  -8  -7    7.70    2.40
  -6  -8   7    1.90    2.30
   6  -8  -7    6.90    2.80
  -6   8  -7   10.80    2.80
   6  -8  -7    8.50    2.30
  -7  -8  -7   20.70    3.20
  -7   8   7   20.80    3.70
   7  -8   7   18.70    3.70
  -7   8  -7   19.70    3.20
   7  -8  -7   20.10    3.70
  -7  -8   7   21.10    3.60
   7  -8  -7   17.40    2.60
  -8  -8  -7    4.00    2.60
   8  -8   7   -1.90    2.20
  -8   8   7    0.40    3.20
  -8  -8   7    0.10    2.80
   8  -8  -7    2.50    2.10
  -8   8  -7    4.00    3.30
   8  -8  -7    5.70    2.60
   9  -8   7    3.30    3.80
  -9   8   7   -1.90    3.50
  -9  -8  -7    7.40    3.40
  -9  -8   7   -0.20    3.20
  -9   8  -7    3.40    3.80
   9  -8  -7    6.10    3.90
   0  -9  -7  353.66    9.00
   0   9   7  350.16    7.60
   0  -9   7  343.67    8.30
   0  -9  -7  347.07    7.80
   0   9  -7  343.87    9.30
  -1  -9  -7   40.00    2.40
   1  -9   7   39.10    2.50
  -1   9   7   39.20    2.10
   1  -9  -7   37.00    2.50
   1  -9  -7   38.20    2.10
   1  -9  -7   37.90    2.20
  -1  -9   7   34.50    2.30
   1   9   7   36.50    1.70
  -1   9  -7   38.20    2.90
  -1  -9   7   37.90    2.10
  -1   9  -7   35.20    2.30
  -2  -9  -7  101.89    3.20
  -2  -9  -7  102.29    3.80
   2  -9   7   97.79    4.00
  -2  -9  -7   98.69    3.20
  -2   9   7  100.19    3.80
  -2   9  -7   95.79    4.40
  -2   9  -7   98.19    3.80
  -2  -9   7   93.79    3.60
   2  -9  -7  103.79    3.80
   2  -9  -7  101.89    4.40
  -2  -9   7  103.79    3.50
   2  -9  -7  103.29    3.80
   2   9   7   98.19    3.00
  -3   9   7   28.00    2.50
   3  -9   7   26.70    2.40
  -3  -9  -7   26.60    2.20
   3   9  -7   29.20    2.00
  -3  -9  -7   29.40    2.00
  -3  -9  -7   29.30    2.00
  -3   9  -7   30.90    2.70
  -3  -9   7   30.20    2.30
  -3   9  -7   27.30    3.20
   3  -9  -7   29.30    2.50
   3  -9  -7   27.60    2.40
  -3  -9   7   30.30    2.40
   3   9   7   28.80    1.90
   3  -9  -7   30.60    2.60
   4  -9   7   15.30    2.70
  -4  -9  -7   14.60    2.00
  -4   9   7    8.00    2.20
   4   9  -7   12.00    1.90
   4  -9  -7   12.00    2.30
   4  -9  -7   10.10    2.30
  -4   9  -7   14.20    2.50
   4   9   7   12.50    1.70
  -4  -9   7   13.70    2.20
   5   9  -7   10.70    2.10
   5  -9   7    9.80    2.80
  -5  -9  -7    8.90    2.10
  -5   9   7    5.00    2.40
   5  -9  -7    4.30    2.50
   5  -9  -7    7.00    2.20
  -5   9  -7   10.60    2.60
  -5  -9   7    7.20    2.20
   6  -9   7    4.20    2.20
  -6  -9  -7    6.80    2.30
  -6   9   7    3.40    2.50
  -6  -9   7    5.20    2.40
  -6   9  -7    0.40    2.30
   6  -9  -7    8.20    2.70
   6  -9  -7    3.20    2.10
  -7  -9  -7    4.50    2.60
   7  -9   7    8.10    3.20
  -7   9   7    9.30    2.70
  -7   9  -7    8.80    3.20
   7  -9  -7    4.50    2.10
  -7  -9   7   12.60    3.00
   7  -9  -7    7.10    3.10
  -8  -9  -7    3.40    2.70
   8  -9   7   -0.10    3.30
  -8   9   7   -0.20    3.10
  -8   9  -7    2.40    3.00
  -8  -9   7    2.10    3.00
   8  -9  -7   -1.50    3.00
  -9  -9  -7    8.60    3.50
   9  -9   7    6.30    3.90
  -9   9  -7   12.10    4.10
   9  -9  -7    3.70    4.00
  -9  -9   7    4.50    3.70
   0  10  -7   41.00    3.30
   0  10  -7   33.70    2.00
   0 -10  -7   33.00    2.40
   0 -10   7   33.10    2.20
   0  10   7   34.40    1.70
  -1  10   7   13.80    1.50
  -1 -10  -7   10.10    1.90
   1 -10   7   14.40    1.90
   1 -10  -7   16.00    1.70
   1 -10  -7   16.00    1.60
  -1 -10   7   15.80    1.60
   1 -10  -7   13.80    2.20
  -1  10  -7   14.60    1.70
  -1 -10   7   14.50    1.80
   1  10   7   15.00    1.10
  -1  10  -7   15.80    2.70
  -2 -10  -7   12.90    1.40
  -2  10   7   10.20    1.60
   2 -10   7    8.10    1.80
  -2 -10  -7    9.40    1.50
   2 -10  -7    8.30    2.10
   2 -10  -7   11.20    1.70
  -2  10  -7   11.30    2.10
   2  10   7   10.70    1.10
  -2 -10   7   11.80    1.50
   2 -10  -7    9.30    1.70
  -2  10  -7    8.90    1.70
  -2 -10   7   11.60    1.70
  -3 -10  -7   16.70    2.00
  -3  10   7   17.60    2.20
  -3 -10  -7   16.50    1.70
   3 -10   7   16.50    2.50
  -3 -10  -7   19.40    1.80
   3 -10  -7   12.50    2.00
  -3  10  -7   15.90    2.50
  -3 -10   7   21.30    2.10
   3  10   7   14.30    1.50
   3 -10  -7   14.10    2.10
  -3  10  -7   18.30    2.30
   3 -10  -7   17.70    2.30
  -3 -10   7   14.90    2.10
   4  10  -7   31.60    2.30
  -4  10   7   28.90    3.00
   4 -10   7   27.60    3.00
  -4 -10  -7   35.20    2.60
  -4 -10   7   36.70    3.10
   4 -10  -7   34.50    3.20
   4 -10  -7   40.30    3.50
  -4  10  -7   37.90    3.30
  -5  10   7   18.90    3.00
   5 -10   7   15.70    3.10
  -5 -10  -7   17.90    2.30
  -5 -10   7   19.40    2.80
   5 -10  -7   23.50    3.00
  -5  10  -7   22.10    3.10
   5 -10  -7   19.60    3.00
   6 -10   7    3.20    2.80
  -6 -10  -7    3.80    2.20
  -6  10   7    4.30    2.50
   6 -10  -7    1.30    2.00
   6 -10  -7    2.60    2.60
  -6  10  -7    4.60    2.60
  -6 -10   7    0.80    2.40
   7 -10   7    2.40    3.10
  -7 -10  -7    5.40    2.50
  -7  10   7    6.40    3.00
   7 -10  -7    1.30    2.20
   7 -10  -7    2.40    2.80
  -7 -10   7    7.80    2.80
  -7  10  -7    6.90    3.20
   8 -10   7    8.20    3.00
  -8 -10  -7   10.50    2.90
   8 -10  -7    3.30    3.50
  -8  10  -7    7.40    2.90
  -8 -10   7    1.60    2.90
  -9 -10  -7    4.60    3.00
   0  11   7   -0.60    0.70
   0 -11   7    0.20    0.90
   0 -11   7   -0.10    1.20
   0  11  -7    1.30    1.50
   0 -11  -7   -1.30    1.50
   0 -11  -7    0.20    0.40
   0  11  -7   -0.70    1.00
  -1 -11  -7   15.90    1.40
  -1 -11  -7   17.40    2.30
  -1  11   7   15.80    1.60
   1 -11   7   12.60    1.90
  -1 -11   7   16.00    1.60
   1  11   7   17.20    1.00
  -1  11  -7   15.80    1.80
   1 -11  -7   18.70    2.50
   1 -11  -7   18.10    1.80
  -1 -11   7   18.20    1.90
  -1  11  -7   16.20    2.80
   1 -11  -7   20.80    1.80
  -2 -11  -7   16.40    1.40
  -2 -11  -7   17.20    1.50
   2 -11   7   15.30    2.20
  -2 -11  -7   16.90    2.20
  -2  11   7   14.80    1.80
  -2  11  -7   15.50    1.90
   2 -11  -7   16.30    2.00
   2  11   7   16.80    1.10
  -2 -11   7   16.50    1.80
   2 -11  -7   18.60    2.00
  -2  11  -7   16.60    2.90
  -2 -11   7   12.70    1.80
   2 -11  -7   16.00    2.30
  -3 -11  -7    4.00    1.20
  -3 -11  -7    3.80    1.60
  -3  11   7    2.90    1.70
   3 -11   7    1.60    1.90
  -3  11  -7    4.60    1.70
  -3 -11   7    2.90    1.50
   3 -11  -7    2.60    2.10
  -3  11  -7    4.60    2.00
   3 -11  -7    1.30    1.60
  -4  11   7   31.70    3.00
   4 -11   7   31.80    3.40
  -4 -11  -7   29.10    2.30
  -4  11  -7   34.10    3.10
  -4 -11   7   35.60    2.80
   4 -11  -7   37.00    3.40
   4 -11  -7   32.50    3.00
  -5  11   7   16.20    2.90
   5 -11   7   19.20    3.20
  -5 -11  -7   17.40    2.30
   5 -11  -7   17.30    2.60
  -5 -11   7   21.10    2.90
  -5  11  -7   17.90    2.60
   5 -11  -7   16.10    2.90
   6 -11   7    3.50    2.80
  -6 -11  -7    1.20    1.90
  -6 -11   7    5.20    2.30
   6 -11  -7    4.00    2.50
  -6  11  -7    1.20    2.50
   6 -11  -7    1.70    2.30
  -7 -11  -7   -3.90    2.00
   7 -11   7    4.30    3.20
   7 -11  -7    0.50    2.80
  -7 -11   7    2.20    2.50
   7 -11  -7    1.30    2.40
  -8 -11  -7    4.60    2.70
   8 -11   7    8.70    3.90
  -8 -11   7    3.50    2.90
   8 -11  -7    2.30    3.30
   0 -12  -7    4.00    1.50
   0 -12   7    4.40    1.20
   0  12  -7    5.70    1.90
   0 -12  -7    4.70    1.00
   0 -12   7    1.60    1.40
   0  12  -7    4.20    1.20
   1  12  -7    1.80    1.00
  -1 -12  -7    0.90    0.80
   1 -12   7   -1.10    1.40
  -1 -12  -7   -0.10    1.60
  -1  12  -7    0.20    1.20
   1 -12  -7    2.40    1.10
  -1  12  -7    0.00    2.20
  -1 -12   7    2.70    1.10
   1 -12  -7   -0.10    1.30
   1 -12  -7    2.30    1.10
  -1 -12   7    1.60    1.30
  -2 -12  -7   80.89    2.60
   2 -12   7   84.09    3.90
  -2 -12  -7   79.79    2.50
  -2 -12  -7   84.99    4.20
  -2  12  -7   84.79    3.70
  -2 -12   7   80.99    3.40
  -2  12  -7   87.19    5.10
   2 -12  -7   83.79    3.50
   2 -12  -7   89.49    4.70
  -3 -12  -7   29.30    1.90
  -3 -12  -7   30.00    2.40
   3 -12   7   28.10    3.10
  -3 -12   7   30.80    2.50
  -3  12  -7   32.90    3.00
  -3  12  -7   34.50    4.00
   3 -12  -7   36.30    3.70
   3 -12  -7   27.50    3.00
   4 -12   7   17.10    2.80
  -4 -12  -7   18.90    2.00
  -4 -12   7   15.50    2.30
   4 -12  -7   14.80    2.70
   4 -12  -7   17.10    3.00
  -4  12  -7   16.60    2.60
  -5 -12  -7    4.50    1.70
   5 -12   7    5.10    2.10
   5 -12  -7    5.00    2.40
   5 -12  -7    3.60    2.40
  -5 -12   7    5.50    2.10
  -6 -12  -7    9.60    2.30
   6 -12   7    9.70    3.00
  -6 -12   7   12.70    2.80
   6 -12  -7    6.80    2.50
   6 -12  -7    8.30    2.90
   7 -12   7   34.10    4.60
  -7 -12  -7   32.30    3.50
  -7 -12   7   24.80    3.70
   7 -12  -7   31.50    3.70
   7 -12  -7   38.50    4.70
   8 -12   7   -4.50    3.20
  -8 -12  -7    4.20    2.60
  -8 -12   7    4.00    3.00
   8 -12  -7    3.40    3.50
   0 -13  -7    6.90    1.10
   0 -13  -7    7.10    1.80
   0  13  -7   10.10    2.20
   0 -13   7    6.20    1.60
   1 -13   7    7.60    1.80
  -1 -13  -7    6.90    0.80
  -1 -13  -7    5.00    2.10
  -1 -13  -7    6.60    0.80
  -1  13  -7    8.60    2.20
   1 -13  -7    3.80    1.70
   1 -13  -7    6.80    1.30
  -1 -13   7    7.80    1.50
  -2 -13  -7    4.80    0.70
  -2 -13  -7    5.10    0.80
  -2 -13  -7    5.20    1.70
   2 -13   7    4.10    1.90
  -2 -13   7    4.70    1.50
  -2  13  -7    2.90    2.00
   2 -13  -7    3.80    1.80
   2 -13  -7    1.50    1.40
  -3 -13  -7    4.30    1.00
   3 -13   7    4.70    2.20
  -3 -13  -7    4.10    1.90
   3 -13  -7    5.70    1.90
   3 -13  -7    4.80    2.40
  -3 -13   7    4.00    1.60
  -3  13  -7    3.50    2.70
  -4 -13  -7   15.80    1.70
   4 -13   7   14.20    2.80
  -4 -13   7   16.60    2.30
  -4  13  -7   10.80    2.70
   4 -13  -7   15.60    2.70
   4 -13  -7   13.20    2.50
  -5 -13  -7   -2.10    1.40
   5 -13   7    1.90    2.50
   5 -13  -7    0.70    2.30
   5 -13  -7    0.70    1.60
  -5 -13   7    2.00    1.90
   6 -13   7    2.70    2.60
  -6 -13  -7    2.80    2.00
  -6 -13   7   -0.70    2.00
   6 -13  -7   -0.40    2.50
   6 -13  -7    0.60    2.30
   7 -13   7    1.50    3.10
  -7 -13  -7    2.40    2.20
   7 -13  -7    0.50    2.90
   7 -13  -7    0.30    2.30
  -7 -13   7    5.80    2.70
  -8 -13  -7    1.50    2.60
  -8 -13   7    0.20    2.90
   0  14  -7    1.20    1.80
   0 -14   7   -0.30    1.40
   0 -14  -7   -0.30    1.50
  -1 -14  -7    4.40    2.20
   1 -14   7    1.50    1.60
  -1  14  -7    5.60    2.70
   1 -14  -7    4.00    1.10
  -1 -14   7    5.20    1.40
   1 -14  -7    4.40    2.30
   2 -14   7   35.60    3.20
  -2 -14  -7   46.00    3.70
  -2  14  -7   45.60    4.50
   2 -14  -7   42.00    4.10
  -2 -14   7   44.90    2.60
   2 -14  -7   46.90    2.80
  -3 -14  -7   11.00    1.00
  -3 -14  -7   11.40    2.30
   3 -14   7   11.10    2.50
  -3  14  -7    9.00    2.60
  -3 -14   7    9.70    1.80
   3 -14  -7    9.40    2.10
   3 -14  -7    9.50    2.30
   4 -14   7    4.50    2.20
  -4 -14  -7    5.30    1.20
   4 -14  -7    7.60    2.30
  -4 -14   7    5.40    1.70
   4 -14  -7    5.20    2.50
  -4  14  -7   10.60    2.70
  -5 -14  -7    2.80    1.40
   5 -14   7    1.80    2.40
  -5 -14   7    4.30    1.90
   5 -14  -7    3.70    2.40
   5 -14  -7    2.80    2.40
  -6 -14  -7    6.40    1.90
   6 -14   7    3.30    3.00
   6 -14  -7    3.30    2.50
   6 -14  -7    3.10    2.80
  -6 -14   7    6.60    2.30
  -7 -14  -7    2.20    2.10
   7 -14   7    3.10    3.30
  -7 -14   7    5.30    2.60
   7 -14  -7    1.00    2.30
   7 -14  -7   -5.00    2.70
   0  15  -7    1.30    2.50
   0 -15   7   -0.40    1.30
   0 -15  -7    0.30    1.60
   1 -15   7   11.70    2.00
  -1 -15  -7   16.50    2.50
  -1  15  -7    9.80    2.60
   1 -15  -7   14.40    2.90
  -1 -15   7   12.80    1.60
  -2 -15  -7    8.30    2.00
   2 -15   7    9.00    2.10
   2 -15  -7    8.00    2.70
  -2 -15   7   11.70    1.60
   2 -15  -7    8.80    1.60
  -2  15  -7   10.50    3.20
   3 -15   7   13.10    2.40
  -3 -15  -7   11.50    2.50
  -3 -15   7   14.10    1.80
   3 -15  -7   11.30    2.20
  -3  15  -7    6.50    3.10
   3 -15  -7   11.40    2.50
   4 -15   7    3.90    2.50
  -4  15  -7    0.10    2.90
   4 -15  -7   -5.50    2.10
   4 -15  -7    2.10    2.10
  -4 -15   7    3.30    1.60
   5 -15   7    7.90    2.80
  -5 -15   7    1.40    1.80
  -5  15  -7    2.50    3.40
   5 -15  -7    8.50    2.60
   5 -15  -7    5.50    2.80
   6 -15   7    2.60    2.90
   6 -15  -7   -0.10    2.60
  -6 -15   7    5.40    2.20
   6 -15  -7    4.40    3.10
   7 -15   7    1.50    3.30
   7 -15  -7   -4.00    2.40
  -7 -15   7    3.10    2.40
   7 -15  -7    1.60    3.20
   0  16  -7   14.30    3.20
   0 -16  -7   13.40    3.00
   0 -16   7   19.50    2.00
  -1 -16  -7   13.60    2.90
   1 -16   7   11.40    2.00
  -1 -16   7   13.90    1.60
  -1  16  -7   18.80    3.50
   1 -16  -7   11.90    2.40
   2 -16   7   10.30    2.10
  -2 -16  -7    9.20    2.60
  -2  16  -7    9.10    2.70
   2 -16  -7   13.10    1.80
   2 -16  -7    9.50    3.00
  -2 -16   7   11.10    1.50
   3 -16   7    8.60    2.30
  -3 -16   7    3.10    1.30
   3 -16  -7    6.00    2.20
  -3  16  -7    7.80    3.50
   3 -16  -7    7.20    2.00
   4 -16   7   10.20    2.80
  -4  16  -7    4.10    3.30
   4 -16  -7   11.50    3.10
  -4 -16   7    8.80    1.70
   4 -16  -7    8.40    2.40
   5 -16   7    4.20    2.70
  -5 -16   7    2.60    1.70
  -5  16  -7   -0.20    3.20
   5 -16  -7    2.60    2.60
   5 -16  -7    6.30    2.90
   6 -16   7    0.10    2.80
  -6  16  -7    1.60    3.90
   6 -16  -7    3.60    2.80
   6 -16  -7    3.60    2.70
   7 -16  -7    2.70    2.70
   0 -17   7    7.20    1.50
   0  17  -7    1.30    2.70
   0 -17  -7    1.60    2.60
   1 -17   7    2.90    1.60
  -1 -17  -7    6.40    2.60
   1 -17  -7    2.30    1.90
  -1  17  -7   -1.00    2.00
  -1 -17   7    2.70    1.10
  -2 -17  -7    5.20    2.50
   2 -17   7    7.20    2.00
  -2  17  -7    6.20    3.20
   2 -17  -7    8.00    2.90
   2 -17  -7    5.80    1.40
   3 -17   7    0.50    1.90
   3 -17  -7    2.30    1.70
   3 -17  -7    6.40    2.40
  -3  17  -7   -1.60    2.90
   4 -17   7    0.70    2.20
   4 -17  -7    5.20    2.90
  -4  17  -7   -0.10    3.20
   4 -17  -7    1.70    2.10
   5 -17   7    1.80    2.70
   5 -17  -7    7.60    2.60
   5 -17  -7    4.20    3.00
  -5  17  -7   -1.50    2.30
   6 -17   7    8.50    3.40
   6 -17  -7    8.10    3.40
   6 -17  -7    6.50    3.20
  -6  17  -7    5.50    4.00
   0 -18  -7   -1.70    1.80
   0  18  -7    1.80    2.80
   1 -18   7    1.90    1.40
  -1 -18  -7   -3.00    2.20
  -1  18  -7   -1.20    2.60
   1 -18  -7    2.90    2.20
   2 -18   7    0.50    1.70
  -2 -18  -7    3.20    1.90
   2 -18  -7    5.90    2.40
  -2  18  -7   -3.90    2.80
   3 -18   7    7.00    2.30
   3 -18  -7   12.20    3.00
   3 -18  -7    8.10    1.90
  -3  18  -7    8.20    2.80
   4 -18   7    7.10    2.70
   4 -18  -7    7.50    3.30
   4 -18  -7    5.40    2.20
  -4  18  -7   11.40    3.90
   5 -18   7    4.90    3.00
   5 -18  -7    5.30    3.00
  -5  18  -7    1.90    2.90
   5 -18  -7   -0.10    2.40
   6 -18  -7    6.30    3.30
   0  19  -7   -1.90    2.90
   0 -19  -7    5.40    3.10
  -1 -19  -7   12.70    3.30
   1 -19  -7    4.80    3.20
  -1  19  -7   11.90    3.70
   2 -19   7   -1.50    1.70
  -2  19  -7   -0.80    3.20
   2 -19  -7   -1.80    2.00
   3 -19   7   -0.40    2.00
  -3  19  -7    5.50    2.80
   3 -19  -7    4.90    2.60
   4 -19   7   -1.30    2.20
   4 -19  -7    4.00    3.30
   4 -19  -7    0.00    2.10
  -4  19  -7    0.80    3.70
   5 -19   7    5.90    2.90
   5 -19  -7   -3.20    2.90
   5 -19  -7    0.60    2.50
   0 -20  -7    6.00    3.30
  -1 -20  -7   10.60    3.40
   1 -20  -7    4.50    2.60
  -1  20  -7   14.10    3.90
   2 -20  -7   10.60    3.70
  -2  20  -7    4.00    3.70
  -3  20  -7    0.30    2.70
   3 -20  -7   -0.60    3.30
   4 -20   7   -1.80    2.30
   4 -20  -7    3.80    2.70
   0 -21  -7    2.90    3.20
  -1 -21  -7    9.10    2.90
  -1  21  -7    8.80    3.90
   1 -21  -7   10.00    3.80
  -2  21  -7    0.20    3.60
   2 -21  -7    0.60    3.50
  -1  22  -7   -1.70    3.50
   0   0   8  187.18    5.10
   0   0  -8  184.98    5.10
   1   0   8  116.39    3.70
  -1   0  -8  119.89    3.90
  -1   0   8  112.99    3.90
   1   0  -8  114.49    4.10
   1   0  -8  117.39    3.80
  -2   0  -8   -0.10    1.20
   2   0   8    1.00    0.90
   2   0  -8    0.70    1.30
   2   0   8    0.30    1.00
  -2   0   8   -1.10    1.30
  -3   0  -8    1.40    1.00
  -3   0   8    0.60    1.50
  -3   0  -8   -2.00    1.30
   3   0  -8    2.20    1.50
   3   0   8    1.10    1.10
  -4   0   8   41.90    2.90
   4   0  -8   37.70    2.70
  -4   0  -8   40.20    3.10
   4   0   8   42.60    3.20
  -4   0  -8   42.30    2.40
  -5   0   8   34.30    3.60
  -5   0  -8   39.20    3.50
   5   0  -8   42.20    3.50
  -5   0  -8   38.10    2.60
   5   0   8   35.40    3.30
   6   0  -8   16.00    2.70
   6   0   8   17.30    3.00
  -6   0   8   19.70    3.40
  -6   0  -8   16.80    3.10
  -6   0  -8   16.10    2.10
  -7   0   8   -0.60    2.80
   7   0  -8    1.40    2.60
  -7   0  -8   -3.30    2.40
  -7   0  -8    1.20    1.60
   7   0   8   -2.40    1.60
  -8   0  -8    1.00    2.90
  -8   0   8   -0.60    3.00
   8   0   8    0.90    2.70
   8   0  -8   -0.60    2.80
  -9   0  -8    4.10    3.70
   9   0  -8    9.80    3.70
   9   0   8    2.80    3.20
  -9   0   8    0.40    2.60
  10   0  -8   -2.20    3.50
   0   1   8   55.79    2.60
   0  -1  -8   52.49    2.50
   0  -1   8   53.49    2.40
   0  -1   8   52.69    2.60
   0   1  -8   56.19    2.90
  -1  -1  -8  205.68    5.50
  -1   1   8  199.78    5.50
   1   1  -8  200.18    5.40
   1  -1   8  203.28    5.40
   1  -1   8  198.98    5.50
  -1  -1   8  209.78    5.40
   1   1   8  203.58    5.50
   1  -1  -8  195.58    5.30
   1  -1  -8  204.88    5.50
  -1  -1   8  205.68    5.60
  -2  -1  -8   73.29    3.10
  -2  -1  -8   70.69    2.90
  -2   1   8   68.39    3.00
   2  -1   8   66.49    2.90
   2   1  -8   68.59    2.90
   2  -1  -8   66.69    2.90
   2   1   8   68.29    2.90
  -2   1  -8   67.49    3.10
   2   1   8   67.69    2.50
  -2  -1   8   72.79    3.10
   3   1  -8  184.58    5.70
   3  -1   8  190.88    5.80
  -3  -1  -8  190.08    5.70
  -3   1   8  192.98    6.00
  -3  -1  -8  193.28    4.20
  -3  -1   8  185.48    5.90
   3  -1  -8  188.58    5.70
  -3   1  -8  195.18    5.70
  -3   1  -8  192.28    5.40
   3   1   8  197.48    5.80
  -4   1   8   21.00    2.70
   4  -1   8   20.10    2.40
  -4  -1  -8   21.70    2.60
  -4  -1  -8   20.70    1.70
   4   1  -8   20.00    2.20
  -4   1  -8   22.50    2.20
  -4   1  -8   18.90    2.30
   4  -1  -8   18.40    2.20
   4   1   8   20.50    2.50
  -4  -1   8   20.80    2.60
   5   1  -8  168.48    6.10
  -5  -1  -8  165.18    4.80
  -5  -1  -8  165.68    6.10
   5  -1   8  161.38    6.10
  -5   1   8  157.58    6.30
  -5   1  -8  159.28    6.20
   5   1   8  166.58    6.00
  -5   1  -8  152.78    5.10
   5  -1  -8  155.48    6.00
  -5  -1   8  148.29    5.90
  -6   1   8   81.29    5.20
  -6  -1  -8   70.19    3.20
  -6  -1  -8   71.59    4.70
   6  -1   8   67.59    4.20
   6   1  -8   64.69    4.10
  -6   1  -8   75.99    3.80
   6   1   8   76.99    4.60
  -6  -1   8   68.39    5.00
   6  -1  -8   71.79    4.30
  -6   1  -8   72.39    4.80
  -7  -1  -8   16.00    3.40
   7   1  -8   14.20    3.20
  -7   1   8   16.40    3.10
   7  -1   8   15.60    3.30
  -7   1  -8   26.10    3.80
   7  -1  -8   20.80    3.50
   7   1   8   15.70    3.20
  -7  -1   8   19.80    3.60
  -7   1  -8   15.50    2.40
  -8  -1  -8    0.00    2.70
   8   1  -8    2.10    2.80
  -8   1   8   -2.50    2.00
   8  -1   8    4.40    2.90
  -8  -1   8   -4.90    1.80
   8   1   8   -1.20    2.60
   8  -1  -8    0.70    2.10
  -8   1  -8   -5.10    2.70
  -9  -1  -8   21.10    4.40
   9  -1   8   20.00    4.20
  -9   1   8   25.90    4.90
   9   1  -8   12.80    3.40
   9  -1  -8   18.20    4.10
  -9   1  -8   16.80    4.40
   9   1   8   23.30    4.20
  -9  -1   8   16.20    4.50
  10   1  -8   -1.30    2.70
  10  -1   8   -5.10    3.30
  10  -1  -8   -5.60    3.50
   0  -2  -8  273.97    6.70
   0  -2   8  273.07    6.90
   0   2   8  275.17    6.70
   0  -2   8  279.97    6.70
  -1   2   8    7.10    1.20
   1   2  -8    7.40    1.40
  -1  -2  -8   11.20    1.50
   1  -2   8    6.20    1.50
   1   2   8    6.50    1.40
  -1  -2   8    9.50    1.40
  -1  -2   8    7.70    1.40
   1  -2  -8    8.60    1.50
   1  -2  -8    7.70    1.20
   2  -2   8  171.38    5.30
   2   2  -8  166.48    4.90
  -2   2   8  171.38    5.30
  -2  -2  -8  179.58    5.10
   2   2   8  171.28    4.40
   2   2   8  177.98    5.00
  -2  -2   8  167.88    5.10
  -2   2  -8  172.28    5.20
   2  -2  -8  168.18    5.10
  -2   2  -8  172.58    5.00
   3  -2   8   43.60    3.00
  -3  -2  -8   45.10    2.70
  -3  -2  -8   40.90    1.50
  -3   2   8   40.20    2.90
   3   2  -8   43.20    2.70
  -3   2  -8   43.20    2.60
   3  -2  -8   44.40    2.60
  -3  -2   8   43.00    2.90
  -3   2  -8   38.90    2.50
   3   2   8   41.60    2.40
  -4  -2  -8   66.19    3.60
   4  -2   8   68.19    3.50
   4   2  -8   67.99    3.60
  -4   2   8   68.79    3.60
  -4   2  -8   66.39    3.80
  -4   2  -8   67.39    3.20
   4  -2  -8   69.59    3.50
  -4  -2   8   69.99    3.90
   4   2   8   66.29    3.50
  -5  -2  -8  102.99    4.90
  -5  -2  -8  104.79    3.40
  -5   2   8  109.79    5.30
   5   2  -8  114.49    5.00
   5  -2   8  113.19    5.20
   5   2   8  107.19    4.80
  -5  -2   8  109.69    5.30
   5  -2  -8  104.49    5.00
  -5   2  -8  111.19    5.20
  -5   2  -8  107.89    4.30
  -6  -2  -8   10.50    2.40
  -6   2   8   14.40    2.80
   6  -2   8   15.90    3.10
  -6  -2  -8   13.20    1.70
   6   2  -8   11.80    2.40
   6   2   8   14.20    2.80
  -6  -2   8   12.40    2.60
  -6   2  -8   11.20    2.20
   6  -2  -8    9.20    2.80
  -6   2  -8   10.00    2.40
   7   2  -8   10.50    3.00
  -7   2   8   19.20    3.70
  -7  -2  -8   16.30    2.90
   7  -2   8   15.40    3.30
  -7   2  -8   15.40    3.40
   7   2   8   16.10    2.80
   7  -2  -8   16.20    3.30
  -7  -2   8    8.80    3.30
  -8  -2  -8    3.60    2.90
   8  -2   8    7.50    3.30
   8   2  -8    1.00    2.80
  -8   2   8    4.30    3.20
   8   2   8    1.40    2.80
   8  -2  -8    1.70    3.10
  -8  -2   8    8.30    3.50
  -8   2  -8    3.20    3.20
   9   2  -8   22.20    4.20
   9  -2   8   12.20    4.00
  -9  -2  -8   19.80    4.10
  -9   2   8   27.40    4.90
  -9   2  -8   16.60    4.30
   9  -2  -8   16.40    4.00
  -9  -2   8   21.80    4.10
  10  -2   8   -1.50    3.30
  10  -2  -8   -0.90    3.60
   0  -3  -8  577.84   12.30
   0   3   8  593.24   12.40
   0  -3   8  555.14   12.40
   1  -3   8   12.10    1.70
  -1   3   8    9.00    1.60
  -1  -3  -8    8.20    1.40
   1  -3  -8   11.10    1.60
   1   3   8   11.70    1.50
  -1  -3   8   12.30    1.70
  -1  -3   8   10.40    1.40
   1  -3  -8   10.60    1.30
  -2   3   8   58.19    2.80
  -2  -3  -8   63.49    2.30
   2   3  -8   59.39    2.60
  -2  -3  -8   61.99    2.80
   2  -3   8   59.99    3.10
   2  -3  -8   59.89    2.70
  -2   3  -8   62.09    3.00
  -2  -3   8   62.09    3.00
  -2  -3   8   59.59    2.80
   2   3   8   60.19    2.10
   2   3   8   62.59    2.80
  -2   3  -8   61.89    2.80
  -3   3   8   59.69    3.10
   3   3  -8   59.69    3.10
  -3  -3  -8   57.99    2.00
  -3  -3  -8   60.39    3.00
  -3  -3  -8   63.19    2.80
   3  -3   8   57.79    3.10
  -3   3  -8   59.09    3.10
   3   3   8   58.79    3.00
  -3   3  -8   61.59    3.30
  -3  -3   8   56.69    3.00
  -3   3  -8   62.49    2.00
   3  -3  -8   58.69    3.20
  -4  -3  -8   96.69    4.20
  -4   3   8   92.39    4.50
   4  -3   8  106.09    4.70
   4   3  -8   98.29    4.00
  -4   3  -8   95.09    2.40
   4  -3  -8   98.29    4.40
  -4   3  -8   90.79    4.10
  -4   3  -8   96.99    4.00
  -4  -3   8   91.19    4.10
   4   3   8   87.59    3.80
   5  -3   8   17.30    2.90
  -5   3   8   16.10    2.50
   5   3  -8   13.40    2.10
  -5  -3  -8   16.10    2.30
  -5  -3   8   14.20    2.80
  -5   3  -8   16.70    2.30
   5   3   8   14.20    2.40
   5  -3  -8   11.10    2.20
  -5   3  -8   14.90    2.40
   6   3  -8   13.30    2.70
  -6  -3  -8   13.90    2.90
   6  -3   8   16.40    3.10
  -6   3   8   12.70    2.60
   6   3   8   17.40    2.80
  -6  -3   8   16.70    2.80
   6  -3  -8   15.70    2.70
  -6   3  -8   18.00    2.90
   7  -3   8    1.30    2.60
  -7   3   8    3.80    2.90
  -7  -3  -8    3.20    2.60
   7   3  -8    2.30    2.50
  -7  -3   8   -0.20    2.70
  -7   3  -8   -1.20    2.60
   7   3   8    4.40    2.00
   7  -3  -8    7.40    2.80
  -8   3   8    1.60    3.20
   8   3  -8   -3.90    2.50
  -8  -3  -8    2.20    2.90
   8  -3   8    3.10    3.20
  -8   3  -8    1.30    3.10
  -8  -3   8    5.10    3.30
   8   3   8    2.20    2.50
   8  -3  -8    4.50    2.50
  -9  -3  -8    9.80    3.70
  -9   3   8    6.00    3.80
   9   3  -8    7.00    3.50
   9  -3   8   13.50    4.00
   9  -3  -8    8.00    3.50
  -9   3  -8    4.10    3.70
  -9  -3   8    2.80    3.80
  10  -3   8   -3.40    2.70
  10  -3  -8   -4.60    2.20
   0   4   8  145.69    4.20
   0  -4   8  137.89    4.30
   0  -4  -8  146.69    4.30
  -1   4   8   24.20    2.00
   1  -4   8   25.40    1.90
  -1  -4  -8   24.50    1.80
  -1  -4   8   26.20    1.80
   1  -4  -8   28.50    2.10
  -1  -4   8   22.20    2.00
   1   4   8   26.40    1.80
   1  -4  -8   21.70    1.80
  -2  -4  -8   62.59    2.40
  -2   4   8   60.99    3.00
  -2  -4  -8   68.69    2.80
   2   4  -8   62.29    2.80
   2  -4   8   62.89    3.20
  -2  -4   8   58.99    2.80
  -2   4  -8   58.39    2.80
  -2   4  -8   62.19    2.90
   2   4   8   62.19    2.70
   2  -4  -8   61.69    2.80
  -2  -4   8   60.29    3.00
   2  -4  -8   63.39    3.00
  -3  -4  -8   47.20    1.90
   3   4  -8   45.20    2.70
   3  -4   8   46.30    3.20
  -3   4   8   50.79    2.90
  -3  -4  -8   52.89    2.70
  -3  -4  -8   45.90    2.70
   3  -4  -8   48.50    3.00
  -3  -4   8   57.89    3.20
  -3   4  -8   50.59    3.10
  -3   4  -8   51.39    3.10
  -3   4  -8   49.00    2.00
   3   4   8   46.10    2.60
  -4  -4  -8   88.09    2.50
  -4  -4  -8   86.09    3.90
   4   4  -8   89.39    3.70
  -4   4   8   85.19    4.40
   4  -4   8   82.29    4.40
   4   4   8   92.39    3.90
   4  -4  -8   83.89    3.90
  -4   4  -8   88.39    4.30
  -4  -4   8   95.39    4.40
  -4   4  -8   83.29    3.80
  -4   4  -8   85.59    2.50
   5   4  -8   16.60    2.60
  -5  -4  -8   19.10    2.60
   5  -4   8   22.70    3.20
  -5   4   8   15.80    2.50
   5   4   8   19.90    2.60
  -5   4  -8   19.20    3.00
   5  -4  -8   16.70    2.80
  -5  -4   8   17.20    2.50
   6  -4   8   25.60    3.50
   6   4  -8   18.90    3.00
  -6   4   8   20.50    3.10
  -6  -4  -8   26.10    3.30
  -6  -4   8   20.50    3.10
   6  -4  -8   25.50    3.50
   6   4   8   23.10    3.00
  -6   4  -8   22.10    3.50
   7   4  -8   18.20    3.20
  -7   4   8   12.60    3.60
  -7  -4  -8   12.60    2.70
   7  -4   8   14.30    3.40
  -7   4  -8   17.20    3.10
   7   4   8   15.30    2.80
   7  -4  -8   13.50    3.40
  -7  -4   8   13.90    3.40
  -8   4   8    8.60    3.60
  -8  -4  -8    7.30    3.10
   8   4  -8    3.10    2.80
   8  -4   8    1.60    3.00
   8  -4  -8    1.80    2.30
  -8   4  -8    5.60    2.70
  -8  -4   8    6.70    2.80
  -9  -4  -8    3.20    3.30
  -9   4   8    1.70    3.70
   9  -4   8    9.40    3.80
   9  -4  -8    4.00    3.80
  -9   4  -8    4.50    3.70
  -9  -4   8    7.40    3.80
   0  -5  -8  477.75   10.20
   0   5   8  457.25   10.10
   0  -5   8  445.16   10.30
   1  -5   8   28.30    2.20
  -1  -5  -8   26.20    1.80
  -1   5   8   23.70    1.90
  -1  -5  -8   26.20    1.90
   1  -5  -8   26.40    1.90
  -1  -5   8   26.20    1.90
   1   5   8   30.60    2.00
  -1  -5   8   23.30    1.80
   1  -5  -8   25.30    1.70
  -1   5  -8   24.40    2.40
  -2  -5  -8  197.68    5.30
   2  -5   8  195.88    5.80
  -2   5   8  184.28    5.40
   2   5  -8  181.68    5.30
  -2  -5  -8  188.38    5.00
   2  -5  -8  181.88    5.40
  -2  -5   8  195.68    5.40
  -2  -5   8  184.08    5.50
   2   5   8  187.08    5.10
  -2   5  -8  186.78    5.60
  -2   5  -8  183.58    5.90
   2  -5  -8  185.38    5.50
  -3   5   8   72.69    3.40
  -3  -5  -8   75.49    3.20
   3  -5   8   77.19    3.60
  -3  -5  -8   73.49    2.60
   3   5  -8   70.29    3.20
  -3  -5  -8   74.19    3.20
  -3   5  -8   73.29    3.40
  -3   5  -8   75.69    2.60
   3   5   8   74.69    3.30
  -3  -5   8   78.09    3.60
   3  -5  -8   78.19    3.60
  -3   5  -8   72.29    3.80
  -4  -5  -8   48.60    3.10
   4   5  -8   43.20    2.90
   4  -5   8   48.80    3.20
  -4  -5  -8   46.00    1.90
  -4   5   8   46.00    3.50
  -4  -5   8   44.30    3.00
  -4   5  -8   49.00    1.90
  -4   5  -8   49.10    3.50
  -4   5  -8   42.10    3.30
   4  -5  -8   49.70    3.40
   4   5   8   40.00    2.80
  -5   5   8   23.10    3.30
  -5  -5  -8   22.90    2.80
   5  -5   8   17.60    2.60
   5   5  -8   23.00    2.70
  -5   5  -8   20.60    3.00
  -5  -5   8   21.70    3.00
   5   5   8   21.00    2.50
   5  -5  -8   16.50    2.90
  -6   5   8   52.69    4.10
   6   5  -8   54.69    3.90
   6  -5   8   54.19    4.00
  -6  -5  -8   47.40    3.50
   6  -5  -8   60.99    4.70
   6   5   8   58.59    3.90
  -6  -5   8   56.39    4.60
  -6   5  -8   53.79    4.00
   7   5  -8   21.40    2.90
   7  -5   8   16.30    3.70
  -7  -5  -8   23.60    3.40
  -7   5   8   24.60    4.00
   7   5   8   29.30    3.40
  -7  -5   8   25.40    3.90
  -7   5  -8   26.00    4.10
   7  -5  -8   20.80    3.80
  -8  -5  -8    2.60    2.60
   8  -5   8    0.20    3.20
  -8   5   8    2.90    3.30
  -8  -5   8    0.40    2.30
   8  -5  -8   -2.70    2.90
  -8   5  -8    2.90    3.20
  -9  -5  -8    2.70    3.10
   9  -5   8   -1.80    3.40
  -9   5   8    7.40    4.00
  -9   5  -8    4.70    3.10
   9  -5  -8    2.40    3.60
  -9  -5   8    7.20    4.10
   0   6   8   75.49    2.80
   0  -6  -8   74.79    3.30
   0  -6   8   80.29    3.20
   0  -6  -8   77.39    2.90
   1  -6   8   93.29    3.70
  -1  -6  -8   93.19    3.50
  -1   6   8   97.69    3.40
  -1  -6  -8   93.09    3.20
   1  -6  -8   97.99    3.50
  -1   6  -8   98.39    3.90
   1   6   8   97.79    3.20
   1  -6  -8   96.69    3.40
  -1  -6   8   95.69    3.60
  -1  -6   8   96.89    3.30
  -2  -6  -8   64.99    2.70
  -2   6   8   59.69    3.00
  -2  -6  -8   61.99    2.60
   2   6  -8   59.99    2.80
   2  -6   8   61.99    3.30
  -2  -6  -8   60.49    2.70
  -2  -6   8   65.39    2.90
   2   6   8   61.99    2.60
  -2   6  -8   64.79    3.10
   2  -6  -8   62.49    3.00
  -2  -6   8   61.09    3.00
   2  -6  -8   63.49    3.00
  -2   6  -8   64.29    3.60
  -3  -6  -8   70.39    3.10
  -3  -6  -8   70.69    3.10
   3  -6   8   70.09    3.50
   3   6  -8   70.99    3.20
  -3  -6  -8   75.19    2.70
  -3   6   8   73.69    3.70
  -3  -6   8   71.99    3.20
  -3  -6   8   71.49    3.50
  -3   6  -8   69.89    3.60
   3   6   8   70.89    3.00
   3  -6  -8   74.09    3.60
  -3   6  -8   69.19    3.60
  -4  -6  -8   17.20    2.20
  -4  -6  -8   15.90    2.20
   4  -6   8   20.90    2.60
   4   6  -8   21.40    2.40
  -4   6   8   17.80    2.30
  -4  -6  -8   19.20    1.50
   4   6   8   21.20    2.20
  -4  -6   8   22.10    2.60
  -4   6  -8   17.20    2.60
   4  -6  -8   19.20    2.60
  -4   6  -8   19.10    2.40
   5   6  -8    9.10    2.20
  -5  -6  -8    9.30    2.20
  -5   6   8   13.90    2.90
   5  -6   8   10.60    2.90
   5   6   8   12.40    2.10
   5  -6  -8    8.70    2.60
  -5  -6   8    5.80    1.90
  -5   6  -8    8.80    2.20
   6   6  -8   18.90    2.60
  -6  -6  -8   23.90    3.00
  -6   6   8   18.50    3.40
   6  -6   8   18.10    3.40
  -6   6  -8   24.30    3.60
  -6  -6   8   22.60    3.40
   6  -6  -8   16.60    3.20
   6   6   8   18.90    2.70
  -7   6   8    3.90    3.00
  -7  -6  -8    4.60    2.60
   7   6  -8    3.40    2.40
   7  -6   8    6.40    3.10
   7  -6  -8    9.40    3.20
  -7  -6   8    4.20    2.90
  -7   6  -8    5.60    2.40
  -8  -6  -8    9.40    2.90
  -8   6   8    5.60    2.70
   8  -6   8    2.30    3.30
   8  -6  -8    0.80    2.00
   8  -6  -8   -0.30    3.10
  -8   6  -8    6.50    3.60
  -8  -6   8    1.00    3.00
  -9  -6  -8   17.30    4.00
   9  -6   8   11.30    4.20
  -9   6   8   16.20    4.60
  -9   6  -8   17.10    4.50
  -9  -6   8   11.60    4.20
   9  -6  -8   23.10    4.70
   0  -7  -8   43.30    2.30
   0   7   8   44.10    2.10
   0  -7  -8   42.80    2.70
   0  -7   8   41.40    2.50
   1  -7   8   13.40    1.90
  -1  -7  -8   10.90    1.40
  -1  -7  -8   10.90    1.60
  -1   7   8   10.40    1.50
  -1   7  -8    9.80    1.80
   1   7   8   11.20    1.40
  -1   7  -8    9.60    1.50
   1  -7  -8    9.60    1.40
  -1  -7   8    9.80    1.60
   1  -7  -8   10.20    1.50
   1  -7  -8    8.80    1.40
  -1  -7   8   12.90    1.50
  -2  -7  -8   10.80    1.50
   2  -7   8    7.90    1.80
  -2  -7  -8   10.10    1.40
  -2  -7  -8    7.80    1.40
  -2   7   8   11.30    1.80
  -2  -7   8   10.60    1.70
   2  -7  -8    9.50    1.70
  -2  -7   8   10.50    1.50
  -2   7  -8    7.70    1.70
   2  -7  -8    9.60    1.90
   2   7   8    8.70    1.30
  -2   7  -8    7.40    2.10
   2  -7  -8    9.10    1.60
   3  -7   8   14.60    2.20
  -3  -7  -8   11.00    1.40
   3   7  -8    9.60    1.60
  -3  -7  -8   10.30    1.70
  -3  -7  -8   10.70    1.70
  -3   7   8   12.20    2.00
   3  -7  -8   11.70    2.00
  -3   7  -8   15.80    2.60
  -3   7  -8   13.90    2.20
   3   7   8   13.50    1.70
  -3  -7   8   13.00    2.10
  -3  -7   8   11.80    1.80
   4   7  -8   56.39    3.30
  -4   7   8   59.59    3.80
   4  -7   8   58.59    4.00
  -4  -7  -8   58.39    2.50
  -4  -7  -8   59.59    3.40
  -4  -7  -8   66.49    3.20
  -4  -7   8   63.39    3.70
   4   7   8   50.59    2.90
   4  -7  -8   60.39    3.80
  -4   7  -8   52.89    3.30
  -4   7  -8   49.50    3.90
  -5  -7  -8   41.10    3.30
   5   7  -8   44.30    3.30
  -5   7   8   43.70    3.40
   5  -7   8   43.40    3.60
   5   7   8   46.20    3.10
  -5  -7   8   54.29    4.00
   5  -7  -8   50.49    4.10
  -5   7  -8   45.40    3.50
   6  -7   8   26.80    3.40
  -6   7   8   28.70    3.80
   6   7  -8   18.30    2.80
  -6  -7  -8   24.30    3.00
  -6   7  -8   25.30    3.70
  -6  -7   8   26.30    3.50
   6  -7  -8   26.90    3.70
   6  -7  -8   24.30    2.70
   7  -7   8   -0.20    2.10
  -7  -7  -8    2.90    2.30
  -7   7   8    4.30    2.90
   7  -7  -8    4.50    2.10
  -7  -7   8    8.10    2.40
  -7   7  -8    1.90    2.80
   7  -7  -8    4.00    3.00
   8  -7   8    4.20    2.70
  -8   7   8    9.90    3.70
  -8  -7  -8   -1.50    2.40
  -8   7  -8    5.10    3.40
  -8  -7   8    0.70    3.10
   8  -7  -8    0.80    2.00
   8  -7  -8    1.00    3.20
  -9  -7  -8   10.90    3.50
   9  -7   8   10.40    4.20
  -9   7   8    4.60    3.60
  -9   7  -8   11.40    4.10
  -9  -7   8    9.10    4.00
   9  -7  -8   -1.40    3.60
   0  -8   8    2.00    1.30
   0  -8  -8    1.40    1.00
   0   8   8    1.10    0.90
   0  -8  -8   -0.10    1.00
  -1  -8  -8   21.80    1.90
  -1   8   8   20.10    1.80
   1  -8   8   25.60    2.30
  -1  -8  -8   25.60    1.80
   1   8   8   19.10    1.60
  -1   8  -8   20.70    1.90
  -1   8  -8   21.80    2.30
   1  -8  -8   21.00    2.30
  -1  -8   8   21.40    1.80
  -1  -8   8   23.30    2.20
   1  -8  -8   23.30    2.00
   1  -8  -8   24.20    2.00
  -2  -8  -8    3.40    1.20
   2  -8   8   -0.60    1.50
  -2  -8  -8    3.00    1.10
  -2  -8  -8    5.70    1.30
  -2   8   8    5.00    1.50
   2  -8  -8    2.10    1.30
  -2   8  -8    1.90    1.40
   2  -8  -8    3.60    1.40
   2   8   8    4.20    1.10
  -2  -8   8    4.70    1.40
   2  -8  -8    2.10    1.60
  -2  -8   8    2.00    1.10
  -2   8  -8    4.20    1.60
  -3  -8  -8   31.10    2.10
   3   8  -8   31.20    2.20
  -3  -8  -8   28.00    2.20
  -3  -8  -8   31.50    2.30
  -3   8   8   30.70    2.70
   3  -8   8   33.50    3.00
   3   8   8   29.40    2.10
   3  -8  -8   32.30    2.70
  -3  -8   8   30.30    2.30
  -3   8  -8   30.60    3.30
   3  -8  -8   29.20    2.50
  -3  -8   8   31.30    2.60
  -3   8  -8   28.90    2.70
  -4  -8  -8   62.39    3.20
   4   8  -8   61.49    3.20
  -4  -8  -8   64.79    3.30
  -4  -8  -8   64.29    2.90
  -4   8   8   57.39    3.80
   4  -8   8   58.09    4.10
  -4  -8   8   61.89    3.70
   4   8   8   56.19    3.00
  -4   8  -8   58.29    4.30
   4  -8  -8   54.19    3.40
   4  -8  -8   62.39    3.90
  -4   8  -8   59.79    3.80
  -5  -8  -8   95.69    4.40
   5  -8   8   80.29    4.60
   5   8  -8   91.29    4.20
  -5   8   8   91.59    5.00
   5  -8  -8  100.69    5.10
  -5  -8   8   91.89    4.80
   5  -8  -8   97.09    4.50
  -5   8  -8   96.09    4.80
  -6   8   8   39.90    4.30
  -6  -8  -8   49.00    3.80
   6  -8   8   59.59    5.00
   6  -8  -8   43.90    3.30
   6  -8  -8   41.70    4.30
  -6  -8   8   51.49    4.30
  -6   8  -8   42.20    4.40
  -7   8   8    8.10    3.30
  -7  -8  -8   14.40    2.90
   7  -8   8    9.30    3.40
  -7   8  -8   15.90    3.50
   7  -8  -8    6.00    3.20
  -7  -8   8    7.60    3.00
   7  -8  -8   10.70    2.50
  -8   8   8    7.50    3.60
  -8  -8  -8    4.20    2.80
   8  -8   8    0.00    3.40
  -8  -8   8    1.30    2.90
   8  -8  -8    1.90    2.30
   8  -8  -8    3.30    2.50
  -8   8  -8    0.30    2.30
  -9  -8  -8    5.80    3.20
  -9   8   8   13.00    4.20
   9  -8   8    6.30    3.20
   9  -8  -8    9.20    4.00
  -9  -8   8   -0.10    3.30
  -9   8  -8   15.30    4.30
   0  -9  -8   28.30    1.90
   0  -9   8   29.10    2.40
   0   9   8   24.40    1.70
   0  -9  -8   23.00    2.20
  -1  -9  -8  143.79    4.00
   1  -9   8  137.39    4.70
  -1  -9  -8  137.89    4.80
  -1   9   8  135.39    4.10
  -1  -9   8  141.49    4.50
   1  -9  -8  130.39    4.20
  -1  -9   8  138.39    4.20
   1   9   8  126.89    3.70
   1  -9  -8  133.49    4.90
   1  -9  -8  133.89    4.20
  -1   9  -8  131.39    4.30
  -1   9  -8  126.79    5.40
   2  -9   8   16.00    2.20
  -2  -9  -8   12.70    1.80
  -2  -9  -8   14.90    1.60
  -2   9   8   14.30    1.90
  -2  -9  -8   15.50    1.60
  -2   9  -8   15.80    2.00
   2   9   8   15.00    1.50
   2  -9  -8   16.90    2.30
  -2  -9   8   13.50    1.70
   2  -9  -8   16.30    1.90
  -2  -9   8   11.40    1.90
   2  -9  -8   16.10    2.00
  -2   9  -8   14.80    2.30
  -3  -9  -8    6.50    1.50
  -3  -9  -8    7.20    1.40
  -3  -9  -8    5.30    1.40
   3  -9   8    7.90    2.20
  -3   9   8    5.50    1.80
  -3   9  -8    4.30    1.90
   3   9   8    7.00    1.40
   3  -9  -8    4.80    1.90
  -3  -9   8    8.60    1.80
  -3   9  -8    6.90    1.90
  -3  -9   8    6.30    1.60
   3  -9  -8    6.50    1.90
  -4  -9  -8   22.40    2.10
   4   9  -8   27.60    2.60
  -4  -9  -8   26.20    2.50
  -4   9   8   22.00    2.80
   4  -9   8   28.70    3.30
   4  -9  -8   26.10    3.00
  -4   9  -8   30.40    3.60
  -4   9  -8   28.60    3.10
  -4  -9   8   25.30    2.80
   4  -9  -8   26.60    3.00
   4   9   8   30.50    2.30
   5  -9   8    5.20    2.70
  -5   9   8    5.50    2.40
  -5  -9  -8    5.70    2.10
  -5  -9   8    6.90    2.40
  -5   9  -8    4.00    2.40
   5  -9  -8    5.50    1.80
   5  -9  -8    0.90    2.30
   6  -9   8   13.70    3.30
  -6  -9  -8   16.50    2.70
  -6   9   8   11.10    3.00
   6  -9  -8   11.20    2.50
   6  -9  -8   10.80    2.90
  -6   9  -8   14.30    3.20
  -6  -9   8   10.00    2.90
  -7  -9  -8   -1.20    2.30
  -7   9   8    1.70    2.80
   7  -9   8    3.70    3.00
   7  -9  -8    2.40    2.20
  -7   9  -8    1.20    2.60
   7  -9  -8    3.70    2.20
  -7  -9   8    2.70    2.70
  -8  -9  -8    4.50    2.70
   8  -9   8    2.10    2.70
  -8   9   8    3.70    3.40
  -8  -9   8    5.10    3.20
  -8   9  -8    1.40    3.30
   8  -9  -8    3.70    3.30
   8  -9  -8    1.20    2.20
  -9  -9  -8    1.00    3.00
  -9   9  -8    4.20    2.80
   0 -10  -8   21.70    2.20
   0  10   8   22.20    1.60
   0 -10  -8   21.40    1.70
   0 -10   8   21.20    1.90
   0  10  -8   20.90    2.90
   0 -10   8   22.40    2.20
  -1 -10  -8   10.50    1.90
  -1 -10  -8    5.20    1.00
  -1  10   8    8.40    1.40
   1 -10   8   13.40    2.00
  -1 -10   8   12.10    1.70
   1  10   8   11.30    1.20
  -1  10  -8   11.70    2.10
  -1  10  -8   11.70    1.70
  -1 -10   8    9.50    1.50
   1 -10  -8    8.50    1.70
   1 -10  -8   11.20    1.60
   1 -10  -8   10.50    1.50
  -2  10   8   86.29    3.50
  -2 -10  -8   71.89    2.90
  -2 -10  -8   86.99    3.00
  -2 -10  -8   95.89    4.00
   2 -10   8   88.39    4.10
  -2  10  -8   85.49    4.80
   2  10   8   85.99    2.80
   2 -10  -8   93.09    3.80
  -2  10  -8   91.19    3.90
   2 -10  -8   88.99    3.60
   2 -10  -8   99.59    4.60
  -2 -10   8   88.49    3.70
  -2 -10   8   88.89    3.40
  -3 -10  -8   52.29    3.10
  -3 -10  -8   58.19    2.70
  -3  10   8   59.39    3.50
   3 -10   8   52.69    3.70
  -3 -10  -8   55.19    2.80
  -3  10  -8   56.19    4.40
   3 -10  -8   53.39    3.80
  -3  10  -8   52.09    3.30
   3 -10  -8   63.69    3.70
  -3 -10   8   53.89    3.30
  -4  10   8   29.30    3.10
   4 -10   8   25.30    3.20
  -4 -10  -8   28.60    2.50
  -4 -10  -8   24.80    2.50
   4 -10  -8   26.70    3.00
  -4  10  -8   31.00    3.30
  -4  10  -8   37.20    3.30
   4 -10  -8   27.10    3.10
  -4 -10   8   37.00    3.10
   5 -10   8   11.80    3.00
  -5  10   8   13.70    2.80
  -5 -10  -8   11.40    2.20
  -5  10  -8   16.10    2.90
   5 -10  -8   12.50    2.80
   5 -10  -8    9.40    2.50
  -5 -10   8   15.70    2.60
   6 -10   8    4.00    2.30
  -6  10   8    3.70    2.50
  -6 -10  -8    2.50    1.90
   6 -10  -8    4.70    2.30
   6 -10  -8    1.10    2.50
  -6  10  -8    1.50    2.60
  -6 -10   8    4.00    2.40
  -7 -10  -8    6.60    2.50
  -7  10   8    7.00    2.80
   7 -10   8    6.70    2.70
   7 -10  -8    6.80    3.20
   7 -10  -8    2.80    2.20
  -7  10  -8    8.80    3.00
  -7 -10   8   13.20    3.20
  -8 -10  -8    1.60    2.50
   8 -10   8    4.00    3.60
  -8 -10   8    2.20    3.20
   8 -10  -8    0.40    3.30
  -8  10  -8    5.50    3.60
   0 -11  -8    7.70    1.10
   0  11  -8   10.90    1.50
   0 -11   8   11.50    1.60
   0 -11   8   13.20    1.90
   0 -11  -8    9.30    2.10
   0  11  -8   12.70    2.20
   0  11   8   15.30    1.40
  -1  11   8    2.80    1.10
   1 -11   8    5.20    1.70
  -1 -11  -8    4.80    1.70
  -1 -11  -8    2.60    0.70
   1  11   8    4.00    0.90
  -1  11  -8    8.20    1.50
   1 -11  -8    3.00    1.90
  -1 -11   8    4.70    1.20
   1 -11  -8    5.70    1.30
   1 -11  -8    5.30    1.30
  -1 -11   8    5.80    1.60
  -1  11  -8    4.50    1.90
  -2 -11  -8   30.30    1.90
  -2 -11  -8   29.80    2.80
  -2  11   8   32.60    2.40
   2 -11   8   34.80    2.90
  -2  11  -8   31.00    2.50
  -2 -11   8   35.60    2.40
   2 -11  -8   25.00    2.60
   2 -11  -8   32.90    2.40
  -2  11  -8   33.80    3.20
  -2 -11   8   33.00    2.60
   2 -11  -8   31.30    3.30
  -3  11   8   10.10    2.00
  -3 -11  -8    7.80    1.80
  -3 -11  -8    8.50    1.50
   3 -11   8    7.70    2.20
  -3  11  -8    7.30    2.70
   3 -11  -8   11.80    2.20
   3 -11  -8    7.80    2.00
  -3  11  -8    9.30    2.00
  -3 -11   8   11.00    2.00
  -4 -11  -8   29.60    2.40
   4 -11   8   33.40    3.60
  -4 -11  -8   26.70    2.50
  -4  11   8   29.90    3.10
  -4 -11   8   32.80    2.90
  -4  11  -8   30.30    4.00
   4 -11  -8   36.20    3.80
  -4  11  -8   33.30    3.20
   4 -11  -8   26.30    3.00
   5 -11   8   23.80    3.50
  -5 -11  -8   22.60    2.60
  -5  11  -8   17.00    3.10
   5 -11  -8   21.90    3.30
  -5 -11   8   21.90    2.80
   5 -11  -8   18.80    3.10
  -5  11  -8   23.00    3.00
   6 -11   8   -1.20    1.90
  -6 -11  -8    0.70    1.90
   6 -11  -8    4.00    2.40
  -6 -11   8    1.10    2.20
  -6  11  -8    2.70    2.60
   6 -11  -8    8.60    3.00
  -7 -11  -8   15.20    3.00
   7 -11   8   20.40    4.00
  -7 -11   8    9.60    3.00
   7 -11  -8   12.40    3.00
   7 -11  -8   18.00    3.20
  -8 -11  -8   -0.10    2.40
   8 -11   8    1.20    3.50
  -8 -11   8    6.70    3.20
   8 -11  -8   -0.60    3.00
   0  12  -8    7.70    1.40
   0  12  -8    6.70    2.20
   0 -12  -8    7.40    1.80
   0 -12   8   13.90    1.90
   1 -12   8    0.50    1.50
  -1 -12  -8    1.20    1.30
  -1 -12  -8   -0.20    0.90
   1 -12  -8   -2.10    1.00
  -1  12  -8    1.10    1.30
   1 -12  -8    0.20    1.40
  -1 -12   8    1.70    1.40
  -1  12  -8   -0.30    1.70
  -2 -12  -8   18.10    2.50
   2 -12   8   16.40    2.40
  -2 -12  -8   18.70    1.60
  -2  12  -8   16.70    2.70
   2 -12  -8   16.10    2.10
   2 -12  -8   20.30    2.60
  -2  12  -8   22.50    2.40
  -2 -12   8   21.90    2.30
  -3 -12  -8   40.20    3.10
   3 -12   8   42.30    3.60
  -3 -12  -8   42.60    2.30
  -3  12  -8   43.30    3.10
   3 -12  -8   42.70    3.30
  -3  12  -8   45.00    3.80
   3 -12  -8   34.90    3.80
  -3 -12   8   35.40    2.90
  -4 -12  -8    3.80    1.50
   4 -12   8   -1.10    2.20
  -4 -12   8    2.90    1.90
  -4  12  -8   -2.80    1.80
   4 -12  -8    3.50    1.90
   4 -12  -8    4.20    2.10
  -4  12  -8    2.70    2.10
   5 -12   8    3.40    2.40
  -5 -12  -8    4.50    1.70
  -5  12  -8    7.20    3.20
   5 -12  -8    4.20    2.50
  -5 -12   8    2.90    2.00
   5 -12  -8    1.60    1.80
   6 -12   8    3.00    2.80
  -6 -12  -8    0.60    1.90
   6 -12  -8    2.10    2.60
   6 -12  -8   -2.40    2.10
  -6 -12   8   -3.10    1.90
   7 -12   8    1.70    3.10
  -7 -12  -8    0.70    2.10
  -7 -12   8    2.60    2.80
   7 -12  -8   -0.40    2.90
   7 -12  -8    4.50    2.60
   8 -12   8    5.10    3.60
  -8 -12  -8    8.60    2.90
  -8 -12   8   10.30    3.30
   8 -12  -8   11.10    3.80
   0 -13  -8    6.90    2.20
   0  13  -8    8.50    2.30
   0 -13   8    6.60    1.70
   1 -13   8   34.60    2.90
  -1 -13  -8   26.90    1.50
  -1 -13  -8   28.00    2.80
   1 -13  -8   32.40    3.50
   1 -13  -8   30.10    2.10
  -1  13  -8   31.10    3.30
  -1 -13   8   32.00    2.50
  -2 -13  -8   20.20    2.70
   2 -13   8   17.30    2.50
  -2 -13  -8   20.60    1.40
  -2  13  -8   19.40    3.30
   2 -13  -8   22.40    3.20
   2 -13  -8   22.80    2.30
  -2 -13   8   19.70    2.10
   3 -13   8   27.30    3.10
  -3 -13  -8   21.00    2.70
  -3 -13  -8   26.60    1.80
  -3 -13   8   24.40    2.60
   3 -13  -8   25.10    3.00
   3 -13  -8   28.40    2.80
  -3  13  -8   26.30    3.80
   4 -13   8   -0.70    2.20
  -4 -13  -8    2.40    1.30
  -4  13  -8    1.50    2.80
  -4 -13   8    4.70    1.80
   4 -13  -8    4.70    2.20
   4 -13  -8    5.70    2.50
   5 -13   8   16.10    3.20
  -5 -13  -8   11.90    2.00
  -5  13  -8   14.10    3.10
  -5 -13   8   16.00    2.60
   5 -13  -8   16.20    3.10
   5 -13  -8   12.30    2.90
  -6 -13  -8   10.60    2.30
   6 -13   8    9.10    3.20
   6 -13  -8   11.90    2.60
   6 -13  -8    8.10    3.20
  -6  13  -8   15.40    3.70
  -6 -13   8   14.20    2.80
  -7 -13  -8   -0.40    2.10
   7 -13   8    3.80    3.40
   7 -13  -8   -6.90    2.60
   7 -13  -8    0.60    2.30
  -7 -13   8    1.70    2.40
  -7  13  -8    0.80    2.50
  -8 -13  -8    5.50    2.80
  -8 -13   8   10.30    3.60
  -8  13  -8    7.80    4.00
   0 -14   8    2.30    1.50
   0  14  -8    2.10    2.00
   0 -14  -8    9.40    2.50
  -1 -14  -8    3.50    2.10
   1 -14   8    1.50    1.60
  -1 -14  -8    2.50    0.70
  -1  14  -8    5.40    2.80
   1 -14  -8    1.30    2.30
  -1 -14   8    2.60    1.40
  -2 -14  -8    9.80    2.40
  -2 -14  -8    7.50    0.80
   2 -14   8    8.30    2.10
   2 -14  -8    9.40    1.80
  -2  14  -8    6.60    2.40
   2 -14  -8    9.50    2.20
  -2 -14   8    6.90    1.70
  -3 -14  -8   15.90    2.50
  -3 -14  -8    9.40    1.10
   3 -14   8   13.10    2.50
  -3  14  -8   11.00    2.70
   3 -14  -8   10.20    2.10
   3 -14  -8    6.00    2.70
  -3 -14   8   12.80    2.00
   4 -14   8   11.70    2.90
  -4 -14  -8   12.80    1.50
  -4 -14   8   14.90    2.30
   4 -14  -8   12.20    2.50
  -4  14  -8   11.60    2.80
   4 -14  -8   14.00    2.60
  -5 -14  -8    2.10    1.50
   5 -14   8    0.10    2.60
   5 -14  -8    1.40    2.30
   5 -14  -8    4.30    2.60
  -5 -14   8    7.50    2.20
  -5  14  -8    2.40    3.10
  -6 -14  -8    1.60    1.80
   6 -14   8   -0.30    2.90
   6 -14  -8    4.20    3.00
  -6  14  -8    5.10    2.60
  -6 -14   8    0.30    2.10
   6 -14  -8    4.50    2.70
  -7 -14  -8    3.50    2.10
   7 -14   8    2.40    3.20
   7 -14  -8    5.50    3.50
   7 -14  -8    8.10    2.90
  -7 -14   8    9.00    2.80
  -7  14  -8    0.10    3.70
   0 -15   8   56.99    3.20
   0 -15  -8   61.89    4.60
   0  15  -8   52.59    4.10
  -1 -15  -8    1.70    2.20
   1 -15   8    1.80    1.60
  -1 -15   8    2.80    1.50
   1 -15  -8    0.80    1.70
  -1  15  -8    5.00    2.30
   2 -15   8   16.60    2.50
  -2 -15  -8   13.80    2.60
   2 -15  -8   21.20    2.20
   2 -15  -8   18.60    2.90
  -2  15  -8   18.80    3.70
  -2 -15   8   18.40    2.00
  -3 -15  -8    7.80    1.90
   3 -15   8    7.40    2.40
   3 -15  -8    6.30    2.70
   3 -15  -8    1.00    1.80
  -3  15  -8    3.60    3.00
  -3 -15   8    3.90    1.60
   4 -15   8    6.00    2.60
  -4 -15   8    5.70    1.80
   4 -15  -8    6.80    2.50
   4 -15  -8    5.90    2.20
  -4  15  -8    1.20    3.00
   5 -15   8    2.50    2.70
   5 -15  -8    7.20    2.80
  -5  15  -8   10.10    3.60
  -5 -15   8    6.10    2.00
   5 -15  -8    5.50    2.20
   6 -15   8    6.30    3.00
  -6 -15   8   -2.00    2.10
   6 -15  -8    1.30    2.70
   6 -15  -8    6.10    2.80
  -6  15  -8    3.80    3.60
  -7 -15   8    2.00    2.50
  -7  15  -8    0.40    3.90
   7 -15  -8    6.00    3.50
   7 -15  -8    0.20    2.60
   0 -16  -8   14.10    2.60
   0 -16   8    8.70    1.70
   0  16  -8    8.40    3.10
  -1 -16  -8   18.80    3.10
   1 -16   8   18.00    2.30
   1 -16  -8   11.80    2.60
  -1 -16   8   16.50    1.90
  -1  16  -8   14.40    3.40
  -2 -16  -8    3.00    1.80
   2 -16   8    1.10    1.80
  -2  16  -8    0.90    2.20
  -2 -16   8    1.90    1.40
   2 -16  -8    5.10    2.10
   2 -16  -8    2.50    1.40
  -3 -16  -8    3.90    2.10
   3 -16   8    5.00    2.20
   3 -16  -8    0.80    2.00
   3 -16  -8    3.40    1.80
  -3  16  -8    2.00    3.00
  -3 -16   8    3.70    1.40
   4 -16   8    2.90    2.50
  -4 -16   8    3.00    1.60
  -4  16  -8    4.10    3.10
   4 -16  -8    3.40    2.10
   4 -16  -8    9.60    3.10
   5 -16   8    1.70    2.70
  -5 -16   8   -1.70    1.60
   5 -16  -8    8.50    2.50
  -5  16  -8    0.80    2.50
   5 -16  -8    2.10    2.30
   6 -16   8    3.50    3.20
   6 -16  -8   -6.60    2.40
  -6  16  -8    4.20    3.70
   6 -16  -8    1.10    2.80
  -6 -16   8    1.50    2.10
   0 -17   8    7.20    1.60
   0 -17  -8    4.50    2.20
   0  17  -8    4.00    2.30
   1 -17   8    5.90    1.80
  -1 -17  -8    7.90    2.30
   1 -17  -8    5.20    2.90
  -1 -17   8    8.20    1.50
  -1  17  -8    7.90    2.50
  -2 -17  -8    3.90    2.50
   2 -17   8    6.20    2.00
   2 -17  -8    6.80    1.50
  -2  17  -8    3.70    3.30
   2 -17  -8    8.10    2.50
   3 -17   8    0.30    2.00
   3 -17  -8    5.40    2.40
  -3  17  -8    5.00    2.60
   3 -17  -8    5.50    1.90
   4 -17   8   -0.70    2.40
  -4  17  -8    2.80    2.50
   4 -17  -8    1.20    2.10
   4 -17  -8    9.60    3.20
   5 -17   8    9.90    3.20
   5 -17  -8   12.20    3.00
   5 -17  -8    9.60    2.80
  -5  17  -8    5.10    3.10
   6 -17   8   -2.20    3.00
   6 -17  -8    0.60    3.00
  -6  17  -8   -2.50    2.60
   6 -17  -8    1.60    3.00
   0 -18  -8    6.40    3.00
   0 -18   8    5.10    1.50
  -1 -18  -8    0.90    2.60
   1 -18   8    0.60    1.50
   1 -18  -8   -2.50    2.60
  -1  18  -8    0.90    2.90
  -2 -18  -8    3.80    2.60
   2 -18   8   -0.80    1.80
  -2  18  -8   -5.00    2.70
   2 -18  -8    3.80    2.50
   3 -18   8    6.20    2.30
   3 -18  -8    6.00    3.20
   3 -18  -8    5.40    1.80
  -3  18  -8    3.60    2.70
   4 -18   8   10.00    2.70
  -4  18  -8    3.80    2.70
   4 -18  -8    9.30    3.30
   4 -18  -8    6.80    2.40
   5 -18   8    2.10    3.00
   5 -18  -8    3.30    2.50
   5 -18  -8   -1.10    2.50
  -5  18  -8    0.10    3.70
   0 -19  -8   -2.50    2.60
  -1 -19  -8    2.70    2.10
   1 -19  -8    4.50    3.10
  -1  19  -8    5.10    3.40
   2 -19   8   -0.50    1.80
  -2 -19  -8    2.20    2.60
  -2  19  -8    2.00    2.60
   2 -19  -8    4.50    3.30
   3 -19   8   -2.90    2.10
   3 -19  -8    6.00    3.40
  -3  19  -8    0.50    3.60
   4 -19   8    2.80    2.60
   4 -19  -8    2.70    2.50
  -4  19  -8    1.30    2.80
   4 -19  -8    4.00    2.20
   5 -19   8    3.50    2.80
   5 -19  -8    5.60    2.70
   5 -19  -8   -3.70    2.40
   0 -20  -8   -1.00    2.00
  -1 -20  -8    1.90    3.00
  -1  20  -8    5.50    2.80
   1 -20  -8    3.60    2.40
   2 -20  -8    1.10    3.20
  -2  20  -8    0.60    2.60
   3 -20   8    4.10    2.30
  -3  20  -8    5.10    3.80
   3 -20  -8    4.40    3.70
   4 -20   8    1.90    2.60
   0 -21  -8    1.50    3.30
  -1 -21  -8   -0.20    2.20
  -1  21  -8    2.00    3.70
   1 -21  -8    0.50    3.30
  -2  21  -8    9.50    3.40
   0   0   9    1.50    1.00
  -1   0   9  475.75   10.90
   1   0   9  473.75   10.70
   1   0  -9  467.75   10.60
  -2   0   9  207.28    6.00
   2   0   9  197.78    5.70
   2   0  -9  193.88    5.70
  -3   0  -9   44.70    2.90
   3   0   9   42.10    2.60
  -3   0   9   42.60    3.10
   3   0  -9   43.80    2.90
  -4   0   9   24.50    2.60
  -4   0  -9   24.10    2.80
   4   0   9   23.50    2.40
   4   0  -9   23.90    2.40
  -4   0  -9   25.90    2.00
   5   0  -9   43.90    3.20
   5   0   9   41.90    3.60
  -5   0  -9   45.60    2.80
  -5   0   9   41.90    3.40
  -5   0  -9   45.60    3.80
  -6   0  -9   23.30    3.10
  -6   0  -9   25.90    2.50
  -6   0   9   17.70    3.40
   6   0  -9   23.60    3.40
   6   0   9   26.60    3.50
  -7   0  -9   20.40    3.60
  -7   0  -9   14.70    2.20
   7   0   9   23.70    3.50
   7   0  -9   15.50    3.30
  -7   0   9   11.80    3.50
  -8   0   9   16.50    4.10
   8   0  -9   12.00    3.60
  -8   0  -9   12.50    3.00
   8   0   9    5.10    3.10
   9   0   9   35.20    4.90
  -9   0   9   38.10    5.10
   9   0  -9   42.90    5.20
  -9   0  -9   36.30    5.10
  10   0  -9    1.90    2.90
   0   1   9  507.15   11.40
   0  -1   9  521.65   11.50
   0  -1  -9  511.95   11.40
  -1   1   9  110.39    3.90
  -1  -1  -9  124.69    4.10
   1   1  -9  110.89    3.90
   1  -1   9  118.89    4.00
   1  -1  -9  117.89    4.00
  -1  -1   9  113.59    4.10
   1   1   9  118.49    4.00
  -2   1   9  158.28    5.10
   2  -1   9  157.28    5.10
   2   1  -9  168.88    5.10
   2   1   9  166.28    4.60
  -2  -1   9  157.48    5.20
   2  -1  -9  167.48    5.00
   2   1   9  162.78    4.90
   3   1  -9  472.35   11.10
  -3  -1  -9  465.05   11.10
  -3   1   9  465.85   11.30
   3  -1   9  465.55   11.20
   3  -1  -9  472.75   11.20
  -3   1  -9  455.95   10.80
   3   1   9  482.55   11.20
  -3   1  -9  454.75   11.10
  -3  -1   9  463.45   11.40
  -4   1   9    7.50    2.30
   4   1  -9    9.70    1.80
  -4  -1  -9    8.70    2.10
   4  -1   9    8.70    1.80
   4  -1  -9    8.30    1.80
  -4   1  -9    9.90    1.80
   4   1   9    7.90    2.00
  -4   1  -9    9.60    1.70
  -4  -1   9    6.40    2.10
  -5   1   9   21.50    3.20
   5   1  -9   16.70    2.40
  -5  -1  -9   23.20    2.20
  -5  -1  -9   20.00    2.90
   5  -1   9   19.00    3.00
  -5  -1   9   22.30    3.20
  -5   1  -9   23.60    2.60
   5  -1  -9   19.20    2.60
   5   1   9   18.10    2.80
  -5   1  -9   22.70    3.10
  -6  -1  -9   37.20    3.40
   6  -1   9   42.50    3.60
  -6   1   9   30.70    3.60
  -6  -1  -9   37.10    2.60
   6   1  -9   37.60    3.90
   6  -1  -9   37.90    4.10
   6   1   9   39.20    3.30
  -6   1  -9   31.50    2.90
  -6   1  -9   36.90    3.50
  -6  -1   9   33.20    3.70
   7  -1   9    0.90    2.00
   7   1  -9    1.30    2.70
  -7  -1  -9    0.80    2.00
  -7   1   9    7.00    2.60
   7  -1  -9    4.90    2.30
  -7  -1   9    2.00    2.30
  -7   1  -9    4.30    1.90
  -7   1  -9    1.40    2.80
   7   1   9   -2.70    2.30
  -8  -1  -9   11.00    3.50
   8  -1   9    9.70    3.40
   8   1  -9    6.00    3.20
  -8   1   9    5.80    2.80
  -8  -1   9   13.30    3.30
   8  -1  -9   10.60    2.90
   8   1   9   10.50    3.20
  -8   1  -9    5.50    2.70
  -9   1   9   -1.80    3.70
   9  -1   9    4.20    3.50
   9   1  -9   -5.50    2.70
  -9  -1  -9    3.20    3.50
  -9  -1   9   -0.20    3.60
  -9   1  -9   -4.00    2.10
   9   1   9   10.10    3.50
   9  -1  -9    3.60    3.60
  10   1  -9    4.40    4.10
  10  -1   9    1.60    3.50
  10  -1  -9    2.50    4.00
   0  -2  -9  216.28    5.80
   0   2   9  208.58    5.70
   0  -2   9  217.78    5.90
  -1   2   9  142.69    4.50
  -1  -2  -9  136.49    4.20
   1  -2   9  132.09    4.50
   1   2   9  128.49    4.30
   1  -2  -9  136.19    4.30
  -1  -2   9  130.79    4.30
  -2   2   9   59.69    3.20
   2  -2   9   64.79    3.00
   2   2  -9   63.09    3.00
  -2  -2  -9   64.49    3.40
  -2   2  -9   64.59    3.20
   2   2   9   63.29    3.00
   2   2   9   65.99    2.50
  -2  -2   9   63.29    3.00
   2  -2  -9   60.09    2.80
  -3  -2  -9  210.78    6.30
   3   2  -9  228.38    6.50
  -3   2   9  209.28    6.60
   3  -2   9  227.58    6.70
  -3  -2  -9  221.48    5.00
  -3   2  -9  221.68    6.50
   3  -2  -9  215.98    6.50
   3   2   9  217.38    6.30
  -3  -2   9  223.88    6.70
  -3   2  -9  205.28    6.10
   4   2  -9   15.00    2.30
  -4  -2  -9   16.80    0.80
  -4  -2  -9   15.50    2.40
   4  -2   9   13.90    2.20
  -4   2   9   15.00    2.30
  -4   2  -9   15.10    0.70
  -4  -2   9   15.70    2.50
  -4   2  -9   17.60    2.10
   4  -2  -9   19.60    2.30
  -4   2  -9   18.70    2.60
   4   2   9   15.60    2.10
  -5   2   9   25.00    3.00
  -5  -2  -9   33.20    3.40
   5  -2   9   29.30    3.40
   5   2  -9   30.30    3.20
  -5   2  -9   29.70    3.40
   5  -2  -9   27.70    3.30
   5   2   9   22.40    2.90
  -5   2  -9   26.40    2.60
  -5  -2   9   27.50    3.40
  -6   2   9   58.19    4.90
   6   2  -9   66.99    4.50
  -6  -2  -9   56.49    4.40
   6  -2   9   58.59    4.10
   6  -2  -9   58.69    4.10
   6   2   9   63.99    4.40
  -6   2  -9   60.29    3.80
  -6  -2   9   60.79    4.90
  -6   2  -9   58.89    4.10
  -7  -2  -9   27.60    3.80
  -7   2   9   21.70    3.40
   7   2  -9   20.00    3.60
   7  -2   9   25.20    3.80
  -7  -2   9   15.70    3.70
   7   2   9   20.40    3.40
  -7   2  -9   23.50    2.70
  -7   2  -9   25.20    3.90
   7  -2  -9   25.30    3.80
  -8  -2  -9    1.40    3.00
   8   2  -9    8.60    3.30
  -8   2   9    7.10    2.90
   8  -2   9    6.10    2.60
   8   2   9    5.40    3.00
  -8  -2   9    3.70    3.50
  -8   2  -9    4.30    2.50
   8  -2  -9   12.40    3.60
  -9  -2  -9   11.20    4.00
   9   2  -9    5.70    3.50
   9  -2   9    6.40    3.40
  -9   2   9    0.40    3.50
   9  -2  -9    5.80    2.90
  -9  -2   9    6.90    3.30
  -9   2  -9    7.60    3.10
   0   3   9   49.99    2.60
   0  -3   9   52.69    2.80
   0  -3  -9   49.00    2.50
   1  -3   9   88.79    3.60
  -1  -3  -9   94.59    3.50
  -1   3   9   90.49    3.40
   1  -3  -9   89.49    3.40
   1  -3  -9   94.19    3.60
  -1  -3   9   92.09    3.60
   1   3   9   96.09    3.50
   2   3  -9   16.90    1.90
  -2   3   9   17.30    1.80
  -2  -3  -9   19.00    2.00
   2  -3   9   16.40    2.20
  -2   3  -9   16.70    1.90
   2   3   9   16.10    1.40
   2   3   9   16.50    1.90
  -2  -3   9   17.60    2.10
   2  -3  -9   17.00    1.70
  -2   3  -9   17.60    2.10
  -3   3   9  122.39    4.60
  -3  -3  -9  124.59    3.40
   3   3  -9  123.69    4.40
   3  -3   9  123.49    4.60
  -3  -3  -9  124.59    4.50
   3   3   9  130.69    4.50
  -3  -3   9  122.39    4.60
   3  -3  -9  126.69    4.70
  -3   3  -9  131.09    4.50
  -3   3  -9  122.79    4.70
  -4   3   9   12.30    2.50
  -4  -3  -9    7.70    0.80
  -4  -3  -9    8.90    1.70
   4   3  -9    9.40    1.80
   4  -3   9   12.40    2.50
  -4   3  -9    8.70    0.80
   4  -3  -9   10.00    2.30
  -4   3  -9    7.60    1.80
  -4  -3   9    5.50    2.10
   4   3   9    7.70    1.90
  -4   3  -9    8.70    1.90
  -5   3   9   42.40    3.50
   5  -3   9   51.29    4.10
   5   3  -9   44.00    3.60
  -5  -3  -9   42.60    3.50
  -5   3  -9   49.10    3.30
   5  -3  -9   42.90    3.30
  -5  -3   9   48.80    4.10
  -5   3  -9   41.80    3.40
   5   3   9   50.99    3.60
  -6   3   9   53.69    4.70
  -6  -3  -9   55.89    4.40
   6  -3   9   55.49    4.00
   6   3  -9   54.29    4.30
   6  -3  -9   51.79    4.60
   6   3   9   55.69    4.00
  -6  -3   9   53.09    4.70
  -6   3  -9   48.30    4.50
  -6   3  -9   53.69    3.60
   7   3  -9   14.00    3.10
  -7  -3  -9   12.20    3.20
   7  -3   9   14.90    3.40
  -7   3   9    7.50    3.20
  -7   3  -9   16.50    2.60
   7  -3  -9   12.40    2.80
  -7   3  -9   11.20    2.80
   7   3   9   14.00    3.00
  -7  -3   9   12.80    3.50
   8   3  -9   39.00    4.60
  -8  -3  -9   41.10    4.70
  -8   3   9   43.10    5.20
   8  -3   9   32.80    4.20
   8  -3  -9   29.70    4.30
  -8  -3   9   43.60    5.30
   8   3   9   39.40    4.50
  -8   3  -9   39.10    4.90
  -9   3   9   29.60    5.00
   9  -3   9   21.90    3.90
  -9  -3  -9   17.00    4.00
  -9   3  -9   17.00    3.80
   9  -3  -9   21.80    4.50
  -9  -3   9   23.70    4.70
   0  -4   9   48.10    2.30
   0  -4   9   48.90    2.50
   0   4   9   46.80    2.40
   0  -4  -9   50.59    2.50
  -1   4   9  110.59    3.80
   1  -4   9  105.79    3.80
  -1  -4  -9  110.29    3.70
   1  -4  -9  107.09    3.70
   1  -4  -9  110.89    3.90
  -1  -4   9  108.99    4.00
  -1  -4   9  108.99    3.70
   1   4   9  105.49    3.60
   2  -4   9   26.80    2.50
   2   4  -9   21.60    2.10
  -2  -4  -9   27.20    2.10
  -2  -4  -9   26.70    1.80
  -2   4   9   27.90    2.10
  -2   4  -9   28.90    2.50
   2  -4  -9   24.80    2.20
  -2  -4   9   27.90    2.40
   2   4   9   23.20    2.00
  -2   4  -9   23.20    2.20
   3  -4   9  109.29    4.60
  -3  -4  -9  111.39    3.30
  -3  -4  -9  106.09    4.10
  -3  -4  -9  117.19    4.20
   3   4  -9  108.59    4.00
  -3   4   9  106.59    4.30
  -3  -4   9  111.69    4.50
  -3   4  -9  102.69    4.40
  -3   4  -9  109.69    4.50
  -3   4  -9  111.79    3.20
   3   4   9  115.29    4.20
   3  -4  -9  102.69    4.10
   4  -4   9   25.30    3.00
  -4  -4  -9   21.80    1.30
  -4   4   9   22.80    2.90
  -4  -4  -9   22.30    2.60
   4   4  -9   21.80    2.50
   4  -4  -9   21.40    2.50
   4   4   9   23.30    2.50
  -4  -4   9   20.80    2.50
  -4   4  -9   20.50    2.60
  -4   4  -9   21.50    2.80
  -4   4  -9   20.40    1.30
   5  -4   9   28.70    3.10
   5   4  -9   38.40    3.30
  -5   4   9   31.80    3.20
  -5  -4  -9   31.60    3.30
   5   4   9   29.10    3.10
  -5   4  -9   30.70    3.50
  -5   4  -9   32.70    3.20
   5  -4  -9   30.80    3.50
  -5  -4   9   33.80    3.60
   6   4  -9   11.60    2.30
   6  -4   9   11.50    2.60
  -6   4   9   12.50    3.20
  -6  -4  -9   13.50    2.80
  -6  -4   9   10.20    3.10
   6  -4  -9   13.40    3.00
  -6   4  -9   11.60    2.50
   6   4   9   11.20    2.50
  -6   4  -9   11.70    3.00
  -7  -4  -9    8.50    2.90
   7  -4   9    6.30    3.00
   7   4  -9    3.60    2.60
  -7   4   9    7.60    3.30
   7  -4  -9    8.30    3.00
  -7   4  -9    7.20    3.10
  -7  -4   9    3.90    3.10
  -7   4  -9    8.20    2.50
   7   4   9    3.40    2.30
  -8  -4  -9    6.00    3.20
  -8   4   9   11.40    3.90
   8  -4   9    3.70    2.60
   8   4  -9    9.20    3.20
  -8   4  -9   13.60    3.80
   8  -4  -9    8.30    2.90
  -8   4  -9    8.30    2.80
  -8  -4   9    4.60    3.40
  -9  -4  -9   12.10    3.90
  -9   4   9   11.80    4.10
   9  -4   9    7.70    3.20
   9  -4  -9    7.80    3.90
  -9  -4   9   12.00    4.20
  -9   4  -9    4.50    3.90
   0  -5  -9   11.60    1.50
   0   5   9    7.40    1.40
   0  -5   9    9.50    1.40
   1  -5   9   88.39    3.70
  -1  -5  -9   83.19    3.30
  -1   5   9   92.49    3.50
  -1  -5  -9   94.49    3.40
   1   5   9   95.29    3.40
  -1  -5   9   86.09    3.30
   1  -5  -9   91.89    3.50
   1  -5  -9   93.69    3.40
  -1  -5   9   94.99    3.70
   2  -5   9   27.10    2.60
  -2  -5  -9   31.50    1.90
  -2  -5  -9   30.20    2.30
   2   5  -9   31.20    2.30
  -2   5   9   30.40    2.40
  -2  -5   9   27.80    1.90
   2  -5  -9   26.80    2.00
  -2   5  -9   34.20    2.50
   2   5   9   32.20    2.20
  -2  -5   9   29.70    2.10
  -2   5  -9   30.10    2.70
  -3  -5  -9   55.09    2.30
  -3   5   9   54.69    3.40
   3   5  -9   53.49    3.00
  -3  -5  -9   60.69    3.00
  -3  -5  -9   54.39    2.90
   3  -5   9   52.49    3.10
   3  -5  -9   53.29    3.20
  -3   5  -9   52.89    3.10
  -3   5  -9   53.79    3.00
   3   5   9   56.89    2.90
  -3  -5   9   53.99    3.30
  -4  -5  -9    4.30    0.90
   4   5  -9    2.20    1.70
  -4  -5  -9    4.40    1.70
  -4   5   9    2.60    2.00
   4  -5   9    2.30    2.10
  -4   5  -9    4.50    0.90
   4   5   9    6.00    1.80
  -4   5  -9    3.80    2.10
  -4  -5   9    3.30    2.00
   4  -5  -9    3.20    2.00
  -4   5  -9   -0.70    1.80
  -5   5   9   40.10    3.40
  -5  -5  -9   38.70    3.30
   5  -5   9   44.90    4.00
   5   5  -9   45.10    3.40
   5  -5  -9   44.60    4.00
  -5   5  -9   45.60    3.70
  -5  -5   9   36.00    3.20
   5   5   9   42.10    3.20
  -5   5  -9   39.90    3.90
   6  -5   9   29.10    3.90
  -6   5   9   24.30    3.70
  -6  -5  -9   26.40    3.10
   6   5  -9   20.50    3.10
   6   5   9   26.60    3.10
  -6  -5   9   22.60    3.50
  -6   5  -9   23.30    3.60
   6  -5  -9   26.70    3.30
  -6   5  -9   26.30    3.20
  -7  -5  -9   19.80    3.00
  -7   5   9   21.10    3.80
   7  -5   9   23.40    3.50
   7   5  -9   22.10    3.40
  -7   5  -9   24.30    3.90
  -7   5  -9   22.60    3.50
   7   5   9   21.30    3.20
   7  -5  -9   20.20    3.80
  -7  -5   9   23.20    3.90
  -8   5   9    2.40    3.30
   8  -5   9   -0.60    2.30
  -8  -5  -9    4.00    2.90
  -8   5  -9    3.80    3.20
  -8  -5   9    0.50    2.90
  -8   5  -9    4.50    2.50
   8  -5  -9    3.20    3.20
  -9  -5  -9    4.30    3.60
  -9   5   9    5.10    3.80
   9  -5   9    6.40    3.10
  -9   5  -9   -1.50    3.50
  -9  -5   9    5.80    3.80
   9  -5  -9    2.80    3.90
   0  -6  -9   20.90    1.80
   0  -6  -9   21.00    2.10
   0  -6   9   20.70    2.10
   0   6   9   19.80    1.90
  -1  -6  -9   16.90    1.70
   1  -6   9   15.20    1.80
  -1   6   9   16.80    1.80
  -1  -6  -9   13.80    1.70
  -1  -6   9   20.50    2.10
   1  -6  -9   14.40    1.70
  -1   6  -9   16.80    2.10
  -1  -6   9   19.00    1.60
   1  -6  -9   18.60    1.90
   1   6   9   19.90    1.80
  -2  -6  -9    5.40    1.30
   2  -6   9    5.60    1.50
  -2   6   9    3.10    1.50
  -2  -6  -9    3.60    1.20
   2   6   9    4.40    1.40
  -2  -6   9    5.00    1.30
   2  -6  -9    3.50    1.40
  -2   6  -9    6.20    1.90
  -2   6  -9    4.60    1.60
   2  -6  -9    7.00    1.60
  -2  -6   9    4.80    1.60
  -3  -6  -9   34.00    2.60
   3  -6   9   37.00    2.80
  -3  -6  -9   32.20    2.00
  -3  -6  -9   37.10    2.50
   3   6  -9   37.60    2.60
  -3   6   9   37.30    3.00
  -3   6  -9   36.00    2.90
   3  -6  -9   44.00    3.00
  -3  -6   9   36.60    2.90
   3   6   9   36.40    2.50
  -3   6  -9   34.20    2.70
  -4  -6  -9   -0.80    0.80
   4  -6   9   -0.60    1.50
  -4  -6  -9    1.20    1.50
  -4   6   9    3.10    1.60
   4   6  -9    0.80    1.50
   4   6   9    0.70    1.50
  -4   6  -9    3.20    2.10
   4  -6  -9   -0.70    1.80
  -4  -6   9    1.60    1.90
  -4   6  -9    0.70    1.40
  -5   6   9   21.10    3.30
   5   6  -9   26.00    2.90
  -5  -6  -9   24.40    2.80
   5  -6   9   24.50    3.40
   5  -6  -9   23.00    3.20
  -5  -6   9   19.90    3.10
  -5   6  -9   25.40    3.30
   5   6   9   24.10    2.70
  -5   6  -9   17.40    2.60
  -6  -6  -9   58.99    4.20
   6   6  -9   54.59    4.00
  -6   6   9   59.39    4.80
   6  -6   9   69.09    5.10
  -6   6  -9   58.99    4.20
   6  -6  -9   60.79    4.20
  -6   6  -9   59.99    4.40
  -6  -6   9   57.19    4.70
   6   6   9   56.49    3.80
   7   6  -9    2.90    2.30
  -7  -6  -9   -1.60    2.00
   7  -6   9    1.20    2.80
  -7   6   9    1.70    2.10
   7  -6  -9    3.20    3.00
  -7  -6   9    3.40    2.80
  -7   6  -9   -1.20    2.70
  -7   6  -9    1.80    2.50
   8  -6   9    7.00    3.50
  -8   6   9    0.00    2.30
  -8  -6  -9   -0.90    2.60
  -8   6  -9    5.80    2.70
   8  -6  -9    3.40    3.30
  -8  -6   9    0.00    3.00
  -8   6  -9    5.30    3.50
   8  -6  -9    0.40    2.00
   9  -6   9    6.40    3.90
  -9  -6  -9    5.10    3.40
  -9   6   9    3.30    3.90
   9  -6  -9    2.50    3.70
  -9  -6   9    0.80    3.60
  -9   6  -9    6.50    3.20
   0  -7  -9    4.60    1.20
   0  -7   9    3.30    1.30
   0  -7  -9    3.00    1.40
   0   7   9    2.50    1.10
   1  -7   9  109.29    4.20
  -1   7   9  111.49    3.80
  -1  -7  -9  109.79    3.60
  -1  -7  -9  109.29    4.00
  -1   7  -9  103.39    4.60
   1  -7  -9  108.09    4.30
   1  -7  -9  107.89    3.80
  -1  -7   9  111.29    3.80
  -1  -7   9  108.39    4.00
   1  -7  -9  111.29    3.90
   1   7   9  106.49    3.50
  -2  -7  -9   23.60    2.00
  -2   7   9   19.50    2.10
  -2  -7  -9   19.00    1.90
   2  -7   9   21.30    2.50
  -2   7  -9   15.30    2.10
   2   7   9   18.20    1.80
  -2  -7   9   19.40    2.00
  -2   7  -9   26.10    2.90
   2  -7  -9   16.90    1.90
   2  -7  -9   19.90    2.10
  -2  -7   9   23.20    2.30
  -3   7   9   20.30    2.20
   3  -7   9   18.90    2.50
   3   7  -9   20.50    2.20
  -3  -7  -9   23.20    2.10
  -3  -7  -9   19.60    2.00
  -3  -7  -9   20.00    1.80
   3  -7  -9   19.10    2.30
  -3  -7   9   20.00    2.40
  -3   7  -9   23.00    2.60
  -3   7  -9   21.70    2.80
   3   7   9   21.00    2.10
   4  -7   9    1.90    2.20
   4   7  -9    4.00    1.70
  -4   7   9    1.70    2.10
  -4  -7  -9    2.20    1.10
  -4  -7  -9    3.60    1.70
  -4  -7  -9    3.00    1.60
  -4  -7   9    2.30    2.00
  -4   7  -9    4.90    2.30
   4  -7  -9   -2.00    1.80
   4   7   9    2.00    1.50
  -4   7  -9    3.30    1.70
  -5  -7  -9    4.40    2.00
   5   7  -9    2.10    1.90
   5  -7   9    5.00    2.60
  -5   7   9    0.50    2.30
  -5  -7   9    2.60    2.30
  -5   7  -9    3.40    2.50
   5  -7  -9   -0.90    2.20
  -5   7  -9    3.20    1.90
   5   7   9    5.00    1.90
  -6   7   9   17.40    3.00
   6  -7   9   16.20    3.40
   6   7  -9   12.60    2.60
  -6  -7  -9   17.50    2.90
   6  -7  -9   20.30    3.00
  -6  -7   9   21.20    3.40
  -6   7  -9   13.80    3.10
  -6   7  -9   17.60    3.20
  -7  -7  -9   12.90    3.00
  -7   7   9    7.30    3.20
   7  -7   9    5.40    3.20
  -7   7  -9    1.10    2.10
   7  -7  -9    3.50    2.20
  -7   7  -9   -0.90    2.40
   7  -7  -9    8.90    3.10
  -7  -7   9   -1.20    2.70
   8  -7   9    5.20    3.50
  -8   7   9    7.10    3.50
  -8  -7  -9   12.40    3.40
   8  -7  -9    6.80    2.70
  -8   7  -9   14.40    3.70
   8  -7  -9    7.20    3.50
  -8  -7   9   11.10    3.60
  -8   7  -9    7.50    3.00
  -9   7   9    6.60    3.90
  -9  -7  -9    0.70    3.20
   9  -7   9    1.40    3.80
   9  -7  -9    2.90    3.80
  -9   7  -9    2.40    2.80
  -9  -7   9    7.80    4.10
  -9   7  -9    2.70    3.70
   0   8   9   15.40    1.60
   0  -8   9   16.50    2.00
   0  -8  -9   17.90    1.90
   0  -8  -9   19.00    1.90
   0  -8   9   17.80    1.90
  -1  -8  -9   10.20    1.50
   1  -8   9    7.30    1.70
  -1  -8  -9    9.90    1.70
  -1   8   9   10.90    1.50
  -1  -8   9    8.00    1.70
   1  -8  -9   10.20    1.60
  -1  -8   9   10.70    1.60
  -1   8  -9    9.90    2.30
   1  -8  -9    8.10    1.50
   1   8   9    9.10    1.30
   1  -8  -9    8.40    1.60
  -1   8  -9    9.70    1.60
   2  -8   9   23.10    2.60
  -2  -8  -9   19.10    1.90
  -2   8   9   21.20    2.20
  -2  -8  -9   22.80    2.00
  -2  -8  -9   24.60    2.10
   2  -8  -9   25.30    2.30
  -2  -8   9   20.90    2.00
   2  -8  -9   25.90    2.30
  -2   8  -9   25.80    2.60
  -2   8  -9   25.00    2.40
   2  -8  -9   24.80    2.30
  -2  -8   9   22.00    2.30
   2   8   9   22.70    1.90
   3   8  -9   47.60    2.80
  -3  -8  -9   48.00    2.80
  -3  -8  -9   47.40    2.80
  -3   8   9   44.90    3.20
  -3  -8  -9   46.90    2.60
   3  -8   9   46.60    3.50
  -3  -8   9   48.10    3.10
  -3   8  -9   46.10    3.20
   3  -8  -9   45.30    2.80
   3   8   9   48.60    2.60
  -3   8  -9   48.50    3.40
   3  -8  -9   45.20    3.40
  -3  -8   9   48.10    3.00
  -4   8   9   63.79    4.00
   4   8  -9   65.89    3.60
   4  -8   9   66.39    4.40
  -4  -8  -9   71.79    3.70
  -4  -8  -9   66.69    3.00
  -4   8  -9   70.59    4.60
   4  -8  -9   63.29    3.70
   4   8   9   65.79    3.20
  -4   8  -9   64.09    4.10
  -4  -8   9   68.39    4.00
   4  -8  -9   63.89    4.10
  -5  -8  -9   36.40    3.20
   5   8  -9   26.60    2.90
  -5   8   9   35.00    3.80
   5  -8   9   32.80    3.50
   5  -8  -9   34.90    3.60
  -5   8  -9   36.20    4.00
  -5   8  -9   38.10    3.80
   5  -8  -9   32.80    3.70
  -5  -8   9   41.30    3.80
   6  -8   9    3.40    2.80
  -6   8   9    2.90    2.70
  -6  -8  -9    3.50    2.20
   6  -8  -9   -0.60    1.90
  -6   8  -9    3.00    2.60
  -6  -8   9    5.60    2.70
  -6   8  -9   11.40    3.00
   6  -8  -9    5.00    2.80
  -7  -8  -9    5.80    2.50
  -7   8   9    3.00    2.80
   7  -8   9    1.40    2.40
  -7   8  -9    2.20    2.80
  -7  -8   9    6.30    3.00
   7  -8  -9    6.30    2.50
  -7   8  -9    5.40    3.00
   7  -8  -9    7.60    3.10
   8  -8   9    8.40    3.00
  -8   8   9    6.00    3.40
  -8  -8  -9    9.00    3.10
  -8   8  -9    4.50    3.40
  -8   8  -9    6.50    3.00
  -8  -8   9   13.30    3.60
   8  -8  -9    5.90    2.90
   8  -8  -9    9.80    2.60
  -9   8   9    6.00    3.70
  -9  -8  -9    1.30    3.00
   9  -8   9   -0.50    3.40
  -9  -8   9    9.20    4.10
  -9   8  -9   -1.40    2.60
  -9   8  -9    0.50    3.00
   0  -9  -9   49.20    3.20
   0   9   9   54.49    2.50
   0  -9   9   52.69    3.10
   0  -9  -9   50.59    2.60
   0  -9   9   55.99    2.80
  -1   9   9   11.70    1.70
  -1  -9  -9   10.00    1.90
  -1  -9  -9    9.80    1.50
   1  -9   9   11.40    1.90
  -1   9  -9    9.60    2.00
   1  -9  -9    9.50    1.70
   1  -9  -9   10.20    1.50
   1  -9  -9   13.10    1.80
  -1  -9   9   11.40    1.80
  -1   9  -9    9.40    1.70
   1   9   9   10.40    1.40
  -1  -9   9   12.80    1.70
  -2  -9  -9    5.80    1.50
  -2  -9  -9    6.40    1.40
  -2  -9  -9    4.50    1.30
   2  -9   9    7.60    2.00
  -2   9   9    6.10    1.70
   2   9   9    5.00    1.20
  -2   9  -9    2.20    2.20
   2  -9  -9    5.40    1.60
   2  -9  -9    5.30    1.60
  -2  -9   9    7.10    1.60
   2  -9  -9    3.50    1.60
  -2   9  -9    5.30    1.70
  -2  -9   9    9.40    1.90
  -3  -9  -9   44.50    2.70
  -3  -9  -9   44.90    2.70
  -3   9   9   43.40    3.20
   3  -9   9   48.10    3.60
  -3  -9  -9   41.80    2.60
  -3  -9   9   45.60    3.20
  -3   9  -9   50.69    3.00
   3  -9  -9   51.29    3.30
   3   9   9   49.20    2.60
   3  -9  -9   46.30    3.20
  -3   9  -9   49.30    3.60
  -3  -9   9   44.20    2.80
   4  -9   9   51.59    4.20
  -4  -9  -9   47.80    3.10
  -4   9   9   44.30    3.60
  -4  -9  -9   50.59    2.90
   4   9  -9   55.89    3.30
  -4   9  -9   48.30    4.30
  -4  -9   9   49.60    3.80
   4  -9  -9   51.39    3.90
   4  -9  -9   46.00    3.70
  -4   9  -9   46.70    3.70
  -5   9   9   11.00    2.30
   5  -9   9   11.90    2.50
  -5  -9  -9    7.40    2.10
  -5  -9   9   10.60    2.60
   5  -9  -9   10.70    2.50
  -5   9  -9   11.90    2.80
  -5   9  -9   13.20    3.10
   5  -9  -9   10.00    2.40
   6  -9   9   21.00    3.70
  -6  -9  -9   22.40    3.00
  -6   9   9   23.30    3.60
  -6  -9   9   18.40    3.20
   6  -9  -9   14.10    3.30
  -6   9  -9   14.00    3.40
  -6   9  -9   22.00    3.60
   6  -9  -9   19.60    3.00
  -7   9   9    2.30    3.00
  -7  -9  -9    5.20    2.40
   7  -9   9   -2.90    2.80
   7  -9  -9    5.00    3.10
   7  -9  -9    1.40    2.10
  -7  -9   9    1.10    2.60
  -7   9  -9    2.90    2.90
  -7   9  -9   -1.50    2.80
  -8   9   9    4.20    3.50
   8  -9   9    2.70    3.60
  -8  -9  -9    4.00    3.00
   8  -9  -9    4.70    2.30
  -8   9  -9    7.20    2.70
  -8   9  -9    8.50    3.60
   8  -9  -9    9.00    3.70
  -8  -9   9    3.40    3.20
  -9   9  -9    3.40    3.70
  -9   9  -9   11.70    3.60
   0 -10  -9    4.80    1.20
   0 -10  -9    2.90    1.70
   0  10   9    4.80    1.10
   0 -10   9    5.20    1.40
   0 -10   9    2.90    1.50
  -1 -10  -9   17.80    2.30
   1 -10   9   16.70    2.20
  -1 -10  -9   16.60    1.80
  -1  10   9   18.30    1.90
  -1 -10   9   20.00    2.00
  -1  10  -9   20.90    3.10
   1 -10  -9   17.70    2.20
   1 -10  -9   19.50    1.90
   1  10   9   19.70    1.60
  -1  10  -9   19.00    2.10
   1 -10  -9   17.30    1.90
  -1 -10   9   17.30    2.10
   2 -10   9   12.90    2.30
  -2 -10  -9    8.90    1.90
  -2 -10  -9   13.30    1.60
  -2  10   9   10.80    1.80
  -2 -10  -9   14.90    1.60
  -2  10  -9   11.10    2.00
  -2 -10   9   16.90    2.20
   2 -10  -9   17.40    2.10
  -2  10  -9   12.20    2.40
   2 -10  -9   11.00    2.00
   2  10   9   10.80    1.40
  -2 -10   9   12.10    1.90
   2 -10  -9   11.10    2.00
   3 -10   9   40.30    3.50
  -3  10   9   46.30    3.10
  -3 -10  -9   40.70    2.80
  -3 -10  -9   40.70    2.50
  -3  10  -9   41.00    3.50
   3 -10  -9   36.60    3.10
   3 -10  -9   34.80    3.00
  -3 -10   9   39.90    3.00
  -3  10  -9   38.90    3.10
  -4 -10  -9   41.70    2.90
  -4 -10  -9   43.80    2.90
  -4  10   9   46.00    3.50
   4 -10   9   38.20    3.40
   4 -10  -9   44.90    3.90
  -4  10  -9   39.00    3.40
  -4 -10   9   48.70    3.50
   4 -10  -9   42.30    3.90
  -4  10  -9   45.90    4.30
  -5 -10  -9   15.30    2.40
   5 -10   9   15.20    2.80
  -5  10   9   16.50    3.00
   5 -10  -9   15.70    2.90
   5 -10  -9   19.10    3.20
  -5  10  -9   12.80    2.70
  -5 -10   9   16.20    2.80
  -5  10  -9   14.60    2.90
  -6 -10  -9   19.20    2.90
   6 -10   9   11.80    3.40
  -6  10   9   23.80    3.20
   6 -10  -9   14.70    3.00
  -6  10  -9   16.60    3.20
   6 -10  -9   14.10    3.20
  -6 -10   9   25.60    3.40
  -6  10  -9   19.80    3.30
  -7 -10  -9    3.10    2.30
   7 -10   9    2.90    3.30
   7 -10  -9    4.80    2.40
  -7  10  -9    5.50    3.00
  -7  10  -9    8.70    3.30
   7 -10  -9    6.10    3.20
  -7 -10   9   10.60    3.10
   8 -10   9    5.70    3.70
  -8 -10  -9    5.50    2.80
   8 -10  -9   10.80    4.00
   8 -10  -9    3.80    2.50
  -8  10  -9    8.40    3.50
  -8  10  -9    6.60    3.50
  -8 -10   9    5.00    3.30
   0 -11  -9    0.80    1.10
   0  11   9   -2.30    0.90
   0 -11  -9   -0.90    1.10
   0  11  -9    0.20    1.20
   0 -11   9    1.00    1.30
   0 -11   9    1.70    1.40
  -1  11   9   11.00    1.60
   1 -11   9   15.40    2.20
  -1 -11  -9   11.10    1.80
  -1 -11  -9    6.00    1.10
  -1 -11   9   11.00    1.90
   1 -11  -9   10.10    1.70
  -1  11  -9    8.90    1.80
  -1  11  -9   13.30    2.40
   1 -11  -9   14.20    2.10
   1 -11  -9   10.30    1.60
  -1 -11   9   14.10    1.80
  -2 -11  -9    0.70    1.60
  -2 -11  -9    1.20    1.10
  -2  11   9    3.50    1.50
   2 -11   9    1.40    1.80
   2 -11  -9    3.30    1.60
  -2  11  -9    1.80    1.60
   2 -11  -9    0.40    1.50
  -2 -11   9    1.50    1.50
  -2  11  -9    3.60    2.00
   3 -11   9    2.60    2.10
  -3 -11  -9   -1.30    1.20
  -3  11   9    3.60    1.60
  -3 -11  -9   -0.40    1.40
   3 -11  -9    0.90    2.10
  -3  11  -9    1.00    1.80
  -3  11  -9   -0.40    1.60
   3 -11  -9    2.00    1.80
  -3 -11   9    1.50    1.60
   4 -11   9    5.30    2.50
  -4 -11  -9    4.10    1.60
  -4  11   9    5.90    2.00
  -4 -11  -9    3.10    1.70
  -4 -11   9    5.60    2.00
  -4  11  -9    7.30    2.90
   4 -11  -9    1.60    2.00
   4 -11  -9    0.30    1.60
  -4  11  -9    2.40    2.00
  -5 -11  -9   18.90    2.50
   5 -11   9   21.60    3.40
  -5  11  -9   17.20    3.00
   5 -11  -9   12.70    2.80
  -5  11  -9   17.10    3.00
  -5 -11   9   17.60    2.80
   5 -11  -9   17.00    3.00
  -6 -11  -9    1.90    2.10
   6 -11   9    0.20    2.80
   6 -11  -9    0.60    2.60
  -6 -11   9    7.60    2.80
  -6  11  -9    2.00    3.00
  -6  11  -9    1.20    1.90
   6 -11  -9    3.50    2.40
   7 -11   9    2.80    3.20
  -7 -11  -9    4.60    2.30
   7 -11  -9    1.50    2.40
  -7 -11   9   -0.30    2.50
  -7  11  -9    3.80    2.50
   7 -11  -9   -1.10    2.70
  -8 -11  -9   -0.20    2.40
   8 -11   9    3.50    2.90
   8 -11  -9   -3.30    3.00
   8 -11  -9   -0.70    2.70
  -8 -11   9    1.10    3.00
  -8  11  -9    6.60    3.60
   0  12  -9   20.10    2.00
[truncated: 1,293,700 more chars]
