# Supplementary material for: Crystal structures of 2-methyl­pyridinium hydrogen 2,3-bis­(4-methyl­benzo­yloxy)succinate and bis-[4-methyl­pyridinium hydrogen 2,3-bis­(4-methyl­benzo­yloxy)succinate] penta­hydrate
Source: Acta Crystallogr E Crystallogr Commun. 2017 Sep 15;73(Pt 10):1483–7. doi: 10.1107/S2056989017012981 (PMC5730300; doi:10.1107/S2056989017012981)
Supplement: Supplementary file 2 [file e-73-01483-Isup2.hkl]

data_I                                                                          
_shelx_title ' I'                                                               
_shelx_refln_list_code          4                                               
_shelx_F_calc_maximum      260.73                                               
_exptl_crystal_F_000      1008.00                                               
_reflns_d_resolution_high  0.7054                                               
                                                                                
loop_                                                                           
 _space_group_symop_operation_xyz                                               
 'x, y, z'                                                                      
 '-x+1/2, -y, z+1/2'                                                            
 '-x, y+1/2, -z+1/2'                                                            
 'x+1/2, -y+1/2, -z'                                                            
                                                                                
_cell_length_a     7.4849                                                       
_cell_length_b    16.2063                                                       
_cell_length_c    20.0959                                                       
_cell_angle_alpha  90.000                                                       
_cell_angle_beta   90.000                                                       
_cell_angle_gamma  90.000                                                       
                                                                                
_shelx_F_squared_multiplier     1.000                                           
                                                                                
loop_                                                                           
 _refln_index_h                                                                 
 _refln_index_k                                                                 
 _refln_index_l                                                                 
 _refln_F_squared_calc                                                          
 _refln_F_squared_meas                                                          
 _refln_F_squared_sigma                                                         
 _refln_observed_status                                                         
   2   0   0      67977.95      52914.68       542.05 o                         
   4   0   0         68.57         86.77         7.67 o                         
   6   0   0         12.70         19.76         7.59 o                         
   8   0   0         69.84         70.10        12.86 o                         
  10   0   0        179.61        197.70        19.76 o                         
   1   1   0         55.48         64.84         1.59 o                         
   2   1   0          2.72         -1.50         1.50 o                         
   3   1   0       1503.40       1554.24        15.37 o                         
   4   1   0        322.56        410.95         9.75 o                         
   5   1   0          0.15          4.64         4.07 o                         
   6   1   0        155.46        193.31        10.46 o                         
   7   1   0          0.17          0.24         5.56 o                         
   8   1   0          8.59         12.47         7.13 o                         
   9   1   0          6.18          0.75         7.83 o                         
  10   1   0         38.05         29.74         9.58 o                         
   0   2   0       3447.94       3228.99        63.16 o                         
   1   2   0       9395.60       9143.32        54.48 o                         
   2   2   0       1703.46       1738.06        12.65 o                         
   3   2   0       2783.77       3124.11        27.34 o                         
   4   2   0        959.57        932.63        14.42 o                         
   5   2   0        296.86        292.03         8.87 o                         
   6   2   0         42.63         51.09         4.38 o                         
   7   2   0         22.94         26.63         6.71 o                         
   8   2   0          1.76          3.76         6.52 o                         
   9   2   0        243.64        210.46        13.48 o                         
  10   2   0          1.82          7.53        10.41 o                         
   1   3   0       7954.42       8100.74        46.27 o                         
   2   3   0        674.13        596.96         5.63 o                         
   3   3   0       4619.14       4703.01        36.18 o                         
   4   3   0        375.37        324.19         6.11 o                         
   5   3   0          0.03         -3.29         3.29 o                         
   6   3   0         53.81         66.61         7.31 o                         
   7   3   0        357.92        357.33        12.92 o                         
   8   3   0          2.53         -4.47         7.86 o                         
   9   3   0          9.31         14.45         8.15 o                         
  10   3   0         18.40         31.11        12.35 o                         
   0   4   0      35224.26      30880.14       761.42 o                         
   1   4   0          3.59          0.70         0.79 o                         
   2   4   0       6541.13       6635.76        38.84 o                         
   3   4   0        439.91        440.31         6.13 o                         
   4   4   0         56.29         66.70         4.30 o                         
   5   4   0         23.37         20.80         4.62 o                         
   6   4   0        490.61        498.46        10.54 o                         
   7   4   0        223.44        227.76        10.58 o                         
   8   4   0          7.72          6.66         6.88 o                         
   9   4   0         54.01         81.04        11.51 o                         
  10   4   0         25.20         34.38        12.73 o                         
   1   5   0        220.04        227.22         2.12 o                         
   2   5   0       2059.84       1840.84        12.09 o                         
   3   5   0        654.39        626.97         6.95 o                         
   4   5   0        201.06        160.36         4.70 o                         
   5   5   0        557.95        575.02        14.85 o                         
   6   5   0         64.45         65.08         5.03 o                         
   7   5   0          0.68         -4.66         4.66 o                         
   8   5   0          1.12          0.82         7.30 o                         
   9   5   0         35.35         34.86        11.00 o                         
  10   5   0          4.71          2.44        19.87 o                         
   0   6   0        543.67        475.38         5.35 o                         
   1   6   0         18.44         18.67         1.16 o                         
   2   6   0         13.06          6.97         1.33 o                         
   3   6   0       1276.76       1322.51        11.60 o                         
   4   6   0         69.08         73.02         3.92 o                         
   5   6   0        167.56        190.18         6.04 o                         
   6   6   0         52.58         62.36         5.29 o                         
   7   6   0         26.83         11.47         7.07 o                         
   8   6   0          7.90         23.42         9.57 o                         
   9   6   0          4.54         -7.38        14.83 o                         
  10   6   0         13.74          2.85        11.98 o                         
   1   7   0          5.65          5.27         0.85 o                         
   2   7   0        792.46        710.74         7.15 o                         
   3   7   0       1898.13       1942.97        17.06 o                         
   4   7   0          0.28         -1.56         2.22 o                         
   5   7   0        212.09        227.17         5.98 o                         
   6   7   0         16.59          9.46         4.30 o                         
   7   7   0         12.68          3.06        13.43 o                         
   8   7   0          8.90          6.38         8.03 o                         
   9   7   0          0.71         -8.46         8.58 o                         
  10   7   0         91.45        154.63        28.31 o                         
   0   8   0        106.01        109.22         3.90 o                         
   1   8   0         10.35         15.05         1.72 o                         
   2   8   0        395.31        451.72         4.74 o                         
   3   8   0        212.74        188.60         4.18 o                         
   4   8   0        467.80        443.45         7.68 o                         
   5   8   0        163.46        167.83         5.99 o                         
   6   8   0          0.07          4.19         4.83 o                         
   7   8   0         43.92         38.15         8.72 o                         
   8   8   0          0.59          6.93         8.26 o                         
   9   8   0          0.08          4.00        15.10 o                         
   1   9   0        670.65        653.47         8.82 o                         
   2   9   0         96.57         93.70         2.93 o                         
   3   9   0        296.53        296.25         5.92 o                         
   4   9   0          5.73         10.99         2.67 o                         
   5   9   0        602.78        571.65        10.88 o                         
   6   9   0         17.89          7.71         4.93 o                         
   7   9   0          5.44          6.81         8.05 o                         
   8   9   0          0.00          0.12         9.40 o                         
   9   9   0         26.34          8.40        12.01 o                         
   0  10   0        356.96        411.17         8.60 o                         
   1  10   0       2125.78       2149.24        24.11 o                         
   2  10   0        693.90        740.07         7.60 o                         
   3  10   0          2.83          1.44         1.79 o                         
   4  10   0        317.37        342.36         6.71 o                         
   5  10   0        207.15        202.81         8.42 o                         
   6  10   0          0.77         -0.79         8.17 o                         
   7  10   0          0.83          3.75         7.66 o                         
   8  10   0          1.67         -3.35        14.26 o                         
   9  10   0         86.06         83.82        19.60 o                         
   1  11   0          0.16          4.82         2.33 o                         
   2  11   0        542.81        520.88         8.66 o                         
   3  11   0          1.54         -1.83         2.60 o                         
   4  11   0         36.72         43.25         4.98 o                         
   5  11   0         17.84         23.93         5.22 o                         
   6  11   0        283.36        271.71        10.45 o                         
   7  11   0          0.00         -7.68         7.68 o                         
   8  11   0         53.54         54.77        12.80 o                         
   9  11   0         23.85         18.51        16.33 o                         
   0  12   0       3341.74       3093.85        38.52 o                         
   1  12   0        445.26        475.90         8.37 o                         
   2  12   0       1799.43       1750.29        25.26 o                         
   3  12   0         13.72         12.54         2.51 o                         
   4  12   0         25.28         42.99         5.19 o                         
   5  12   0          3.98         10.35         6.13 o                         
   6  12   0         17.82         21.37         6.40 o                         
   7  12   0          9.72         -2.06         9.26 o                         
   8  12   0         92.19         76.32        19.06 o                         
   9  12   0         17.43         28.31        17.97 o                         
   1  13   0        116.97        110.93         6.33 o                         
   2  13   0       1994.61       2017.18        30.82 o                         
   3  13   0        130.30        112.10        10.85 o                         
   4  13   0        377.27        410.40        11.15 o                         
   5  13   0        204.53        211.22        10.14 o                         
   6  13   0        138.57        130.74         9.37 o                         
   7  13   0         32.71         35.62        10.33 o                         
   8  13   0         86.26         84.93        13.18 o                         
   0  14   0          2.07          8.71         8.17 o                         
   1  14   0        379.88        383.58        14.58 o                         
   2  14   0          6.02         14.17         4.88 o                         
   3  14   0        537.97        559.61        22.32 o                         
   4  14   0         17.86         17.62         7.78 o                         
   5  14   0          1.99         -4.93        11.81 o                         
   6  14   0          0.08          3.09         9.80 o                         
   7  14   0         80.87         91.57        20.42 o                         
   8  14   0          5.02         -8.71        12.52 o                         
   1  15   0        193.45        175.83         7.51 o                         
   2  15   0        191.83        213.58         9.66 o                         
   3  15   0         60.53         50.09         7.70 o                         
   4  15   0         83.17         87.97        10.93 o                         
   5  15   0          0.12        -18.78        18.78 o                         
   6  15   0          0.15          1.48         9.02 o                         
   7  15   0         55.59         40.84        19.06 o                         
   0  16   0        302.89        295.60        22.32 o                         
   1  16   0         22.04         29.32         5.11 o                         
   2  16   0        271.19        254.24        10.00 o                         
   3  16   0          9.83         24.32         7.55 o                         
   4  16   0          0.97         -7.67         7.67 o                         
   5  16   0          5.06          0.54         9.80 o                         
   6  16   0         26.74         30.46         9.77 o                         
   7  16   0          0.55        -13.61        13.61 o                         
   1  17   0         20.41         37.57        11.98 o                         
   2  17   0         33.01         34.88         5.61 o                         
   3  17   0         10.73          3.47         7.05 o                         
   4  17   0        174.62        189.24        14.57 o                         
   5  17   0          2.03         -9.26         9.26 o                         
   6  17   0         19.27         22.97        10.37 o                         
   0  18   0          8.49         32.67        13.07 o                         
   1  18   0        135.04        152.45        18.51 o                         
   3  18   0          0.17         -6.65         6.65 o                         
   4  18   0          0.00         -7.84         7.84 o                         
   5  18   0          1.50         -2.99         9.63 o                         
   6  18   0          0.01         -9.53         9.53 o                         
   1  19   0          0.00          3.06         9.43 o                         
   4  19   0          0.62         -4.09        14.16 o                         
   5  19   0          0.71         -7.19         7.19 o                         
   0  20   0         42.65         68.06        16.88 o                         
   1  20   0          8.84         14.70        14.70 o                         
   5  20   0          4.89          7.08        13.61 o                         
   1  21   0         10.44         22.32        15.79 o                         
   2  21   0         19.32         71.33        20.15 o                         
   1  22   0         15.23         50.09        17.97 o                         
   2  22   0          2.84         17.97        19.06 o                         
   1   0   1       1182.95       1322.00        18.62 o                         
   2   0   1      36537.43      32136.65       215.50 o                         
   3   0   1        163.33        224.36         4.96 o                         
   4   0   1       2950.15       2828.00        32.39 o                         
   5   0   1          2.08          7.89         4.41 o                         
   6   0   1        346.00        301.18        10.29 o                         
   7   0   1         15.46         11.43         6.30 o                         
   8   0   1         21.82         -1.14         6.86 o                         
   9   0   1        143.02        126.47        11.05 o                         
  10   0   1          4.84         12.98         8.93 o                         
 -10   1   1         55.35         69.30        21.34 o                         
  -9   1   1         52.04         73.80         9.86 o                         
  -8   1   1          0.32          3.13         7.38 o                         
  -7   1   1         85.70         72.60         7.95 o                         
  -6   1   1        460.26        437.55         9.04 o                         
  -5   1   1        425.62        389.10        10.24 o                         
  -4   1   1       1450.96       1465.91        29.00 o                         
  -3   1   1       4660.58       4532.08        38.16 o                         
  -2   1   1       6241.07       6193.99        42.52 o                         
  -1   1   1         66.51         56.21         1.28 o                         
   1   1   1         66.18         55.83         1.15 o                         
   2   1   1       6236.35       6162.28        42.52 o                         
   3   1   1       4662.12       4554.94        38.08 o                         
   4   1   1       1450.15       1454.21        19.53 o                         
   5   1   1        425.68        400.66        10.40 o                         
   6   1   1        460.09        463.09        12.18 o                         
   7   1   1         85.55         61.58         7.32 o                         
   8   1   1          0.33          7.73         6.29 o                         
   9   1   1         52.03         50.58         9.01 o                         
  10   1   1         55.28         49.17        10.87 o                         
 -10   2   1         65.22         90.75        13.67 o                         
  -9   2   1          1.91          7.76         8.03 o                         
  -8   2   1         65.80         50.53         7.65 o                         
  -7   2   1        399.39        336.45        12.37 o                         
  -6   2   1        653.81        632.04        10.87 o                         
  -5   2   1        109.47        107.60         4.95 o                         
  -4   2   1        213.33        253.12         5.88 o                         
  -3   2   1       3138.11       3241.35        25.78 o                         
  -2   2   1       1756.02       1833.14        13.25 o                         
  -1   2   1       2017.87       1967.06        12.51 o                         
   0   2   1      10848.02      10264.50       190.71 o                         
   1   2   1       2017.34       1960.42        12.48 o                         
   2   2   1       1752.96       1838.34        14.17 o                         
   3   2   1       3134.73       3224.53        28.19 o                         
   4   2   1        213.32        243.28         7.39 o                         
   5   2   1        109.30         91.93         6.18 o                         
   6   2   1        654.77        615.68        15.77 o                         
   7   2   1        399.05        376.02        10.60 o                         
   8   2   1         65.90         55.75         8.31 o                         
   9   2   1          1.90          0.16         7.74 o                         
  10   2   1         65.31         88.25        13.72 o                         
 -10   3   1          0.57          1.77        11.02 o                         
  -9   3   1         33.10         29.30         8.86 o                         
  -8   3   1         15.81         15.48         7.25 o                         
  -7   3   1         32.23         24.77         8.17 o                         
  -6   3   1        214.42        203.08         7.29 o                         
  -5   3   1         23.14         26.32         3.48 o                         
  -4   3   1         60.70         64.52         3.53 o                         
  -3   3   1       3073.03       3056.65        24.64 o                         
  -2   3   1        191.46        177.25         3.02 o                         
  -1   3   1       1946.24       1812.85        11.75 o                         
   0   3   1       3081.60       3061.91        18.68 o                         
   1   3   1       1944.21       1809.48        10.28 o                         
   2   3   1        191.46        170.63         2.51 o                         
   3   3   1       3072.28       3037.70        26.82 o                         
   4   3   1         61.07         58.60         4.26 o                         
   5   3   1         23.07         14.86         4.74 o                         
   6   3   1        214.64        206.96         7.46 o                         
   7   3   1         32.27         40.94         6.20 o                         
   8   3   1         15.92         27.32         7.48 o                         
   9   3   1         33.10         33.98         9.18 o                         
  10   3   1          0.57         -2.76        12.33 o                         
 -10   4   1         11.48          2.64        11.45 o                         
  -9   4   1          6.05         -5.56         7.66 o                         
  -8   4   1        164.21        199.89        11.80 o                         
  -7   4   1         51.32         65.19        10.72 o                         
  -6   4   1        154.32        148.72         6.24 o                         
  -5   4   1         88.15         90.36         5.01 o                         
  -4   4   1        577.69        594.84        14.00 o                         
  -3   4   1        958.12        982.33        10.04 o                         
  -2   4   1       1726.67       1760.27        12.12 o                         
  -1   4   1        935.17        928.43         6.15 o                         
   0   4   1       3745.66       3566.48        27.71 o                         
   1   4   1        936.02        925.78         6.77 o                         
   2   4   1       1727.14       1754.00        11.64 o                         
   3   4   1        957.08        991.12         9.39 o                         
   4   4   1        577.69        602.06         7.73 o                         
   5   4   1         88.16         90.96         5.93 o                         
   6   4   1        154.48        148.96         6.98 o                         
   7   4   1         51.20         69.41         6.40 o                         
   8   4   1        164.14        177.74        11.13 o                         
   9   4   1          6.09          9.44        10.00 o                         
  10   4   1         11.36          7.85        11.73 o                         
 -10   5   1         18.81         36.37        37.84 o                         
  -9   5   1         25.65         14.96         8.85 o                         
  -8   5   1         14.97          6.73         7.36 o                         
  -7   5   1         35.55         25.37         6.67 o                         
  -6   5   1          5.39          2.58         3.73 o                         
  -5   5   1          6.34         14.39         4.66 o                         
  -4   5   1        600.20        583.45         8.50 o                         
  -3   5   1        826.92        813.67         7.97 o                         
  -2   5   1       1439.90       1531.84        11.47 o                         
  -1   5   1       1099.61       1123.07         6.94 o                         
   0   5   1        118.46         98.21         1.34 o                         
   1   5   1       1099.02       1126.63         8.42 o                         
   2   5   1       1440.96       1521.18        10.40 o                         
   3   5   1        826.33        815.18         8.26 o                         
   4   5   1        601.11        577.82         7.71 o                         
   5   5   1          6.21          7.66         3.21 o                         
   6   5   1          5.38         -0.75         3.90 o                         
   7   5   1         35.36         42.56         5.38 o                         
   8   5   1         14.91         17.52        13.58 o                         
   9   5   1         25.63         41.98        16.95 o                         
  10   5   1         18.88          6.82        26.95 o                         
 -10   6   1          9.75         12.39        15.20 o                         
  -9   6   1         19.24         11.79         9.00 o                         
  -8   6   1          9.89         -1.09         8.95 o                         
  -7   6   1        300.05        290.57        14.99 o                         
  -6   6   1         24.90         22.72         4.33 o                         
  -5   6   1         34.08         31.85         3.75 o                         
  -4   6   1        112.87        133.00         3.93 o                         
  -3   6   1        138.17        142.71         3.83 o                         
  -2   6   1        203.98        235.01         3.79 o                         
  -1   6   1        745.71        705.37         5.39 o                         
   0   6   1       3002.96       2949.45        19.11 o                         
   1   6   1        745.13        700.32         6.28 o                         
   2   6   1        203.90        219.56         3.20 o                         
   3   6   1        138.21        147.17         3.50 o                         
   4   6   1        113.00        132.15         4.64 o                         
   5   6   1         34.05         37.70         4.51 o                         
   6   6   1         24.80         12.75         4.41 o                         
   7   6   1        300.01        297.69         9.61 o                         
   8   6   1          9.84          4.10         8.97 o                         
   9   6   1         19.18         20.47        10.10 o                         
  10   6   1          9.82         12.95        32.12 o                         
 -10   7   1          7.01         10.89        16.33 o                         
  -9   7   1          6.13         -2.03        11.33 o                         
  -8   7   1         77.62         93.67        10.70 o                         
  -7   7   1         76.97         66.02         9.71 o                         
  -6   7   1        116.84        119.86         6.68 o                         
  -5   7   1        736.30        719.18         9.23 o                         
  -4   7   1        233.03        242.17         6.37 o                         
  -3   7   1        185.64        191.42         4.23 o                         
  -2   7   1        716.86        749.33         7.57 o                         
  -1   7   1         13.22         16.38         1.19 o                         
   0   7   1        775.19        829.71         7.04 o                         
   1   7   1         13.18         15.03         1.28 o                         
   2   7   1        716.41        757.07         7.52 o                         
   3   7   1        185.67        198.25         3.98 o                         
   4   7   1        232.29        247.31         5.13 o                         
   5   7   1        736.36        744.09        10.94 o                         
   6   7   1        116.66        128.09         7.07 o                         
   7   7   1         77.09         62.06         6.77 o                         
   8   7   1         77.51         77.54        10.78 o                         
   9   7   1          6.16          1.05        10.00 o                         
  10   7   1          7.01         32.12        20.69 o                         
  -9   8   1          3.67          3.94        14.02 o                         
  -8   8   1         26.83         27.03         9.05 o                         
  -7   8   1         39.65         36.17         8.52 o                         
  -6   8   1        173.24        159.79         7.95 o                         
  -5   8   1         24.01         36.70         5.80 o                         
  -4   8   1         90.55         94.37         4.30 o                         
  -3   8   1        205.52        204.37         4.35 o                         
  -2   8   1        571.95        594.29         5.79 o                         
  -1   8   1         36.33         40.10         2.09 o                         
   0   8   1        241.25        248.55         2.86 o                         
   1   8   1         36.35         35.61         1.83 o                         
   2   8   1        572.45        590.35        10.48 o                         
   3   8   1        205.00        209.04         4.39 o                         
   4   8   1         90.58         93.00         4.38 o                         
   5   8   1         23.99         30.57         5.84 o                         
   6   8   1        172.98        177.00         8.93 o                         
   7   8   1         39.46         34.14         6.04 o                         
   8   8   1         26.78         29.20        12.24 o                         
   9   8   1          3.69         -2.57         8.04 o                         
  -9   9   1          8.95         13.01        10.66 o                         
  -8   9   1          9.58         12.13         9.10 o                         
  -7   9   1         25.47         17.42         9.24 o                         
  -6   9   1         86.94         75.41         6.73 o                         
  -5   9   1        596.55        563.00        10.64 o                         
  -4   9   1        180.04        165.40         5.15 o                         
  -3   9   1        307.21        284.15         5.51 o                         
  -2   9   1        228.39        228.34         3.96 o                         
  -1   9   1         28.18         29.22         4.23 o                         
   0   9   1        113.82        105.69         2.04 o                         
   1   9   1         28.36         29.84         1.49 o                         
   2   9   1        228.27        228.64         3.94 o                         
   3   9   1        306.73        291.85         8.24 o                         
   4   9   1        179.83        168.70         5.24 o                         
   5   9   1        596.53        569.67        10.90 o                         
   6   9   1         86.72         86.30         8.88 o                         
   7   9   1         25.34         25.47         6.30 o                         
   8   9   1          9.53         23.63         9.62 o                         
   9   9   1          8.94          9.18        11.10 o                         
  -9  10   1         22.22         37.67        17.42 o                         
  -8  10   1          6.99         11.91         7.89 o                         
  -7  10   1         50.38         56.36        11.23 o                         
  -6  10   1         22.48         33.63         6.05 o                         
  -5  10   1        164.00        166.17         9.70 o                         
  -4  10   1        193.88        179.36         5.32 o                         
  -3  10   1         44.03         47.76         3.28 o                         
  -2  10   1        385.84        374.53         5.24 o                         
  -1  10   1         66.06         62.00         5.33 o                         
   0  10   1        371.76        321.05         6.21 o                         
   1  10   1         65.95         66.76         4.20 o                         
   2  10   1        385.07        380.13         5.08 o                         
   3  10   1         43.74         46.24         2.79 o                         
   4  10   1        193.83        170.75         5.25 o                         
   5  10   1        163.94        180.39         8.60 o                         
   6  10   1         22.43         19.51         5.89 o                         
   7  10   1         50.60         44.27         6.83 o                         
   8  10   1          6.91         -8.66         8.66 o                         
   9  10   1         22.25         19.51        16.61 o                         
  -9  11   1          6.74         37.57        17.97 o                         
  -8  11   1         43.16         33.57        12.16 o                         
  -7  11   1         21.34         10.55         9.92 o                         
  -6  11   1        178.24        175.33         9.19 o                         
  -5  11   1        811.66        856.17        15.66 o                         
  -4  11   1        447.52        410.72        10.77 o                         
  -3  11   1        271.84        281.91         5.44 o                         
  -2  11   1         48.42         44.78         4.02 o                         
  -1  11   1         55.74         62.02         3.63 o                         
   0  11   1         12.63         10.99         2.67 o                         
   1  11   1         55.48         58.50         7.98 o                         
   2  11   1         48.41         45.61         1.94 o                         
   3  11   1        271.74        280.82         6.24 o                         
   4  11   1        446.60        446.46        10.38 o                         
   5  11   1        811.53        831.22        15.60 o                         
   6  11   1        178.02        189.31        11.35 o                         
   7  11   1         21.32         -1.60         7.56 o                         
   8  11   1         43.08         39.47        12.03 o                         
   9  11   1          6.75         29.40        16.33 o                         
  -9  12   1         28.22         39.20        18.51 o                         
  -8  12   1         32.65         60.70        24.77 o                         
  -7  12   1         19.27         26.91        10.45 o                         
  -6  12   1         43.27         27.32         7.07 o                         
  -5  12   1        117.99        117.35         8.04 o                         
  -4  12   1        441.97        434.10        10.11 o                         
  -3  12   1        129.36        131.67         5.51 o                         
  -2  12   1         38.51         41.08         3.68 o                         
  -1  12   1         95.32         96.03         3.96 o                         
   0  12   1        172.84        169.49         4.46 o                         
   1  12   1         95.30         93.86         3.61 o                         
   2  12   1         38.39         43.14         3.72 o                         
   3  12   1        129.36        133.49         4.50 o                         
   4  12   1        442.15        429.86        12.26 o                         
   5  12   1        118.23        127.17        10.77 o                         
   6  12   1         43.26         34.22         6.89 o                         
   7  12   1         19.28         39.68        11.12 o                         
   8  12   1         32.72         26.68        16.33 o                         
   9  12   1         28.25          8.17        17.42 o                         
  -8  13   1         42.16         67.82        24.77 o                         
  -7  13   1         62.94         64.73        11.51 o                         
  -6  13   1          3.00         18.54         6.40 o                         
  -5  13   1         54.33         66.37         7.01 o                         
  -4  13   1        128.24        131.44         7.52 o                         
  -3  13   1        778.17        774.43        20.53 o                         
  -2  13   1       1129.29       1140.85        20.04 o                         
  -1  13   1        478.48        477.00        12.91 o                         
   0  13   1       2499.20       2406.57        32.45 o                         
   1  13   1        477.81        476.40        10.91 o                         
   2  13   1       1128.19       1136.98        23.92 o                         
   3  13   1        778.34        741.36        18.00 o                         
   4  13   1        128.44        146.76        11.11 o                         
   5  13   1         54.45         60.14         6.97 o                         
   6  13   1          2.99         -1.35         5.87 o                         
   7  13   1         62.93         80.62        12.25 o                         
   8  13   1         42.06         50.23        12.55 o                         
  -8  14   1          3.46         -4.90        13.07 o                         
  -7  14   1         10.18         17.12        11.98 o                         
  -6  14   1         53.78         63.92         7.72 o                         
  -5  14   1        108.81        114.07        11.36 o                         
  -4  14   1         19.51         22.49         4.22 o                         
  -3  14   1        150.44        167.63        11.15 o                         
  -2  14   1        424.29        428.33        12.27 o                         
  -1  14   1          5.43          8.95         7.37 o                         
   0  14   1        310.70        379.95        16.36 o                         
   1  14   1          5.41          8.66         4.76 o                         
   2  14   1        424.09        436.17        11.93 o                         
   3  14   1        150.44        173.97        25.59 o                         
   4  14   1         19.58         12.12         4.44 o                         
   5  14   1        108.67        117.97         8.49 o                         
   6  14   1         53.83         65.41         9.64 o                         
   7  14   1         10.17         16.31         9.26 o                         
   8  14   1          3.46         -8.71        13.07 o                         
  -7  15   1          2.78         -7.08        15.79 o                         
  -6  15   1         12.84          7.58         8.96 o                         
  -5  15   1          0.76         -3.97         7.59 o                         
  -4  15   1         71.63         59.08         9.63 o                         
  -3  15   1         15.29         17.16         7.44 o                         
  -2  15   1        351.44        390.57        14.40 o                         
  -1  15   1         84.15         82.56         8.44 o                         
   0  15   1        828.09        846.83        23.68 o                         
   1  15   1         83.66         90.67         7.51 o                         
   2  15   1        351.96        391.07        11.44 o                         
   3  15   1         15.22          4.67         6.34 o                         
   4  15   1         71.47         76.76        10.62 o                         
   5  15   1          0.77         -4.77         5.81 o                         
   6  15   1         12.92          4.77         6.09 o                         
   7  15   1          2.79        -15.25        15.25 o                         
  -7  16   1          4.16         -4.90        15.79 o                         
  -6  16   1         31.55         33.00        14.43 o                         
  -5  16   1         12.42         33.93        12.25 o                         
  -4  16   1         34.68         28.79        17.97 o                         
  -3  16   1          7.93         23.88         7.84 o                         
  -2  16   1         45.93         47.68         7.65 o                         
  -1  16   1         79.49         78.90        17.70 o                         
   0  16   1        161.84        160.16        12.51 o                         
   1  16   1         79.45         77.48        10.69 o                         
   2  16   1         45.87         48.99         7.95 o                         
   3  16   1          7.88         21.89         7.44 o                         
   4  16   1         34.74         21.46         8.76 o                         
   5  16   1         12.43         11.46        17.70 o                         
   6  16   1         31.57         17.73        10.20 o                         
   7  16   1          4.17        -17.42        17.42 o                         
  -6  17   1          0.80         13.36         9.92 o                         
  -5  17   1          0.75         -1.99         8.83 o                         
  -4  17   1         13.33         19.17         8.99 o                         
  -3  17   1         63.14         65.67         9.26 o                         
  -2  17   1         49.71         53.90         8.71 o                         
  -1  17   1         17.18         27.77        11.98 o                         
   0  17   1         27.91         50.43        18.78 o                         
   1  17   1         17.18         27.89         7.35 o                         
   2  17   1         49.50         48.74         5.94 o                         
   3  17   1         62.96         52.90         8.24 o                         
   4  17   1         13.33         20.45         8.83 o                         
   5  17   1          0.76         -6.66        12.80 o                         
   6  17   1          0.81         -8.71         8.83 o                         
  -6  18   1          3.32        -15.25        15.25 o                         
  -5  18   1         20.51         -7.62        11.43 o                         
  -4  18   1         16.03         32.67        11.98 o                         
  -3  18   1          0.41         -8.17         8.17 o                         
  -2  18   1          0.08         -3.81         5.99 o                         
  -1  18   1         14.73          3.27        11.43 o                         
   0  18   1         37.26         23.44         9.04 o                         
   1  18   1         14.85         10.81         6.57 o                         
   2  18   1          0.08          0.54        13.07 o                         
   3  18   1          0.41         -6.60        12.80 o                         
   4  18   1         16.01          4.07        14.16 o                         
   5  18   1         20.53         35.55        20.42 o                         
   6  18   1          3.35         -2.07         9.60 o                         
  -5  19   1          0.14        -12.52        12.52 o                         
  -4  19   1          5.11         12.52        11.43 o                         
  -3  19   1          9.47          1.09         9.26 o                         
  -1  19   1          4.89         23.96        12.52 o                         
   0  19   1          6.24         -8.06         8.06 o                         
   1  19   1          4.85         16.21         9.38 o                         
   2  19   1          5.36          9.80        14.70 o                         
   3  19   1          9.42          1.63        14.70 o                         
   4  19   1          5.09         -8.41         8.50 o                         
   5  19   1          0.14         -7.08         9.24 o                         
  -5  20   1          2.51        -12.52        12.52 o                         
  -1  20   1          2.92         -8.61         8.61 o                         
   0  20   1         20.96         34.54        22.60 o                         
   1  20   1          2.93          2.72        14.16 o                         
   2  20   1          0.69         -1.63        15.25 o                         
   4  20   1          3.06          0.54        15.25 o                         
   5  20   1          2.51        -10.37        10.37 o                         
  -1  21   1          3.35         -0.54        15.25 o                         
   0  21   1         29.93         36.23        11.31 o                         
   1  21   1          3.33         14.16        16.33 o                         
   2  21   1         16.06          7.08        16.88 o                         
   3  21   1          2.85          3.81        17.97 o                         
  -2  22   1          6.03         32.67        18.51 o                         
  -1  22   1          6.53          1.63        15.79 o                         
   1  22   1          6.46         19.06        15.79 o                         
   2  22   1          6.02          4.90        13.61 o                         
   1   0   2          3.00          1.12         0.97 o                         
   2   0   2       1038.17       1079.30        12.68 o                         
   3   0   2       8807.47       9071.59        72.32 o                         
   4   0   2        821.56        842.65        13.53 o                         
   5   0   2       1632.77       1718.33        41.18 o                         
   6   0   2        116.66        118.47         6.17 o                         
   7   0   2        158.13        128.68        15.54 o                         
   8   0   2         20.72         21.48         7.86 o                         
   9   0   2          0.58         -3.69         7.08 o                         
  10   0   2         78.44        105.86        15.86 o                         
 -10   1   2         24.31         30.53         9.95 o                         
  -9   1   2         40.82         31.32         8.74 o                         
  -8   1   2         13.56         16.14         7.66 o                         
  -7   1   2          7.04         12.35         6.46 o                         
  -6   1   2         52.92         53.25         5.87 o                         
  -5   1   2        195.44        173.19         4.92 o                         
  -4   1   2       1716.74       1701.08        18.63 o                         
  -3   1   2       2582.44       2717.74        23.80 o                         
  -2   1   2       1249.33       1243.37         9.62 o                         
  -1   1   2        405.63        398.12         3.32 o                         
   0   1   2        780.28        745.26        11.06 o                         
   1   1   2        406.19        398.29         3.55 o                         
   2   1   2       1248.45       1247.41         9.60 o                         
   3   1   2       2581.56       2713.11        24.37 o                         
   4   1   2       1716.24       1729.74        22.05 o                         
   5   1   2        195.05        165.77         7.46 o                         
   6   1   2         52.66         45.71         6.22 o                         
   7   1   2          7.09         -1.01         6.52 o                         
   8   1   2         13.55         13.87         6.79 o                         
   9   1   2         40.86         35.32         9.98 o                         
  10   1   2         24.34         60.71        10.62 o                         
 -10   2   2         10.69          8.21        10.56 o                         
  -9   2   2         34.07         40.50         8.65 o                         
  -8   2   2          7.21          4.90         6.27 o                         
  -7   2   2         80.83         82.29         7.93 o                         
  -6   2   2        617.11        532.97         9.57 o                         
  -5   2   2         76.21         79.97         4.02 o                         
  -4   2   2        445.40        439.02         7.44 o                         
  -3   2   2        682.87        741.74         8.71 o                         
  -2   2   2          0.79          0.58         1.23 o                         
  -1   2   2      21874.27      19586.17       197.41 o                         
   0   2   2       7772.74       7280.19        46.70 o                         
   1   2   2      21876.71      19759.18       137.38 o                         
   2   2   2          0.74          2.27         1.43 o                         
   3   2   2        681.71        744.15         8.24 o                         
   4   2   2        445.90        440.79         8.58 o                         
   5   2   2         76.30         71.91         3.82 o                         
   6   2   2        617.03        538.01        13.39 o                         
   7   2   2         80.95         81.59         7.94 o                         
   8   2   2          7.25         -1.20         6.08 o                         
   9   2   2         34.17         31.97         8.14 o                         
  10   2   2         10.65         22.32        10.83 o                         
 -10   3   2         83.67         86.40        13.70 o                         
  -9   3   2         10.06          4.76         8.12 o                         
  -8   3   2         30.66         31.45         8.17 o                         
  -7   3   2        174.79        158.30         9.83 o                         
  -6   3   2         13.12         16.22         3.80 o                         
  -5   3   2        198.76        219.43         6.00 o                         
  -4   3   2       2527.25       2577.90        23.93 o                         
  -3   3   2       1282.11       1263.16        12.04 o                         
  -2   3   2       6200.16       5916.88        38.61 o                         
  -1   3   2       3607.07       3681.13        22.85 o                         
   0   3   2         12.08         11.46         0.92 o                         
   1   3   2       3606.05       3711.22        22.93 o                         
   2   3   2       6197.15       5944.92        36.56 o                         
   3   3   2       1284.21       1252.87        13.82 o                         
   4   3   2       2523.61       2567.89        23.86 o                         
   5   3   2        198.24        213.13         5.87 o                         
   6   3   2         13.13          7.33         6.92 o                         
   7   3   2        174.81        143.03         7.51 o                         
   8   3   2         30.77         31.75         8.12 o                         
   9   3   2          9.99         13.25         8.22 o                         
  10   3   2         83.78        118.43        14.35 o                         
 -10   4   2         39.91         40.55        11.32 o                         
  -9   4   2         15.16         12.91         9.53 o                         
  -8   4   2         24.97          8.93         7.00 o                         
  -7   4   2         64.50         71.05         8.24 o                         
  -6   4   2         87.16         87.04         5.22 o                         
  -5   4   2        136.46        138.74         5.35 o                         
  -4   4   2        154.72        185.09         4.93 o                         
  -3   4   2        522.78        536.85         6.72 o                         
  -2   4   2        440.34        420.13         4.57 o                         
  -1   4   2         64.26         72.45         1.76 o                         
   0   4   2      10513.19      10013.16        63.56 o                         
   1   4   2         63.76         74.55         1.68 o                         
   2   4   2        440.42        423.39         4.14 o                         
   3   4   2        522.51        534.70         6.32 o                         
   4   4   2        155.04        189.49         4.38 o                         
   5   4   2        136.85        133.18         4.69 o                         
   6   4   2         86.83         92.06         5.99 o                         
   7   4   2         64.31         73.50         6.25 o                         
   8   4   2         25.08         22.20         7.37 o                         
   9   4   2         15.25          8.95         9.28 o                         
  10   4   2         39.99         59.19        13.58 o                         
 -10   5   2         10.14          4.27        11.35 o                         
  -9   5   2         11.65         -2.19         8.93 o                         
  -8   5   2          2.25         -6.97         6.97 o                         
  -7   5   2         67.23         70.75         8.02 o                         
  -6   5   2        129.77        127.19         6.21 o                         
  -5   5   2        328.12        297.58         7.56 o                         
  -4   5   2        648.59        718.59         9.64 o                         
  -3   5   2        157.31        146.03         3.78 o                         
  -2   5   2       1085.80       1126.92         9.01 o                         
  -1   5   2       1365.07       1329.51         8.94 o                         
   0   5   2         85.77         90.40         1.61 o                         
   1   5   2       1365.60       1346.53         9.45 o                         
   2   5   2       1086.64       1117.42         8.19 o                         
   3   5   2        157.56        147.38         3.23 o                         
   4   5   2        649.82        729.30         8.93 o                         
   5   5   2        328.37        311.43         8.60 o                         
   6   5   2        129.94        140.89         6.81 o                         
   7   5   2         67.29         70.11         6.26 o                         
   8   5   2          2.30         -7.79        11.25 o                         
   9   5   2         11.55         17.22         9.51 o                         
  10   5   2         10.15         20.59        28.59 o                         
 -10   6   2         21.11         25.66        37.02 o                         
  -9   6   2         26.35         33.86        10.89 o                         
  -8   6   2         33.02         21.51         9.58 o                         
  -7   6   2          6.71         11.47         5.84 o                         
  -6   6   2        104.13        111.83         6.88 o                         
  -5   6   2         47.40         55.71         4.14 o                         
  -4   6   2        250.23        275.81         6.07 o                         
  -3   6   2        399.13        393.06         5.73 o                         
  -2   6   2        262.21        291.80         4.06 o                         
  -1   6   2        195.00        191.35         2.41 o                         
   0   6   2        428.51        528.54         4.34 o                         
   1   6   2        194.83        193.31         2.37 o                         
   2   6   2        261.66        297.60         4.16 o                         
   3   6   2        397.74        395.79         5.53 o                         
   4   6   2        250.10        278.06         8.59 o                         
   5   6   2         47.32         47.86         5.82 o                         
   6   6   2        104.13        108.34        10.51 o                         
   7   6   2          6.75          1.47         4.63 o                         
   8   6   2         32.83         19.45         9.51 o                         
   9   6   2         26.46         24.50        14.89 o                         
  10   6   2         21.02         39.34        13.98 o                         
 -10   7   2         49.48         18.51        22.32 o                         
  -9   7   2         11.66          6.18        15.32 o                         
  -8   7   2         22.87         15.03        10.06 o                         
  -7   7   2         80.05         76.26         9.51 o                         
  -6   7   2         36.44         32.94         4.72 o                         
  -5   7   2        252.63        270.23         6.78 o                         
  -4   7   2        135.71        147.56         4.80 o                         
  -3   7   2        100.15         95.87         3.54 o                         
  -2   7   2        815.68        809.75         7.65 o                         
  -1   7   2         31.48         36.89         1.18 o                         
   0   7   2       1963.01       2027.73        14.37 o                         
   1   7   2         31.58         33.23         1.71 o                         
   2   7   2        815.00        808.46         7.65 o                         
   3   7   2         99.95         91.28         3.27 o                         
   4   7   2        135.84        149.14         4.99 o                         
   5   7   2        252.37        254.27         6.86 o                         
   6   7   2         36.54         30.11         5.41 o                         
   7   7   2         80.23         81.30         7.54 o                         
   8   7   2         22.88          3.97        10.36 o                         
   9   7   2         11.69         -2.72        13.35 o                         
  10   7   2         49.60         69.69        24.50 o                         
  -9   8   2         20.87         21.80        11.94 o                         
  -8   8   2          2.19         13.74         9.21 o                         
  -7   8   2         33.28         20.24        10.50 o                         
  -6   8   2          7.34          2.60         4.59 o                         
  -5   8   2        151.12        146.06         6.41 o                         
  -4   8   2         39.24         50.17         4.59 o                         
  -3   8   2        695.75        659.29         7.94 o                         
  -2   8   2       1600.41       1620.68        13.03 o                         
  -1   8   2        795.60        790.37         8.58 o                         
   0   8   2       1237.65       1374.88        11.99 o                         
   1   8   2        795.93        795.65        13.20 o                         
   2   8   2       1599.84       1603.82        13.94 o                         
   3   8   2        695.88        683.06         7.56 o                         
   4   8   2         39.20         45.61         3.25 o                         
   5   8   2        151.41        139.70         6.54 o                         
   6   8   2          7.35          1.62         4.81 o                         
   7   8   2         33.09         43.94         6.58 o                         
   8   8   2          2.17         -7.99         7.99 o                         
   9   8   2         20.87         -9.84         9.84 o                         
  -9   9   2         27.76         46.52        11.79 o                         
  -8   9   2         17.53         14.83         9.59 o                         
  -7   9   2          0.39         10.33         7.12 o                         
  -6   9   2         37.76         38.87         5.87 o                         
  -5   9   2        212.76        206.22         7.19 o                         
  -4   9   2        262.44        263.30         6.07 o                         
  -3   9   2        233.53        226.12         5.05 o                         
  -2   9   2        181.41        170.65         3.41 o                         
  -1   9   2         56.31         57.63         1.64 o                         
   0   9   2          0.73          2.28         1.14 o                         
   1   9   2         55.85         54.92         2.23 o                         
   2   9   2        182.00        180.11         3.79 o                         
   3   9   2        233.67        216.24         4.45 o                         
   4   9   2        262.49        265.75         6.14 o                         
   5   9   2        212.14        207.10         7.12 o                         
   6   9   2         37.78         32.94         6.07 o                         
   7   9   2          0.38          0.14         5.69 o                         
   8   9   2         17.43         23.62         9.49 o                         
   9   9   2         27.73         34.66         9.71 o                         
  -9  10   2         50.55         75.21        17.97 o                         
  -8  10   2         13.92          1.99         8.35 o                         
  -7  10   2         34.50         44.31         9.08 o                         
  -6  10   2         34.28         29.03         5.54 o                         
  -5  10   2        130.14        137.68         7.57 o                         
  -4  10   2        160.55        151.04         5.12 o                         
  -3  10   2         38.05         37.13         2.46 o                         
  -2  10   2        387.00        395.43         4.76 o                         
  -1  10   2        797.21        854.30        11.15 o                         
   0  10   2         19.44         20.69         1.17 o                         
   1  10   2        797.12        862.15         9.46 o                         
   2  10   2        387.65        402.14         5.52 o                         
   3  10   2         37.88         33.64         3.00 o                         
   4  10   2        160.56        147.97         5.12 o                         
   5  10   2        130.35        134.88         7.77 o                         
   6  10   2         34.30         33.37         6.11 o                         
   7  10   2         34.42         30.65         6.30 o                         
   8  10   2         13.91         12.30        13.53 o                         
   9  10   2         50.49         72.53        15.27 o                         
  -9  11   2         14.54         11.98        17.42 o                         
  -8  11   2         27.67         17.18        17.97 o                         
  -7  11   2          1.63         -1.57        17.15 o                         
  -6  11   2         11.56         17.05         5.39 o                         
  -5  11   2         13.78         17.23         5.16 o                         
  -4  11   2        208.14        217.94         7.96 o                         
  -3  11   2        163.64        151.88         4.50 o                         
  -2  11   2        234.05        229.43         6.40 o                         
  -1  11   2        357.73        368.75         6.80 o                         
   0  11   2         58.34         61.50         2.04 o                         
   1  11   2        357.49        350.21         8.70 o                         
   2  11   2        233.77        224.21         4.09 o                         
   3  11   2        163.23        148.30         5.39 o                         
   4  11   2        208.59        217.18         8.19 o                         
   5  11   2         13.73         33.56         5.65 o                         
   6  11   2         11.54         14.53         5.60 o                         
   7  11   2          1.64         -0.68         6.05 o                         
   8  11   2         27.56         38.12        12.64 o                         
   9  11   2         14.53         11.43        16.33 o                         
  -8  12   2         65.38         78.93        13.07 o                         
  -7  12   2         49.58         50.54        12.80 o                         
  -6  12   2         23.18         25.77         6.57 o                         
  -5  12   2        407.58        395.35        12.68 o                         
  -4  12   2        254.83        238.82         8.03 o                         
  -3  12   2        125.00        108.08         3.79 o                         
  -2  12   2        133.66        127.27         7.60 o                         
  -1  12   2        103.73        109.19         5.03 o                         
   0  12   2        117.78        117.35         5.44 o                         
   1  12   2        103.88        100.29         2.92 o                         
   2  12   2        134.16        124.78         3.04 o                         
   3  12   2        125.04        117.55         4.69 o                         
   4  12   2        254.61        252.51         8.43 o                         
   5  12   2        407.78        405.72        11.30 o                         
   6  12   2         23.13         26.99         7.27 o                         
   7  12   2         49.42         55.29         8.42 o                         
   8  12   2         65.43         91.64        20.96 o                         
  -8  13   2         10.81         14.29        18.24 o                         
  -7  13   2         49.94         52.75        11.12 o                         
  -6  13   2         19.93         26.69         6.36 o                         
  -5  13   2        174.65        178.39        11.50 o                         
  -4  13   2        180.55        178.26        10.32 o                         
  -3  13   2        492.52        488.54        16.89 o                         
  -2  13   2          6.63          3.62         5.57 o                         
  -1  13   2        783.72        789.90        15.37 o                         
   0  13   2         31.74         33.68         2.66 o                         
   1  13   2        784.76        779.32        12.82 o                         
   2  13   2          6.54          6.19         4.47 o                         
   3  13   2        493.27        497.13        24.75 o                         
   4  13   2        180.78        195.89         8.95 o                         
   5  13   2        174.70        187.48        10.18 o                         
   6  13   2         19.89         13.71         6.57 o                         
   7  13   2         50.04         51.22         8.59 o                         
   8  13   2         10.79         27.73        12.01 o                         
  -8  14   2         21.50         50.09        15.25 o                         
  -7  14   2         27.70         28.75         9.94 o                         
  -6  14   2         11.58         15.21         6.36 o                         
  -5  14   2         35.10         39.05         5.93 o                         
  -4  14   2        197.53        199.20        10.12 o                         
  -3  14   2         74.81         81.98         9.38 o                         
  -2  14   2        757.58        804.69        19.99 o                         
  -1  14   2        324.28        339.70        14.76 o                         
   0  14   2        196.58        198.29         8.49 o                         
   1  14   2        324.05        320.54        14.22 o                         
   2  14   2        757.80        785.57        16.03 o                         
   3  14   2         74.92         59.03         3.83 o                         
   4  14   2        197.68        193.27         9.49 o                         
   5  14   2         35.03         27.57         6.20 o                         
   6  14   2         11.55         23.59         7.01 o                         
   7  14   2         27.54         46.45        10.68 o                         
   8  14   2         21.54         33.21        14.70 o                         
  -7  15   2          2.62         -3.27        16.33 o                         
  -6  15   2          2.57         17.02         8.86 o                         
  -5  15   2         29.90         24.60         9.03 o                         
  -4  15   2         39.78         48.08         9.80 o                         
  -3  15   2         85.34         87.53         9.92 o                         
  -2  15   2        269.52        287.98        16.33 o                         
  -1  15   2        265.07        261.99        11.77 o                         
   0  15   2        133.48        144.01        24.23 o                         
   1  15   2        265.10        255.14         7.88 o                         
   2  15   2        269.00        275.95         9.55 o                         
   3  15   2         85.39         90.06         8.99 o                         
   4  15   2         39.65         45.07         8.44 o                         
   5  15   2         29.84         35.52         5.84 o                         
   6  15   2          2.56         -3.23         6.40 o                         
   7  15   2          2.61          3.93         9.26 o                         
  -7  16   2          3.61          5.99        18.51 o                         
  -6  16   2         18.63         17.42        14.16 o                         
  -5  16   2          5.99          4.36        13.61 o                         
  -4  16   2          3.91         -2.18        10.89 o                         
  -3  16   2         30.38         15.79         9.80 o                         
  -2  16   2        200.27        219.97        15.25 o                         
  -1  16   2         25.75         30.46         5.36 o                         
   0  16   2          3.94         -0.77         6.65 o                         
   1  16   2         25.88         28.47         4.01 o                         
   2  16   2        200.35        201.59        10.24 o                         
   3  16   2         30.32         22.18         7.55 o                         
   4  16   2          3.94         -5.95         7.19 o                         
   5  16   2          5.96         -6.81        11.71 o                         
   6  16   2         18.63          3.62         9.22 o                         
   7  16   2          3.59         -9.26        17.42 o                         
  -6  17   2          3.19          4.36        15.79 o                         
  -5  17   2          8.01        -11.98        11.98 o                         
  -4  17   2         35.71         34.85        13.07 o                         
  -3  17   2         23.36         33.21        10.35 o                         
  -2  17   2         47.40         46.83         9.26 o                         
  -1  17   2        115.21        122.70         8.17 o                         
   0  17   2          3.69          1.81         8.27 o                         
   1  17   2        115.12        121.31         9.42 o                         
   2  17   2         47.34         46.72         6.82 o                         
   3  17   2         23.26         31.42         7.59 o                         
   4  17   2         35.63         27.92         9.26 o                         
   5  17   2          8.02         -2.34         8.99 o                         
   6  17   2          3.20         -2.18        13.61 o                         
  -6  18   2          0.93        -14.16        14.16 o                         
  -5  18   2         14.45          7.08        14.16 o                         
  -4  18   2          1.52         -5.99        11.43 o                         
  -3  18   2          3.21          9.80         9.26 o                         
  -2  18   2         16.12         14.70         7.08 o                         
  -1  18   2         25.58         10.89        11.98 o                         
   0  18   2          0.29          7.38         8.44 o                         
   1  18   2         25.55         30.03         7.79 o                         
   2  18   2         16.04         15.99         9.14 o                         
   3  18   2          3.18         -0.57        15.52 o                         
   4  18   2          1.52         -6.93         6.93 o                         
   5  18   2         14.46          8.02        10.07 o                         
   6  18   2          0.94         -9.92         9.92 o                         
  -5  19   2          1.09        -13.07        13.07 o                         
  -4  19   2          5.23          2.18        11.43 o                         
  -3  19   2         23.90         40.29        10.89 o                         
  -1  19   2         13.26          5.44        11.98 o                         
   0  19   2         10.40          6.06         8.99 o                         
   1  19   2         13.28         16.25        11.98 o                         
   2  19   2         10.84          5.13         9.15 o                         
   3  19   2         23.87         31.04        13.61 o                         
   4  19   2          5.23          1.07         8.63 o                         
   5  19   2          1.09         -8.87         9.38 o                         
  -5  20   2         12.20          0.00        13.61 o                         
  -1  20   2          8.42        -11.98        11.98 o                         
   0  20   2          4.21          2.81         9.43 o                         
   1  20   2          8.40         27.77        16.33 o                         
   2  20   2         11.03         10.82        14.16 o                         
   3  20   2         10.86         19.20        26.14 o                         
   4  20   2          6.48         -8.71        10.89 o                         
   5  20   2         12.17         -0.97         8.76 o                         
  -1  21   2          1.06         17.97        15.79 o                         
   0  21   2          0.07         -5.44        14.16 o                         
   1  21   2          1.05         16.33        16.33 o                         
   2  21   2          2.06        -10.35        11.43 o                         
   3  21   2          1.02         12.90        10.68 o                         
   4  21   2          0.60        -15.25        15.25 o                         
  -2  22   2         17.23         16.33        13.61 o                         
  -1  22   2          2.78         27.22        15.79 o                         
   0  22   2          0.97          1.63        15.25 o                         
   1  22   2          2.75          1.09        15.79 o                         
   2  22   2         17.19         12.52        19.06 o                         
   1   0   3      27325.09      23759.96       152.39 o                         
   2   0   3        707.03        770.68         7.46 o                         
   3   0   3       1200.71       1268.90        13.48 o                         
   4   0   3        527.61        525.34        10.40 o                         
   5   0   3          0.10          4.29         4.15 o                         
   6   0   3        201.02        174.19         9.06 o                         
   7   0   3         83.48         76.83         8.44 o                         
   8   0   3         25.99         33.49         7.43 o                         
   9   0   3          0.54         11.86         8.03 o                         
  10   0   3          9.96         16.25         9.99 o                         
 -10   1   3         15.87         41.61        10.24 o                         
  -9   1   3        140.31        142.02        15.64 o                         
  -8   1   3         37.84         53.81         9.25 o                         
  -7   1   3         14.23          3.92         7.47 o                         
  -6   1   3         56.28         63.71         6.52 o                         
  -5   1   3         32.36         30.46         2.00 o                         
  -4   1   3       1562.93       1498.96        16.55 o                         
  -3   1   3        748.38        780.21        10.60 o                         
  -2   1   3      13570.67      13254.27        98.00 o                         
  -1   1   3       1809.21       1697.68        13.64 o                         
   0   1   3         64.68         65.77         1.93 o                         
   1   1   3       1807.25       1702.40        11.97 o                         
   2   1   3      13576.94      13327.70        96.34 o                         
   3   1   3        748.05        779.51         8.73 o                         
   4   1   3       1561.95       1485.51        16.43 o                         
   5   1   3         32.23         32.85         2.76 o                         
   6   1   3         56.02         47.03         5.91 o                         
   7   1   3         14.27          4.62         5.46 o                         
   8   1   3         37.84         47.75         8.13 o                         
   9   1   3        140.33        166.47        15.95 o                         
  10   1   3         15.82         22.91         9.93 o                         
 -10   2   3          5.69         10.38         9.92 o                         
  -9   2   3         53.41         55.22         9.16 o                         
  -8   2   3         12.74         10.59         8.88 o                         
  -7   2   3         56.31         48.51         6.92 o                         
  -6   2   3        221.31        212.50         5.17 o                         
  -5   2   3         30.11         23.53         2.35 o                         
  -4   2   3       1709.50       1663.11        18.18 o                         
  -3   2   3       5882.48       5865.47        47.49 o                         
  -2   2   3       3691.29       3564.79        22.67 o                         
  -1   2   3       7265.76       7114.83        51.36 o                         
   0   2   3       1471.06       1425.53        11.37 o                         
   1   2   3       7265.72       7095.35        51.39 o                         
   2   2   3       3692.32       3527.92        22.60 o                         
   3   2   3       5883.72       5790.87        49.15 o                         
   4   2   3       1710.29       1675.68        18.29 o                         
   5   2   3         30.01         26.99         2.47 o                         
   6   2   3        221.23        214.92        12.02 o                         
   7   2   3         56.25         45.70         7.38 o                         
   8   2   3         12.73         26.67        10.84 o                         
   9   2   3         53.54         54.38         9.34 o                         
  10   2   3          5.71          8.95        15.47 o                         
 -10   3   3         24.90         40.28        14.63 o                         
  -9   3   3          0.41         32.06         9.33 o                         
  -8   3   3         76.42         48.74         8.29 o                         
  -7   3   3         39.15         32.38         7.44 o                         
  -6   3   3        105.12         97.10         4.51 o                         
  -5   3   3        133.00        119.82         5.45 o                         
  -4   3   3        324.83        308.69         6.62 o                         
  -3   3   3       2580.80       2567.03        22.86 o                         
  -2   3   3       1025.62        956.41         8.13 o                         
  -1   3   3       1595.88       1508.60        12.28 o                         
   0   3   3       3439.96       3517.15        23.15 o                         
   1   3   3       1594.20       1505.80        10.84 o                         
   2   3   3       1023.98        966.94         7.60 o                         
   3   3   3       2579.46       2566.67        21.31 o                         
   4   3   3        325.01        312.51         6.18 o                         
   5   3   3        133.41        128.16         4.60 o                         
   6   3   3        105.62        101.32         8.02 o                         
   7   3   3         39.29         32.55         7.78 o                         
   8   3   3         76.19         73.70        11.40 o                         
   9   3   3          0.42          5.35         8.25 o                         
  10   3   3         24.89         34.57        11.82 o                         
 -10   4   3         13.98         45.08        16.16 o                         
  -9   4   3         16.17         21.40        10.57 o                         
  -8   4   3         10.69          6.50         7.94 o                         
  -7   4   3         29.72         48.49         8.09 o                         
  -6   4   3        218.05        200.78         6.54 o                         
  -5   4   3        109.94        102.07         4.68 o                         
  -4   4   3        231.48        226.54         5.09 o                         
  -3   4   3        920.49        950.12        10.66 o                         
  -2   4   3       2135.61       2099.66        15.15 o                         
  -1   4   3       3609.16       3599.15        55.83 o                         
   0   4   3        181.31        151.18         3.26 o                         
   1   4   3       3611.28       3665.05        21.91 o                         
   2   4   3       2136.63       2110.61        15.13 o                         
   3   4   3        921.42        966.84         9.13 o                         
   4   4   3        231.66        224.78         8.48 o                         
   5   4   3        109.83        101.95         4.55 o                         
   6   4   3        218.44        190.92         9.42 o                         
   7   4   3         29.67         44.68         5.57 o                         
   8   4   3         10.63         13.28         7.56 o                         
   9   4   3         16.18          8.05        10.25 o                         
  10   4   3         13.96         12.95        17.15 o                         
 -10   5   3         43.89         55.26        16.94 o                         
  -9   5   3         44.44         28.39        10.22 o                         
  -8   5   3         15.99          7.60         7.53 o                         
  -7   5   3         28.56         33.39         7.54 o                         
  -6   5   3         39.13         41.16         4.43 o                         
  -5   5   3        101.59         89.56         5.03 o                         
  -4   5   3         36.79         33.59         3.18 o                         
  -3   5   3        306.47        302.06         5.04 o                         
  -2   5   3       1794.07       1859.53        13.74 o                         
  -1   5   3        597.55        608.08         6.70 o                         
   0   5   3       1023.93        986.84         7.75 o                         
   1   5   3        597.43        617.65         5.08 o                         
   2   5   3       1794.61       1862.71        13.81 o                         
   3   5   3        306.02        297.72         4.42 o                         
   4   5   3         36.81         37.66         3.65 o                         
   5   5   3        101.66         95.34         4.32 o                         
   6   5   3         39.06         45.67         5.47 o                         
   7   5   3         28.63         30.90         7.99 o                         
   8   5   3         15.99         31.41        11.00 o                         
   9   5   3         44.42         52.59        11.92 o                         
  10   5   3         44.06         51.82        14.49 o                         
 -10   6   3         23.43         23.14        13.29 o                         
  -9   6   3         31.00         21.05        11.38 o                         
  -8   6   3          8.21         -0.98         8.69 o                         
  -7   6   3        139.59        133.94         9.38 o                         
  -6   6   3         16.32         14.70         4.07 o                         
  -5   6   3         46.41         42.90         3.82 o                         
  -4   6   3        548.46        547.80         8.22 o                         
  -3   6   3        545.59        560.94         7.12 o                         
  -2   6   3        808.91        808.58         7.77 o                         
  -1   6   3       1432.01       1433.63        11.88 o                         
   0   6   3       4041.16       3957.22        27.64 o                         
   1   6   3       1431.77       1444.00        10.10 o                         
   2   6   3        809.44        829.98         7.24 o                         
   3   6   3        545.93        573.45         7.47 o                         
   4   6   3        547.11        543.66         8.64 o                         
   5   6   3         46.52         39.38         4.59 o                         
   6   6   3         16.37         20.18         4.65 o                         
   7   6   3        139.72        135.50         7.59 o                         
   8   6   3          8.32         -0.79        14.95 o                         
   9   6   3         30.89         44.35        12.25 o                         
  10   6   3         23.47         30.16        13.74 o                         
 -10   7   3          0.56         42.47        23.41 o                         
  -9   7   3          1.28         -0.61        13.23 o                         
  -8   7   3         29.06         10.72         8.69 o                         
  -7   7   3        116.81        114.31        10.47 o                         
  -6   7   3         96.41         93.77         5.82 o                         
  -5   7   3        366.49        347.06         8.04 o                         
  -4   7   3        307.86        298.08         6.37 o                         
  -3   7   3       1052.34       1097.62        11.17 o                         
  -2   7   3       1866.27       1997.52        16.92 o                         
  -1   7   3         65.02         63.04         1.84 o                         
   0   7   3          1.99          2.60         0.98 o                         
   1   7   3         64.38         63.47         1.61 o                         
   2   7   3       1868.43       2015.14        14.84 o                         
   3   7   3       1052.38       1088.11        12.51 o                         
   4   7   3        307.67        303.44         8.96 o                         
   5   7   3        366.13        331.45         7.61 o                         
   6   7   3         96.56         89.73         6.35 o                         
   7   7   3        116.91        107.61         8.28 o                         
   8   7   3         28.97         26.43         9.80 o                         
   9   7   3          1.27         -6.93        16.14 o                         
  10   7   3          0.55         16.33        19.60 o                         
  -9   8   3         24.08         36.66        10.95 o                         
  -8   8   3         28.35         34.93        19.66 o                         
  -7   8   3         10.55          6.59         7.84 o                         
  -6   8   3         90.84         76.38         6.79 o                         
  -5   8   3         79.92         74.33         5.09 o                         
  -4   8   3          3.19         -0.55         2.49 o                         
  -3   8   3        571.45        563.67         7.92 o                         
  -2   8   3        180.57        194.52         3.78 o                         
  -1   8   3         26.21         25.15         1.45 o                         
   0   8   3         11.38         13.19         1.05 o                         
   1   8   3         26.30         22.24         2.21 o                         
   2   8   3        180.01        194.60         3.29 o                         
   3   8   3        571.61        563.26         7.33 o                         
   4   8   3          3.20          3.05         2.95 o                         
   5   8   3         79.83         86.09         5.73 o                         
   6   8   3         90.87         73.30         8.25 o                         
   7   8   3         10.54          9.56         5.83 o                         
   8   8   3         28.20         23.75         8.81 o                         
   9   8   3         24.18         42.70        11.72 o                         
  -9   9   3          3.73         17.95        10.70 o                         
  -8   9   3         26.25         53.56        13.14 o                         
  -7   9   3         13.83         12.55        10.77 o                         
  -6   9   3         22.56         10.38         4.75 o                         
  -5   9   3        197.81        173.36         7.10 o                         
  -4   9   3         79.13         82.13         4.14 o                         
  -3   9   3         73.53         76.96         3.69 o                         
  -2   9   3        417.47        454.50         5.74 o                         
  -1   9   3         78.56         80.27         4.27 o                         
   0   9   3       1922.28       1894.31        16.84 o                         
   1   9   3         78.58         78.76         4.98 o                         
   2   9   3        417.72        453.21         5.12 o                         
   3   9   3         73.76         80.63         3.44 o                         
   4   9   3         78.88         88.91         4.36 o                         
   5   9   3        197.62        194.91        11.79 o                         
   6   9   3         22.66         16.90         5.62 o                         
   7   9   3         13.75         -1.99         5.10 o                         
   8   9   3         26.14         45.24        14.51 o                         
   9   9   3          3.78         -5.39         9.91 o                         
  -9  10   3          1.06         -7.87        12.47 o                         
  -8  10   3          6.55         20.02        16.46 o                         
  -7  10   3         16.04         16.07         8.79 o                         
  -6  10   3         21.76         24.30         5.27 o                         
  -5  10   3        119.93        120.94         7.16 o                         
  -4  10   3        190.97        190.76         5.57 o                         
  -3  10   3         54.80         58.14         2.93 o                         
  -2  10   3          9.37         11.52         1.60 o                         
  -1  10   3         84.80         78.16         2.47 o                         
   0  10   3          3.76          2.00         1.76 o                         
   1  10   3         84.61         81.15         3.70 o                         
   2  10   3          9.45          7.84         1.95 o                         
   3  10   3         54.37         57.22         2.89 o                         
   4  10   3        191.09        193.41         5.81 o                         
   5  10   3        119.71        102.49         7.20 o                         
   6  10   3         21.75         16.17         5.89 o                         
   7  10   3         15.94         19.32         6.37 o                         
   8  10   3          6.56         12.18        10.47 o                         
   9  10   3          1.05         -2.27        43.29 o                         
  -9  11   3         42.54         33.76        18.51 o                         
  -8  11   3         22.32         20.83        11.38 o                         
  -7  11   3        176.06        180.34        15.27 o                         
  -6  11   3          1.17         -4.72         4.72 o                         
  -5  11   3         75.38         73.28         6.23 o                         
  -4  11   3        340.53        329.41         9.02 o                         
  -3  11   3          6.28          8.24         2.64 o                         
  -2  11   3        193.75        192.95         6.29 o                         
  -1  11   3        226.71        236.72         4.93 o                         
   0  11   3         55.27         52.09         2.32 o                         
   1  11   3        226.87        239.51         4.54 o                         
   2  11   3        194.13        190.32         4.11 o                         
   3  11   3          6.36          4.71         1.65 o                         
   4  11   3        340.45        332.20         9.33 o                         
   5  11   3         75.56         80.05         6.84 o                         
   6  11   3          1.17          1.72         4.96 o                         
   7  11   3        176.20        182.01        10.28 o                         
   8  11   3         22.29          4.81        11.31 o                         
   9  11   3         42.50         43.01        19.06 o                         
  -8  12   3          8.87         23.59        11.47 o                         
  -7  12   3         59.61         79.41        11.90 o                         
  -6  12   3         21.24         26.03         6.78 o                         
  -5  12   3         25.60         35.32         7.17 o                         
  -4  12   3          3.29          0.30         4.11 o                         
  -3  12   3        245.54        243.41         6.37 o                         
  -2  12   3          7.78         13.03         5.00 o                         
  -1  12   3         14.59         23.00         4.20 o                         
   0  12   3         12.43         14.70         2.52 o                         
   1  12   3         14.67         14.19         1.84 o                         
   2  12   3          7.87          8.42         2.16 o                         
   3  12   3        245.49        257.05         6.33 o                         
   4  12   3          3.32         -3.26         4.40 o                         
   5  12   3         25.56         29.57         5.40 o                         
   6  12   3         21.17         15.73         8.58 o                         
   7  12   3         59.71         81.03        10.24 o                         
   8  12   3          8.88          2.12         9.43 o                         
  -8  13   3         32.82         39.54        19.33 o                         
  -7  13   3         12.49         33.07        10.27 o                         
  -6  13   3         73.70         81.51        10.27 o                         
  -5  13   3        144.44        138.94         8.74 o                         
  -4  13   3          1.42         -5.57         5.57 o                         
  -3  13   3         11.24         11.43         9.26 o                         
  -2  13   3          9.59          4.08        13.88 o                         
  -1  13   3        192.62        186.28        10.03 o                         
   0  13   3        163.11        156.71         5.02 o                         
   1  13   3        192.86        181.62         4.58 o                         
   2  13   3          9.64          6.33         3.08 o                         
   3  13   3         11.22          8.90         4.15 o                         
   4  13   3          1.43         -3.57         4.74 o                         
   5  13   3        144.15        131.94        13.13 o                         
   6  13   3         73.68         70.44         8.28 o                         
   7  13   3         12.53          9.87         7.91 o                         
   8  13   3         32.78         52.63        12.95 o                         
  -8  14   3          2.08         18.51        13.61 o                         
  -7  14   3          7.33          8.69        15.79 o                         
  -6  14   3         13.20         -5.84         8.44 o                         
  -5  14   3         16.90         24.85         6.71 o                         
  -4  14   3        191.97        171.75        20.15 o                         
  -3  14   3        148.30        157.90        15.25 o                         
  -2  14   3        133.95        132.85        14.16 o                         
  -1  14   3        374.81        375.31        10.83 o                         
   0  14   3        300.18        323.46         7.05 o                         
   1  14   3        374.51        375.77        10.02 o                         
   2  14   3        133.89        143.43         8.04 o                         
   3  14   3        148.18        156.17        10.76 o                         
   4  14   3        191.98        195.39        11.92 o                         
   5  14   3         16.78         21.41         6.22 o                         
   6  14   3         13.10         11.83         7.28 o                         
   7  14   3          7.29         18.33         7.71 o                         
   8  14   3          2.06         -1.63        13.61 o                         
  -7  15   3         27.54         32.67        19.06 o                         
  -6  15   3          5.81         21.78        14.70 o                         
  -5  15   3         76.68         66.43        15.79 o                         
  -4  15   3          3.88         -8.17         9.80 o                         
  -3  15   3        281.32        289.06        19.60 o                         
  -2  15   3         79.82         87.66        10.89 o                         
  -1  15   3        267.93        242.80         9.43 o                         
   0  15   3         45.29         49.44         4.32 o                         
   1  15   3        267.94        242.81         8.72 o                         
   2  15   3         79.98         90.69         6.93 o                         
   3  15   3        281.47        281.66        34.28 o                         
   4  15   3          3.87          4.24         5.03 o                         
   5  15   3         76.77         77.39         9.22 o                         
   6  15   3          5.81          1.53         6.45 o                         
   7  15   3         27.55         33.24         8.31 o                         
  -7  16   3          5.18         19.60        19.06 o                         
  -6  16   3          9.90        -13.61        14.16 o                         
  -5  16   3          6.26         12.52        12.52 o                         
  -4  16   3        120.62        127.95        16.88 o                         
  -3  16   3         22.76         46.83        11.43 o                         
  -2  16   3         70.34         69.15        10.35 o                         
  -1  16   3         22.50         32.08         5.36 o                         
   0  16   3        107.77        108.00        29.40 o                         
   1  16   3         22.45         18.73         4.17 o                         
   2  16   3         70.34         61.95         6.06 o                         
   3  16   3         22.73         25.10        12.25 o                         
   4  16   3        120.50        111.76        11.15 o                         
   5  16   3          6.24         -3.27        12.52 o                         
   6  16   3          9.92          8.71         9.63 o                         
   7  16   3          5.20        -16.33        16.33 o                         
  -6  17   3          2.22         -4.36        14.16 o                         
  -5  17   3         13.76         15.25        14.16 o                         
  -4  17   3         15.23         -5.99        11.43 o                         
  -3  17   3          3.81         -8.71         8.71 o                         
  -2  17   3         24.55         30.49         8.71 o                         
  -1  17   3         35.68         38.88         6.53 o                         
   0  17   3          3.81          1.31         8.44 o                         
   1  17   3         35.54         26.23        11.14 o                         
   2  17   3         24.60         15.36         5.19 o                         
   3  17   3          3.81         12.90         9.80 o                         
   4  17   3         15.17         17.42        15.25 o                         
   5  17   3         13.73         11.16        14.16 o                         
   6  17   3          2.23         -7.18         9.04 o                         
  -6  18   3          0.55        -12.52        14.16 o                         
  -5  18   3         15.21         20.15        13.61 o                         
  -4  18   3          7.80         -2.18        11.98 o                         
  -3  18   3         18.10         11.43         9.80 o                         
  -2  18   3          0.96          7.08         7.62 o                         
  -1  18   3         24.27        -11.43        11.43 o                         
   0  18   3          0.96          1.33         7.95 o                         
   1  18   3         24.33         32.92         8.92 o                         
   2  18   3          0.94         -5.14        17.42 o                         
   3  18   3         18.20         11.43         7.05 o                         
   4  18   3          7.79          2.53         8.35 o                         
   5  18   3         15.16         19.60        10.40 o                         
   6  18   3          0.56         -7.86        10.37 o                         
  -5  19   3          9.26          4.36        13.61 o                         
  -4  19   3         15.78         15.79        12.52 o                         
  -3  19   3         11.47          6.53         9.80 o                         
  -1  19   3          3.50         17.97        13.07 o                         
   0  19   3         23.10         18.78        11.16 o                         
   1  19   3          3.49         24.08        16.88 o                         
   2  19   3          3.94         14.42        14.16 o                         
   3  19   3         11.50         15.25        12.09 o                         
   4  19   3         15.80          2.54         7.83 o                         
   5  19   3          9.24          3.90         9.92 o                         
  -5  20   3          8.03          1.63        14.16 o                         
  -4  20   3          3.22          8.17        12.52 o                         
  -1  20   3         21.14         16.88        15.79 o                         
   0  20   3          2.14          7.32         9.53 o                         
   1  20   3         21.12         34.03        12.47 o                         
   2  20   3         11.75         20.55        19.06 o                         
   3  20   3         16.28         10.50        16.88 o                         
   4  20   3          3.20          1.44        10.70 o                         
   5  20   3          8.05         11.09        13.88 o                         
   0  21   3         42.02         69.69        18.51 o                         
   1  21   3          1.81        -16.33        16.33 o                         
   2  21   3         25.15         10.65        12.89 o                         
   3  21   3         11.98         10.07        11.38 o                         
   4  21   3          9.39         31.04        15.25 o                         
  -1  22   3          1.78        -11.98        14.16 o                         
   0  22   3          1.90         -6.53        15.25 o                         
   1  22   3          1.78         11.43        17.97 o                         
   2  22   3          3.62        -11.43        17.42 o                         
   0   0   4       7198.13       7137.04        78.80 o                         
   1   0   4      12239.51      12271.93        88.04 o                         
   2   0   4       1600.50       1714.54        13.00 o                         
   3   0   4          0.43          3.59         4.33 o                         
   4   0   4        658.29        672.07        12.04 o                         
   5   0   4        200.48        227.38         8.41 o                         
   6   0   4        242.05        245.35         9.88 o                         
   7   0   4         11.14          9.96         6.02 o                         
   8   0   4         17.31         23.13         7.94 o                         
   9   0   4         68.30         67.90        18.08 o                         
  10   0   4         10.71         13.23         9.43 o                         
 -10   1   4         35.20         39.41         9.43 o                         
  -9   1   4          4.02         19.27         7.89 o                         
  -8   1   4         25.12         16.83         7.38 o                         
  -7   1   4         68.99         52.43         8.52 o                         
  -6   1   4        103.51         87.16         7.96 o                         
  -5   1   4        206.40        222.75        12.02 o                         
  -4   1   4        795.68        757.72        13.13 o                         
  -3   1   4        162.92        155.11         5.23 o                         
  -2   1   4       5473.16       5485.23        34.37 o                         
  -1   1   4        873.82        857.71         8.02 o                         
   0   1   4         58.11         68.10         2.42 o                         
   1   1   4        874.94        849.62         8.02 o                         
   2   1   4       5475.06       5530.87        36.22 o                         
   3   1   4        163.11        170.90         5.44 o                         
   4   1   4        794.99        745.40        12.85 o                         
   5   1   4        205.88        229.28        11.15 o                         
   6   1   4        103.27         88.54         7.95 o                         
   7   1   4         68.88         79.54         8.17 o                         
   8   1   4         25.11         20.95         8.07 o                         
   9   1   4          4.06         19.42         8.27 o                         
  10   1   4         35.23         52.94        13.17 o                         
 -10   2   4         18.01         24.20        12.60 o                         
  -9   2   4         20.22         34.55         9.30 o                         
  -8   2   4         59.63         44.76         8.53 o                         
  -7   2   4         98.58         79.60         8.56 o                         
  -6   2   4        182.02        165.62         8.81 o                         
  -5   2   4        622.36        584.36        12.56 o                         
  -4   2   4        519.20        532.51        10.52 o                         
  -3   2   4       2705.81       2747.27        27.31 o                         
  -2   2   4        672.47        596.33         5.90 o                         
  -1   2   4       5826.62       5808.20        42.57 o                         
   0   2   4       1800.18       1730.94        15.07 o                         
   1   2   4       5822.70       5801.31        40.06 o                         
   2   2   4        673.32        608.30         6.28 o                         
   3   2   4       2706.17       2743.40        27.22 o                         
   4   2   4        519.46        549.05        13.36 o                         
   5   2   4        622.99        589.99        12.71 o                         
   6   2   4        181.88        172.82         9.17 o                         
   7   2   4         99.00         83.31         7.78 o                         
   8   2   4         59.68         64.10         8.37 o                         
   9   2   4         20.29         20.95         9.27 o                         
  10   2   4         17.98         12.51        12.07 o                         
 -10   3   4         17.87         12.24        13.54 o                         
  -9   3   4         76.20         97.16        10.38 o                         
  -8   3   4         18.11         14.49         7.13 o                         
  -7   3   4          9.33          1.04         5.64 o                         
  -6   3   4        200.01        175.52         9.18 o                         
  -5   3   4        157.83        154.04         7.35 o                         
  -4   3   4        100.49        103.09         5.15 o                         
  -3   3   4        391.62        400.68         5.89 o                         
  -2   3   4        424.97        412.52         5.01 o                         
  -1   3   4       3512.78       3656.93        27.63 o                         
   0   3   4       2259.06       2180.05        16.14 o                         
   1   3   4       3509.57       3654.06        26.05 o                         
   2   3   4        424.11        411.69         5.19 o                         
   3   3   4        391.51        403.13         5.45 o                         
   4   3   4        100.58         96.53         5.10 o                         
   5   3   4        157.96        159.84         4.85 o                         
   6   3   4        200.19        188.10         9.85 o                         
   7   3   4          9.28          4.32         6.12 o                         
   8   3   4         18.06         19.42         7.78 o                         
   9   3   4         76.22        117.59        20.02 o                         
  10   3   4         17.94         23.23        11.35 o                         
 -10   4   4          3.31        -10.08        14.05 o                         
  -9   4   4         14.20         35.40        10.36 o                         
  -8   4   4         86.40         71.57         8.53 o                         
  -7   4   4        239.73        220.72        11.44 o                         
  -6   4   4        319.22        291.94        10.70 o                         
  -5   4   4         87.96         93.98        11.96 o                         
  -4   4   4        156.27        151.56         4.79 o                         
  -3   4   4         62.14         55.97         3.77 o                         
  -2   4   4          5.96          7.60         1.77 o                         
  -1   4   4        498.08        543.06         5.90 o                         
   0   4   4         78.57         83.66         2.10 o                         
   1   4   4        497.89        543.03         4.85 o                         
   2   4   4          5.90          4.93         1.66 o                         
   3   4   4         62.17         55.41         3.15 o                         
   4   4   4        155.77        146.66         5.01 o                         
   5   4   4         87.84         73.80         4.23 o                         
   6   4   4        318.98        307.20        11.28 o                         
   7   4   4        239.70        244.49        11.51 o                         
   8   4   4         86.41         76.31         9.36 o                         
   9   4   4         14.28         15.14         9.85 o                         
  10   4   4          3.33        -19.87        19.87 o                         
 -10   5   4         13.84         22.54        25.86 o                         
  -9   5   4         26.01         25.05         9.89 o                         
  -8   5   4         50.97         48.14        10.77 o                         
  -7   5   4         11.72         10.88         6.72 o                         
  -6   5   4        361.62        351.69        11.38 o                         
  -5   5   4        287.19        259.09        17.80 o                         
  -4   5   4         21.87         26.80         3.86 o                         
  -3   5   4        451.12        505.60         8.16 o                         
  -2   5   4        637.39        658.02         7.28 o                         
  -1   5   4       1918.53       1974.40        22.62 o                         
   0   5   4        237.05        240.56         3.39 o                         
   1   5   4       1919.45       2027.17        12.73 o                         
   2   5   4        637.76        661.36         6.47 o                         
   3   5   4        451.70        509.84         6.29 o                         
   4   5   4         21.82         20.89         2.88 o                         
   5   5   4        286.34        305.60         7.75 o                         
   6   5   4        360.94        359.09        18.16 o                         
   7   5   4         11.76         10.20         6.03 o                         
   8   5   4         51.14         47.21        10.44 o                         
   9   5   4         25.97         38.14        10.73 o                         
  10   5   4         13.86         13.45        15.17 o                         
 -10   6   4         20.90         57.71        23.96 o                         
  -9   6   4         16.56         25.93        10.07 o                         
  -8   6   4         12.09         15.72         8.43 o                         
  -7   6   4         35.76         43.56         7.55 o                         
  -6   6   4         12.36          7.60         5.43 o                         
  -5   6   4          4.86          4.39         3.10 o                         
  -4   6   4         64.13         69.82         4.06 o                         
  -3   6   4        877.74        897.36        11.68 o                         
  -2   6   4       1655.47       1751.08        15.08 o                         
  -1   6   4       1170.97       1160.83        12.59 o                         
   0   6   4       2547.97       2372.24        18.81 o                         
   1   6   4       1172.53       1171.66         9.25 o                         
   2   6   4       1655.04       1747.30        15.28 o                         
   3   6   4        876.98        908.04         9.29 o                         
   4   6   4         64.10         70.56         4.14 o                         
   5   6   4          4.88          6.92         3.74 o                         
   6   6   4         12.47         14.44         4.90 o                         
   7   6   4         35.76         44.42         6.46 o                         
   8   6   4         12.25         19.12        10.12 o                         
   9   6   4         16.56         15.88        12.56 o                         
  10   6   4         20.85         27.77        17.42 o                         
  -9   7   4         61.36         51.97        11.95 o                         
  -8   7   4         29.39         41.71        15.99 o                         
  -7   7   4         26.90         24.85         7.50 o                         
  -6   7   4         82.44         86.04         8.02 o                         
  -5   7   4         66.37         75.53         4.99 o                         
  -4   7   4        435.88        408.16         9.40 o                         
  -3   7   4        236.64        210.48         5.38 o                         
  -2   7   4        680.37        714.66         8.55 o                         
  -1   7   4       1810.47       1931.22        23.29 o                         
   0   7   4       2550.93       2815.94        22.15 o                         
   1   7   4       1810.59       1980.03        14.92 o                         
   2   7   4        680.56        718.73         7.89 o                         
   3   7   4        236.63        216.02         4.87 o                         
   4   7   4        435.71        421.14         7.71 o                         
   5   7   4         66.30         74.57         5.27 o                         
   6   7   4         82.60         82.31         6.37 o                         
   7   7   4         27.02         43.69         7.78 o                         
   8   7   4         29.38         39.31         9.92 o                         
   9   7   4         61.28         55.02        10.87 o                         
  -9   8   4          8.34         18.61        10.26 o                         
  -8   8   4          5.12          3.88         8.45 o                         
  -7   8   4         42.96         54.51         9.48 o                         
  -6   8   4        124.73        102.83         7.85 o                         
  -5   8   4        347.36        348.36         8.71 o                         
  -4   8   4         54.96         56.86         3.78 o                         
  -3   8   4         79.92         85.91         3.79 o                         
  -2   8   4        468.93        456.50         8.14 o                         
  -1   8   4        442.00        384.24         6.14 o                         
   0   8   4       1465.20       1602.69        13.44 o                         
   1   8   4        441.14        379.87         4.15 o                         
   2   8   4        469.38        482.83         6.02 o                         
   3   8   4         79.84         91.51         3.67 o                         
   4   8   4         55.06         56.76         4.02 o                         
   5   8   4        347.39        333.63         8.69 o                         
   6   8   4        124.62        105.59         7.91 o                         
   7   8   4         43.11         48.29         7.54 o                         
   8   8   4          5.12          6.49        19.52 o                         
   9   8   4          8.39         14.09         9.71 o                         
  -9   9   4         71.17        104.86        13.49 o                         
  -8   9   4          8.44         11.07        11.21 o                         
  -7   9   4          9.84          0.60         7.25 o                         
  -6   9   4         75.96         73.57         8.41 o                         
  -5   9   4        222.70        221.80        12.83 o                         
  -4   9   4         89.44         87.35         4.33 o                         
  -3   9   4         70.14         68.94         3.84 o                         
  -2   9   4         98.67         99.53         5.76 o                         
  -1   9   4        700.86        634.39         7.24 o                         
   0   9   4        789.25        790.15         9.89 o                         
   1   9   4        700.07        650.19         8.02 o                         
   2   9   4         98.61        104.16         2.45 o                         
   3   9   4         70.34         70.88         3.40 o                         
   4   9   4         89.47         97.91         4.73 o                         
   5   9   4        222.22        241.65         9.38 o                         
   6   9   4         75.80         77.11         8.33 o                         
   7   9   4          9.92         -0.37         7.86 o                         
   8   9   4          8.47         13.68         8.31 o                         
   9   9   4         71.13         56.66        11.97 o                         
  -9  10   4         16.18         19.64        19.87 o                         
  -8  10   4         29.56         37.11        11.77 o                         
  -7  10   4         14.92         12.43        13.45 o                         
  -6  10   4          0.36          0.78         8.01 o                         
  -5  10   4         75.56         89.50         9.16 o                         
  -4  10   4        189.81        176.07         9.33 o                         
  -3  10   4        420.83        405.99        10.13 o                         
  -2  10   4        189.92        197.24         4.37 o                         
  -1  10   4         49.58         43.65         1.69 o                         
   0  10   4        117.70        128.12         2.96 o                         
   1  10   4         49.34         41.49         4.12 o                         
   2  10   4        189.72        203.32         4.89 o                         
   3  10   4        420.27        417.16         6.34 o                         
   4  10   4        189.84        178.72         7.64 o                         
   5  10   4         75.29         86.51         7.06 o                         
   6  10   4          0.37         -6.06         8.54 o                         
   7  10   4         14.84          7.69         5.84 o                         
   8  10   4         29.65         32.26        20.37 o                         
   9  10   4         16.23         11.93        28.04 o                         
  -9  11   4         31.43         31.04        18.51 o                         
  -8  11   4         42.65         52.17        12.43 o                         
  -7  11   4        106.01        138.52        14.43 o                         
  -6  11   4         81.64         90.54         9.21 o                         
  -5  11   4        223.28        211.53        10.62 o                         
  -4  11   4         54.82         47.12         6.06 o                         
  -3  11   4        134.26        118.82         4.52 o                         
  -2  11   4        186.93        175.67         4.42 o                         
  -1  11   4          9.66          8.08         2.46 o                         
   0  11   4        136.91        154.21         3.99 o                         
   1  11   4          9.63          6.93         2.33 o                         
   2  11   4        186.62        170.39         6.58 o                         
   3  11   4        134.39        120.15         8.18 o                         
   4  11   4         54.59         53.94         6.44 o                         
   5  11   4        222.72        219.84        10.26 o                         
   6  11   4         81.66         82.59         7.68 o                         
   7  11   4        106.06        144.77        10.14 o                         
   8  11   4         42.67         53.13        13.18 o                         
   9  11   4         31.45         57.17        19.06 o                         
  -8  12   4          3.41          7.28        15.25 o                         
  -7  12   4         50.02         68.60        23.14 o                         
  -6  12   4          8.44         22.90         8.98 o                         
  -5  12   4         35.66         42.82         8.15 o                         
  -4  12   4         67.10         82.57        10.48 o                         
  -3  12   4         37.89         37.05         3.11 o                         
  -2  12   4        135.41        135.49         6.74 o                         
  -1  12   4        185.80        179.74         4.07 o                         
   0  12   4        186.39        184.58         6.15 o                         
   1  12   4        185.75        177.30         4.19 o                         
   2  12   4        135.58        124.07         3.91 o                         
   3  12   4         37.98         41.23         4.59 o                         
   4  12   4         66.97         74.47         5.97 o                         
   5  12   4         35.80         34.20         5.76 o                         
   6  12   4          8.49          8.59         6.76 o                         
   7  12   4         50.09         70.16         9.16 o                         
   8  12   4          3.42         16.90        11.70 o                         
  -8  13   4          9.32         15.45        14.70 o                         
  -7  13   4         17.00         32.59        10.27 o                         
  -6  13   4         80.84         86.91        11.16 o                         
  -5  13   4         31.01         28.16         7.49 o                         
  -4  13   4        121.89        115.45         8.05 o                         
  -3  13   4        189.12        171.03         3.40 o                         
  -2  13   4          1.65          7.96         9.80 o                         
  -1  13   4        247.63        224.72         9.26 o                         
   0  13   4         59.25         55.33         6.70 o                         
   1  13   4        247.64        234.41         4.64 o                         
   2  13   4          1.62         -2.73         2.73 o                         
   3  13   4        189.41        181.29         7.71 o                         
   4  13   4        122.01        129.75         9.20 o                         
   5  13   4         31.13         29.93         6.72 o                         
   6  13   4         80.72         87.37         8.98 o                         
   7  13   4         17.02         20.29        14.02 o                         
   8  13   4          9.35          3.03        11.62 o                         
  -8  14   4         10.99         26.14        14.16 o                         
  -7  14   4          2.02         15.95        13.61 o                         
  -6  14   4         28.36         22.00         9.26 o                         
  -5  14   4         61.36         60.34         7.63 o                         
  -4  14   4        106.38         98.17         7.62 o                         
  -3  14   4         43.17         50.64        11.98 o                         
  -2  14   4         64.13         67.51         7.70 o                         
  -1  14   4        324.43        320.32        10.53 o                         
   0  14   4         65.73         60.10         5.61 o                         
   1  14   4        324.62        307.20         7.82 o                         
   2  14   4         64.08         62.00         4.26 o                         
   3  14   4         43.31         46.45         4.92 o                         
   4  14   4        106.58        111.96         7.96 o                         
   5  14   4         61.46         62.93         7.44 o                         
   6  14   4         28.42         25.33         7.43 o                         
   7  14   4          2.00          5.14         7.33 o                         
   8  14   4         11.03          5.99        14.70 o                         
  -7  15   4         10.03         16.88        17.97 o                         
  -6  15   4         41.84         36.48        16.33 o                         
  -5  15   4         57.16         39.20        15.25 o                         
  -4  15   4          6.65         15.79        11.98 o                         
  -3  15   4         83.03         92.56        13.07 o                         
  -2  15   4         69.73         74.80         8.22 o                         
  -1  15   4         90.32         90.22         8.38 o                         
   0  15   4         47.64         47.12         9.44 o                         
   1  15   4         90.41         76.75         3.93 o                         
   2  15   4         69.92         60.92         5.49 o                         
   3  15   4         83.02         95.85         9.24 o                         
   4  15   4          6.72          3.14         4.81 o                         
   5  15   4         57.08         66.81         7.31 o                         
   6  15   4         41.88         56.55         8.16 o                         
   7  15   4         10.04          6.98         7.72 o                         
  -7  16   4          5.24         25.59        18.51 o                         
  -6  16   4         32.95         22.87        16.88 o                         
  -5  16   4         46.48         39.75        15.25 o                         
  -4  16   4         38.65         25.05        13.07 o                         
  -3  16   4         36.62         51.18        11.98 o                         
  -2  16   4          2.46          6.53         8.71 o                         
  -1  16   4        108.72        107.16         7.77 o                         
   0  16   4         28.62         30.35         6.58 o                         
   1  16   4        108.92        118.58        11.90 o                         
   2  16   4          2.47          8.18         7.18 o                         
   3  16   4         36.45         41.30         7.72 o                         
   4  16   4         38.57         40.97         9.80 o                         
   5  16   4         46.49         44.05         9.77 o                         
   6  16   4         32.93         30.92        10.99 o                         
   7  16   4          5.24         -0.08        25.59 o                         
  -6  17   4         11.54         10.89        15.25 o                         
  -5  17   4          5.10         -1.63        13.07 o                         
  -4  17   4         14.45         19.06        12.52 o                         
  -3  17   4         26.34         15.25        10.89 o                         
  -2  17   4         33.85         22.32         8.71 o                         
  -1  17   4          5.81          3.76         6.41 o                         
   0  17   4          0.79          1.74         6.90 o                         
   1  17   4          5.84         -2.69         6.94 o                         
   2  17   4         33.93         33.78         8.85 o                         
   3  17   4         26.45         26.18         8.61 o                         
   4  17   4         14.39          5.15         7.59 o                         
   5  17   4          5.07          7.44         9.43 o                         
   6  17   4         11.52         -5.44        17.97 o                         
  -6  18   4         12.43        -14.70        14.70 o                         
  -5  18   4         14.89         -9.26        13.61 o                         
  -4  18   4          9.35         27.77        12.52 o                         
  -3  18   4          9.00          3.81         9.80 o                         
  -2  18   4         28.12         23.96         8.71 o                         
  -1  18   4         77.54         71.45        11.16 o                         
   0  18   4         17.68          2.90        19.33 o                         
   1  18   4         77.58         70.50        11.49 o                         
   2  18   4         28.02         24.50        13.07 o                         
   3  18   4          8.99          5.78         8.52 o                         
   4  18   4          9.36         11.64        14.70 o                         
   5  18   4         14.85          9.52        10.37 o                         
   6  18   4         12.48         11.04        28.31 o                         
  -5  19   4          5.76          3.81        14.70 o                         
  -4  19   4          1.60        -11.43        11.43 o                         
  -3  19   4          4.07         -2.18         9.80 o                         
   0  19   4          1.61         -9.63         9.63 o                         
   1  19   4          3.67         14.43        11.17 o                         
   2  19   4         26.48         34.15        11.12 o                         
   3  19   4          4.11         -2.04         9.15 o                         
   4  19   4          1.59          1.57         8.19 o                         
   5  19   4          5.75         -9.92         9.92 o                         
  -4  20   4         27.03         30.49        13.07 o                         
   0  20   4         47.88         55.23         9.40 o                         
   1  20   4         55.06         49.22        10.76 o                         
   2  20   4          9.58         24.50        12.71 o                         
   3  20   4         20.71         33.89        13.63 o                         
   4  20   4         27.06         23.07        11.68 o                         
   0  21   4          7.74         28.86        16.33 o                         
   1  21   4         25.18         19.87        10.97 o                         
   2  21   4          3.34         10.48         9.99 o                         
   3  21   4         22.54         33.58        14.40 o                         
   0  22   4          0.60        -15.25        15.25 o                         
   1  22   4         11.30         23.41        18.51 o                         
   2  22   4          1.94         18.51        19.60 o                         
   1   0   5       1123.42       1135.97        10.37 o                         
   2   0   5       1419.71       1501.09        12.65 o                         
   3   0   5        629.23        705.99        11.42 o                         
   4   0   5       1050.38       1151.11        17.37 o                         
   5   0   5         58.40         72.58         6.36 o                         
   6   0   5         41.98         55.75         6.35 o                         
   7   0   5         72.70         67.20         8.15 o                         
   8   0   5         82.98         84.15         9.23 o                         
   9   0   5         45.08         59.24         9.62 o                         
  10   0   5          4.75         -0.79         8.71 o                         
 -10   1   5          7.32         -3.51        10.22 o                         
  -9   1   5         45.99         57.45         9.67 o                         
  -8   1   5          5.02          0.11        10.56 o                         
  -7   1   5         72.33         65.30         8.17 o                         
  -6   1   5          0.10         -4.19         5.38 o                         
  -5   1   5         68.46         64.37         6.25 o                         
  -4   1   5        968.95        983.43        15.23 o                         
  -3   1   5       2586.69       2534.09        23.31 o                         
  -2   1   5        242.01        228.99         4.37 o                         
  -1   1   5        488.35        516.54         5.96 o                         
   0   1   5          3.18          8.76         2.51 o                         
   1   1   5        488.18        500.99         8.02 o                         
   2   1   5        243.08        224.78         4.00 o                         
   3   1   5       2585.75       2551.84        28.99 o                         
   4   1   5        969.22       1008.64        15.64 o                         
   5   1   5         68.53         63.60         6.17 o                         
   6   1   5          0.09         11.80         5.32 o                         
   7   1   5         72.44         72.98         7.73 o                         
   8   1   5          5.04         -3.50         7.25 o                         
   9   1   5         45.99         50.56        11.00 o                         
  10   1   5          7.32          5.96        19.77 o                         
 -10   2   5          9.21          1.11        17.06 o                         
  -9   2   5         71.94         67.28         9.64 o                         
  -8   2   5         47.76         41.15        10.69 o                         
  -7   2   5         29.37          8.48         9.81 o                         
  -6   2   5        863.04        823.42        16.56 o                         
  -5   2   5        276.62        262.30         9.97 o                         
  -4   2   5       1474.85       1394.60        22.15 o                         
  -3   2   5        475.79        424.91         8.32 o                         
  -2   2   5        595.01        587.91         7.28 o                         
  -1   2   5       2379.44       2371.90        19.25 o                         
   0   2   5        587.94        615.88         7.59 o                         
   1   2   5       2380.37       2404.48        19.25 o                         
   2   2   5        594.23        592.62         6.71 o                         
   3   2   5        475.85        422.70         6.27 o                         
   4   2   5       1476.06       1372.11        19.19 o                         
   5   2   5        276.51        256.74         9.13 o                         
   6   2   5        863.60        821.11        16.54 o                         
   7   2   5         29.43         28.82         6.98 o                         
   8   2   5         47.70         44.46         8.42 o                         
   9   2   5         71.72         64.96        10.16 o                         
  10   2   5          9.21          0.74         9.42 o                         
 -10   3   5         39.30         35.07        13.02 o                         
  -9   3   5         14.72         13.79        11.60 o                         
  -8   3   5         26.30         26.75         7.65 o                         
  -7   3   5         57.78         70.45         8.63 o                         
  -6   3   5        189.20        186.78         9.55 o                         
  -5   3   5       1397.31       1354.52        20.66 o                         
  -4   3   5         55.88         57.58         3.78 o                         
  -3   3   5       2099.04       1978.12        18.64 o                         
  -2   3   5        286.87        286.58         4.93 o                         
  -1   3   5       6006.50       5865.84        43.24 o                         
   0   3   5       1821.30       1912.84        16.91 o                         
   1   3   5       6007.51       5802.96        43.50 o                         
   2   3   5        287.13        278.75         4.50 o                         
   3   3   5       2097.34       1961.90        18.58 o                         
   4   3   5         56.20         55.32         4.99 o                         
   5   3   5       1395.25       1360.44        20.61 o                         
   6   3   5        189.06        178.03         8.74 o                         
   7   3   5         57.80         73.08         8.49 o                         
   8   3   5         26.41         30.48         7.93 o                         
   9   3   5         14.70         10.53        10.37 o                         
  10   3   5         39.37         35.31        26.14 o                         
 -10   4   5          1.01         -3.02        20.69 o                         
  -9   4   5        166.02        195.73        15.13 o                         
  -8   4   5         14.70         -1.41        10.14 o                         
  -7   4   5         26.10         37.38         7.28 o                         
  -6   4   5         38.36         41.43         6.10 o                         
  -5   4   5        216.52        215.01         7.44 o                         
  -4   4   5        199.12        197.68         6.43 o                         
  -3   4   5        254.59        261.58         7.26 o                         
  -2   4   5        243.77        260.77         4.85 o                         
  -1   4   5        114.38        116.66         3.24 o                         
   0   4   5         23.24         27.62         1.73 o                         
   1   4   5        114.08        114.46         2.96 o                         
   2   4   5        243.44        262.56         3.68 o                         
   3   4   5        255.24        260.95         5.21 o                         
   4   4   5        199.94        179.40         5.16 o                         
   5   4   5        217.09        224.50         8.62 o                         
   6   4   5         38.32         44.71         6.53 o                         
   7   4   5         26.19         40.18         7.97 o                         
   8   4   5         14.65         22.53         8.25 o                         
   9   4   5        166.22        178.24        14.53 o                         
  10   4   5          1.00         -1.67        12.43 o                         
 -10   5   5          3.55         -1.91        35.39 o                         
  -9   5   5          7.10         17.75        10.68 o                         
  -8   5   5         16.05         12.73        10.30 o                         
  -7   5   5         48.63         35.49         9.59 o                         
  -6   5   5        101.32        116.84         7.87 o                         
  -5   5   5        129.14        132.04         7.21 o                         
  -4   5   5        166.01        156.76         5.81 o                         
  -3   5   5       1785.55       1924.98        22.30 o                         
  -2   5   5       5150.81       5434.28        44.26 o                         
  -1   5   5        486.57        518.18         7.33 o                         
   0   5   5       5705.32       5691.50        39.65 o                         
   1   5   5        486.36        519.84         5.45 o                         
   2   5   5       5148.57       5411.70        38.35 o                         
   3   5   5       1786.17       1902.46        16.82 o                         
   4   5   5        165.88        141.28         4.09 o                         
   5   5   5        129.42        123.71         5.20 o                         
   6   5   5        101.57        120.01         8.01 o                         
   7   5   5         48.67         50.67         6.28 o                         
   8   5   5         15.93         -6.54         7.46 o                         
   9   5   5          7.16         12.03         9.69 o                         
  10   5   5          3.59         -9.39        40.02 o                         
 -10   6   5          7.40         32.12        22.87 o                         
  -9   6   5          7.17          0.85         9.13 o                         
  -8   6   5         87.94        116.04        19.27 o                         
  -7   6   5         42.23         37.94         6.39 o                         
  -6   6   5        347.63        313.36        11.08 o                         
  -5   6   5         38.42         47.62         6.84 o                         
  -4   6   5        232.69        207.42        10.78 o                         
  -3   6   5        669.81        655.40         8.68 o                         
  -2   6   5        286.63        307.78         5.27 o                         
  -1   6   5        966.53       1038.37        13.16 o                         
   0   6   5        399.72        450.14         5.47 o                         
   1   6   5        965.16       1042.88         8.73 o                         
   2   6   5        286.17        314.11         5.08 o                         
   3   6   5        669.85        668.07         8.43 o                         
   4   6   5        231.75        196.82         5.00 o                         
   5   6   5         38.37         48.98         3.95 o                         
   6   6   5        347.93        317.05         9.48 o                         
   7   6   5         42.32         39.37         6.85 o                         
   8   6   5         87.97        100.14        12.05 o                         
   9   6   5          7.15         17.77        10.84 o                         
  10   6   5          7.41         15.79        21.78 o                         
  -9   7   5         50.63         33.99        10.29 o                         
  -8   7   5         14.12          6.84         8.86 o                         
  -7   7   5          0.56         -5.68         7.37 o                         
  -6   7   5        175.30        167.54        13.60 o                         
  -5   7   5        100.83        103.71         6.34 o                         
  -4   7   5        153.59        153.75         5.96 o                         
  -3   7   5       1405.99       1473.43        15.11 o                         
  -2   7   5        449.27        458.47         6.53 o                         
  -1   7   5       2448.92       2769.97        34.55 o                         
   0   7   5       2333.19       2528.79        34.94 o                         
   1   7   5       2446.85       2772.55        19.59 o                         
   2   7   5        450.49        459.55         6.26 o                         
   3   7   5       1407.23       1473.71        14.37 o                         
   4   7   5        153.99        155.85         5.54 o                         
   5   7   5        100.61        114.32         7.46 o                         
   6   7   5        175.19        186.56        11.67 o                         
   7   7   5          0.56          2.14         6.08 o                         
   8   7   5         14.14         11.02         8.41 o                         
   9   7   5         50.56         61.36        10.75 o                         
  -9   8   5          6.12         26.18        12.31 o                         
  -8   8   5         38.80         32.75         9.28 o                         
  -7   8   5         11.64         19.51         7.50 o                         
  -6   8   5         95.05         94.83         9.02 o                         
  -5   8   5        144.99        146.52         7.80 o                         
  -4   8   5        186.17        181.72         6.34 o                         
  -3   8   5        470.28        443.53         7.14 o                         
  -2   8   5        304.76        309.89         6.75 o                         
  -1   8   5       1222.72       1319.05        19.22 o                         
   0   8   5        469.31        567.16         7.16 o                         
   1   8   5       1222.03       1339.52        10.64 o                         
   2   8   5        304.23        308.19         5.07 o                         
   3   8   5        470.04        451.19         6.87 o                         
   4   8   5        185.72        186.43         5.71 o                         
   5   8   5        145.23        143.86         7.07 o                         
   6   8   5         95.22         95.52         7.80 o                         
   7   8   5         11.62         13.74         6.30 o                         
   8   8   5         38.60         36.99        10.26 o                         
   9   8   5          6.16          3.05        10.15 o                         
  -9   9   5         35.23         30.56        11.83 o                         
  -8   9   5         78.37         91.75        11.42 o                         
  -7   9   5         55.18         65.14         9.69 o                         
  -6   9   5         20.31         33.16         7.61 o                         
  -5   9   5         17.52         15.72         4.59 o                         
  -4   9   5        394.92        379.62        10.25 o                         
  -3   9   5        312.58        319.03         6.02 o                         
  -2   9   5        227.80        264.81         5.44 o                         
  -1   9   5        179.79        189.10         4.94 o                         
   0   9   5       1975.24       2202.02        22.13 o                         
   1   9   5        179.51        192.05         3.98 o                         
   2   9   5        227.48        265.63         5.19 o                         
   3   9   5        312.91        323.62         5.78 o                         
   4   9   5        394.22        370.29         7.34 o                         
   5   9   5         17.60         15.62         5.49 o                         
   6   9   5         20.25         27.19         6.19 o                         
   7   9   5         55.18         52.57         7.62 o                         
   8   9   5         78.46         88.88        11.79 o                         
   9   9   5         35.21         49.12        12.14 o                         
  -9  10   5         45.76         34.85        16.88 o                         
  -8  10   5        124.61        149.82        14.62 o                         
  -7  10   5         72.24         65.07         9.15 o                         
  -6  10   5        159.94        158.90        10.80 o                         
  -5  10   5         48.67         42.75         6.67 o                         
  -4  10   5        139.66        132.11         6.49 o                         
  -3  10   5          9.82          3.67         2.85 o                         
  -2  10   5         13.32         13.33         2.36 o                         
  -1  10   5         92.55         89.63         2.98 o                         
   0  10   5         53.30         68.10         4.10 o                         
   1  10   5         92.96         90.07         3.27 o                         
   2  10   5         13.35         12.43         3.04 o                         
   3  10   5          9.72         10.74         2.49 o                         
   4  10   5        139.65        124.12         7.23 o                         
   5  10   5         48.81         49.68         6.03 o                         
   6  10   5        159.77        150.13         9.29 o                         
   7  10   5         72.37         78.76         8.35 o                         
   8  10   5        124.42        138.90        13.08 o                         
   9  10   5         45.77         58.26        20.69 o                         
  -9  11   5          6.03         24.50        17.97 o                         
  -8  11   5          0.27          8.79        10.89 o                         
  -7  11   5         11.18         15.08        10.07 o                         
  -6  11   5        104.74        107.12         9.84 o                         
  -5  11   5         47.33         55.61        13.49 o                         
  -4  11   5         82.93         85.07         6.78 o                         
  -3  11   5          4.03         -1.98         2.81 o                         
  -2  11   5          5.13          7.19         2.02 o                         
  -1  11   5         13.15         14.00         1.76 o                         
   0  11   5         40.83         38.19         1.59 o                         
   1  11   5         13.12          8.61         2.13 o                         
   2  11   5          5.15          3.27         2.04 o                         
   3  11   5          4.07         -2.49         3.04 o                         
   4  11   5         83.10         87.52         6.51 o                         
   5  11   5         47.22         38.23         6.36 o                         
   6  11   5        104.64         99.73        11.32 o                         
   7  11   5         11.15         14.60         9.77 o                         
   8  11   5          0.26          7.76        11.24 o                         
   9  11   5          6.04         33.76        18.51 o                         
  -8  12   5          1.86          5.68        11.12 o                         
  -7  12   5         50.26         54.15        22.05 o                         
  -6  12   5         44.26         56.09        10.07 o                         
  -5  12   5         95.62         93.97        20.42 o                         
  -4  12   5          7.30         -4.55         5.25 o                         
  -3  12   5        189.01        185.72        11.24 o                         
  -2  12   5        220.58        216.47         6.93 o                         
  -1  12   5        295.79        305.06         8.95 o                         
   0  12   5        731.22        753.36        10.02 o                         
   1  12   5        296.53        308.98         6.62 o                         
   2  12   5        221.13        212.76         5.72 o                         
   3  12   5        189.05        181.57         7.20 o                         
   4  12   5          7.29          8.33         4.48 o                         
   5  12   5         95.75         95.34         7.03 o                         
   6  12   5         44.42         51.52         8.17 o                         
   7  12   5         50.30         41.91         8.55 o                         
   8  12   5          1.85         14.99        11.25 o                         
  -8  13   5          8.71          9.02        11.36 o                         
  -7  13   5          5.33         -4.07         9.26 o                         
  -6  13   5         22.72         26.27        12.80 o                         
  -5  13   5         71.94         82.62         9.15 o                         
  -4  13   5          9.04          5.20         5.72 o                         
  -3  13   5         67.19         50.72         4.50 o                         
  -2  13   5        152.65        151.77        10.93 o                         
  -1  13   5        115.07        123.47         7.68 o                         
   0  13   5        180.20        175.01         5.59 o                         
   1  13   5        114.98        116.90         4.04 o                         
   2  13   5        152.66        152.45         5.89 o                         
   3  13   5         67.01         66.95         7.57 o                         
   4  13   5          9.04         11.61         5.81 o                         
   5  13   5         71.75         83.54         8.17 o                         
   6  13   5         22.70         17.61         7.27 o                         
   7  13   5          5.33          8.81        10.68 o                         
   8  13   5          8.69         -1.09        11.38 o                         
  -8  14   5         28.36         33.76        14.70 o                         
  -7  14   5          2.89         -9.04        12.80 o                         
  -6  14   5         54.81         47.27        14.70 o                         
  -5  14   5         25.91         21.49         6.58 o                         
  -4  14   5          0.17          3.51         4.07 o                         
  -3  14   5        169.31        164.43        17.42 o                         
  -2  14   5         11.35          5.06         5.88 o                         
  -1  14   5        291.65        280.58        10.25 o                         
   0  14   5          0.43         -1.03         4.31 o                         
   1  14   5        291.12        291.20        14.45 o                         
   2  14   5         11.38         10.69         4.65 o                         
   3  14   5        169.37        165.45         8.14 o                         
   4  14   5          0.17          0.26         5.71 o                         
   5  14   5         25.82         30.10         6.78 o                         
   6  14   5         54.72         66.36        11.95 o                         
   7  14   5          2.87          0.60        12.18 o                         
   8  14   5         28.26         14.70        16.33 o                         
  -7  15   5          0.89          7.62        17.42 o                         
  -6  15   5         77.37         63.16        18.51 o                         
  -5  15   5          5.04          2.72        12.52 o                         
  -4  15   5         34.04         10.35        12.52 o                         
  -3  15   5          8.88          2.18        10.35 o                         
  -2  15   5        106.51         96.91         9.68 o                         
  -1  15   5        179.94        193.06         9.62 o                         
   0  15   5         16.29         19.50         4.76 o                         
   1  15   5        179.65        189.36        10.65 o                         
   2  15   5        106.83         95.48         4.94 o                         
   3  15   5          8.80          6.28         4.68 o                         
   4  15   5         34.05         32.81         5.86 o                         
   5  15   5          5.07         11.78         6.17 o                         
   6  15   5         77.34         87.53        12.93 o                         
   7  15   5          0.88         -7.66         7.66 o                         
  -7  16   5         43.52         87.12        21.78 o                         
  -6  16   5         23.95         23.41        16.88 o                         
  -5  16   5         12.08         14.70        13.07 o                         
  -4  16   5         12.22         -5.99        11.43 o                         
  -3  16   5         54.25         39.20        11.98 o                         
  -2  16   5         86.24         82.18        17.97 o                         
  -1  16   5         58.10         51.56         6.35 o                         
   0  16   5        156.43        137.89         7.93 o                         
   1  16   5         58.28         52.24         9.76 o                         
   2  16   5         86.40         91.33        10.94 o                         
   3  16   5         54.22         59.24         8.36 o                         
   4  16   5         12.29         17.02        17.15 o                         
   5  16   5         12.14         13.27        20.15 o                         
   6  16   5         23.96         20.42        10.54 o                         
   7  16   5         43.59         40.17        35.39 o                         
  -6  17   5          7.59         -8.17        14.70 o                         
  -5  17   5         19.98         13.61        13.61 o                         
  -4  17   5         26.82         52.81        13.61 o                         
  -3  17   5          6.04          0.00        10.35 o                         
  -2  17   5         97.44         91.47        11.98 o                         
  -1  17   5         10.49          8.54         5.74 o                         
   0  17   5         70.56         89.91         6.80 o                         
   1  17   5         10.43         17.11         8.86 o                         
   2  17   5         97.52         97.62         7.92 o                         
   3  17   5          6.13          9.55         6.28 o                         
   4  17   5         26.80         38.92         8.48 o                         
   5  17   5         19.97         13.02        20.69 o                         
   6  17   5          7.53          3.54        14.43 o                         
  -6  18   5         12.68         -4.36        15.25 o                         
  -5  18   5          1.15         15.79        13.07 o                         
  -4  18   5          9.41         -5.99        11.43 o                         
  -3  18   5         23.78         19.60        11.43 o                         
  -2  18   5         15.05         25.59         9.26 o                         
  -1  18   5         42.15         49.00        15.79 o                         
   0  18   5          2.37          2.33         8.17 o                         
   1  18   5         42.22         59.37        22.05 o                         
   2  18   5         15.08         16.06         9.81 o                         
   3  18   5         23.80         26.40         7.21 o                         
   4  18   5          9.45          9.17         7.45 o                         
   5  18   5          1.16          0.00         9.38 o                         
   6  18   5         12.65         20.15        12.09 o                         
  -5  19   5         23.54         26.68        15.79 o                         
  -4  19   5          4.66          2.18        13.07 o                         
  -3  19   5         25.53         21.23        11.43 o                         
  -1  19   5         34.99         50.09        14.16 o                         
   0  19   5          9.55         -5.76        10.20 o                         
   1  19   5         34.97         42.05        11.25 o                         
   2  19   5         35.48         38.34        12.69 o                         
   3  19   5         25.53         49.07        13.66 o                         
   4  19   5          4.72          0.56         6.79 o                         
   5  19   5         23.54         37.19        10.69 o                         
  -4  20   5         21.65          0.00        11.98 o                         
   0  20   5         26.84         32.69        12.51 o                         
   1  20   5         52.27         51.05        13.66 o                         
   2  20   5         15.58         31.87        13.02 o                         
   3  20   5         31.52         36.32        18.24 o                         
   4  20   5         21.63         53.44        25.86 o                         
   0  21   5         11.07         13.50        10.70 o                         
   1  21   5          1.08        -10.33        11.92 o                         
   2  21   5         20.97         32.75        14.70 o                         
   3  21   5          0.34         -9.49        10.57 o                         
   0  22   5          5.41        -13.07        17.42 o                         
   1  22   5          0.32        -15.25        17.97 o                         
   2  22   5          9.77         13.07        20.69 o                         
   0   0   6       2468.20       2503.74        30.70 o                         
   1   0   6       4040.86       4038.85        31.13 o                         
   2   0   6          4.34          5.13         1.87 o                         
   3   0   6        291.71        284.22         6.37 o                         
   4   0   6         47.32         45.58         5.38 o                         
   5   0   6         24.21         20.39         5.42 o                         
   6   0   6        129.98        129.59         8.90 o                         
   7   0   6          0.03         -7.42         7.42 o                         
   8   0   6          7.57          8.13         6.60 o                         
   9   0   6         13.84         27.10        16.03 o                         
  10   0   6          2.73          7.98         9.97 o                         
 -10   1   6         59.72         63.59        11.79 o                         
  -9   1   6         92.63        110.99        11.28 o                         
  -8   1   6         29.35         30.01         7.25 o                         
  -7   1   6         60.92         50.75         7.64 o                         
  -6   1   6         88.68         78.10        10.45 o                         
  -5   1   6          2.24          8.21         4.87 o                         
  -4   1   6         14.27         12.03         3.17 o                         
  -3   1   6        620.11        620.28         7.60 o                         
  -2   1   6        604.44        616.28         9.09 o                         
  -1   1   6        164.95        167.85         3.83 o                         
   0   1   6       6581.36       6687.89        58.44 o                         
   1   1   6        165.10        167.52         3.85 o                         
   2   1   6        603.92        604.25         6.99 o                         
   3   1   6        618.79        619.67         7.72 o                         
   4   1   6         14.35          6.63         3.79 o                         
   5   1   6          2.27          5.32         4.23 o                         
   6   1   6         88.61         88.03         7.44 o                         
   7   1   6         60.58         57.67         6.84 o                         
   8   1   6         29.45         38.26         8.13 o                         
   9   1   6         92.44         94.30        11.35 o                         
  10   1   6         59.80         51.14        13.30 o                         
 -10   2   6         14.82          5.29        12.69 o                         
  -9   2   6         75.61        115.82        11.16 o                         
  -8   2   6          7.10         10.10         8.02 o                         
  -7   2   6         39.77         39.01         7.07 o                         
  -6   2   6        121.47        141.01         9.75 o                         
  -5   2   6        516.77        536.53        10.19 o                         
  -4   2   6        206.45        188.39         5.52 o                         
  -3   2   6        359.54        408.99         6.19 o                         
  -2   2   6        170.14        152.85         4.03 o                         
  -1   2   6       1230.31       1172.45        11.08 o                         
   0   2   6          8.41          9.75         2.33 o                         
   1   2   6       1229.52       1168.27        11.05 o                         
   2   2   6        170.75        165.76         3.50 o                         
   3   2   6        359.91        400.63        10.02 o                         
   4   2   6        205.91        201.64         7.74 o                         
   5   2   6        517.61        506.68        11.70 o                         
   6   2   6        121.40        118.41         8.47 o                         
   7   2   6         39.76         47.11         7.60 o                         
   8   2   6          7.14         -3.17         9.15 o                         
   9   2   6         75.57         85.46        10.82 o                         
  10   2   6         14.92         13.64        14.79 o                         
 -10   3   6          8.78         28.19        17.97 o                         
  -9   3   6        133.30        141.27        13.52 o                         
  -8   3   6         84.97         96.45        12.26 o                         
  -7   3   6        222.93        213.74        11.26 o                         
  -6   3   6        403.73        388.05        12.37 o                         
  -5   3   6        111.63        118.69         5.35 o                         
  -4   3   6        483.10        482.86        10.39 o                         
  -3   3   6        342.62        334.83         5.87 o                         
  -2   3   6         15.07         12.32         2.05 o                         
  -1   3   6        809.87        794.43         8.37 o                         
   0   3   6       3293.04       3443.94        29.03 o                         
   1   3   6        810.06        808.14         8.48 o                         
   2   3   6         15.00         14.09         1.92 o                         
   3   3   6        341.15        329.47         5.64 o                         
   4   3   6        483.60        480.46        10.46 o                         
   5   3   6        111.91        120.37         7.47 o                         
   6   3   6        404.10        404.74        18.08 o                         
   7   3   6        223.40        209.54        11.04 o                         
   8   3   6         85.19        109.70        16.90 o                         
   9   3   6        133.28        134.30        13.54 o                         
  10   3   6          8.75         11.72        15.39 o                         
 -10   4   6          4.50        -15.36        41.38 o                         
  -9   4   6         16.34         27.51        11.87 o                         
  -8   4   6         26.69         41.23         8.60 o                         
  -7   4   6         86.59         67.32         7.70 o                         
  -6   4   6        689.15        688.15        15.66 o                         
  -5   4   6        214.97        211.48         8.44 o                         
  -4   4   6        113.64        142.11         5.71 o                         
  -3   4   6        278.85        271.86         5.39 o                         
  -2   4   6        111.27         95.05         3.38 o                         
  -1   4   6        137.88        129.46         4.36 o                         
   0   4   6         55.01         72.88         3.24 o                         
   1   4   6        137.42        138.08         3.77 o                         
   2   4   6        111.41         91.73         3.10 o                         
   3   4   6        278.24        264.29         5.25 o                         
   4   4   6        113.85        134.06         5.46 o                         
   5   4   6        215.56        217.46        10.69 o                         
   6   4   6        688.90        669.93        15.33 o                         
   7   4   6         86.20         77.23         8.35 o                         
   8   4   6         26.46         38.02         7.98 o                         
   9   4   6         16.27         28.14        12.66 o                         
  10   4   6          4.48         -0.11        14.62 o                         
 -10   5   6         15.56         -2.32        16.88 o                         
  -9   5   6         14.44         29.05         9.75 o                         
  -8   5   6         15.23         30.91         8.31 o                         
  -7   5   6          7.02         -4.29         5.76 o                         
  -6   5   6         13.45         18.06         5.93 o                         
  -5   5   6         40.24         42.08         5.67 o                         
  -4   5   6        372.84        355.18         8.31 o                         
  -3   5   6         88.55         80.92         3.73 o                         
  -2   5   6        745.71        761.34         9.24 o                         
  -1   5   6       1603.89       1787.80        20.47 o                         
   0   5   6       1399.92       1387.73        14.69 o                         
   1   5   6       1603.58       1784.45        15.55 o                         
   2   5   6        745.37        761.34         8.31 o                         
   3   5   6         88.34         91.15         3.84 o                         
   4   5   6        373.68        363.64         7.52 o                         
   5   5   6         40.10         31.96         5.40 o                         
   6   5   6         13.40          8.26         5.54 o                         
   7   5   6          6.96          7.34         7.86 o                         
   8   5   6         15.18         14.69         9.52 o                         
   9   5   6         14.47         16.49        10.88 o                         
  10   5   6         15.58         20.15        16.33 o                         
  -9   6   6         58.38         86.22        12.47 o                         
  -8   6   6         39.34         42.17        10.02 o                         
  -7   6   6         99.08         95.99         8.58 o                         
  -6   6   6         21.74         22.56         5.80 o                         
  -5   6   6        560.45        570.98        12.84 o                         
  -4   6   6        104.90        100.11         5.44 o                         
  -3   6   6       1891.86       1867.53        18.37 o                         
  -2   6   6          8.47          7.99         2.17 o                         
  -1   6   6        621.55        616.35         9.55 o                         
   0   6   6         70.71         80.60         4.14 o                         
   1   6   6        622.53        612.92         6.80 o                         
   2   6   6          8.40          8.40         2.13 o                         
   3   6   6       1891.24       1872.99        20.52 o                         
   4   6   6        104.58         94.36         3.92 o                         
   5   6   6        560.79        596.30        13.22 o                         
   6   6   6         21.69         26.30         5.41 o                         
   7   6   6         99.00         97.73         9.51 o                         
   8   6   6         39.29         21.21         9.89 o                         
   9   6   6         58.52         88.04        12.41 o                         
  -9   7   6         57.14         59.04        16.35 o                         
  -8   7   6         88.10        103.08        11.31 o                         
  -7   7   6        194.79        203.92        13.24 o                         
  -6   7   6        454.87        470.38        13.30 o                         
  -5   7   6        317.76        299.35        10.58 o                         
  -4   7   6        172.09        170.74         6.21 o                         
  -3   7   6        106.90        105.06         4.18 o                         
  -2   7   6        316.31        298.70         5.37 o                         
  -1   7   6       3537.25       3624.02        37.67 o                         
   0   7   6         12.76          9.90         2.36 o                         
   1   7   6       3538.47       3601.53        26.80 o                         
   2   7   6        315.71        306.97         5.09 o                         
   3   7   6        107.33        112.96         4.38 o                         
   4   7   6        172.73        185.40         6.08 o                         
   5   7   6        318.07        290.54         8.40 o                         
   6   7   6        455.43        481.35        11.63 o                         
   7   7   6        194.98        174.51        10.15 o                         
   8   7   6         88.21        101.82        12.26 o                         
   9   7   6         57.12         51.09        12.35 o                         
  -9   8   6         16.09         23.15        11.46 o                         
  -8   8   6         64.12         62.66        11.07 o                         
  -7   8   6         33.96         25.07         7.97 o                         
  -6   8   6        141.55        152.58        10.60 o                         
  -5   8   6         13.62         15.93         4.83 o                         
  -4   8   6         43.40         37.15         4.01 o                         
  -3   8   6        346.61        370.86         7.06 o                         
  -2   8   6        116.41        111.09         4.17 o                         
  -1   8   6       1534.33       1631.92        23.01 o                         
   0   8   6        124.61        123.00         4.19 o                         
   1   8   6       1532.33       1652.72        13.90 o                         
   2   8   6        116.77        114.67         3.57 o                         
   3   8   6        346.04        350.17         6.36 o                         
   4   8   6         43.31         42.26         3.92 o                         
   5   8   6         13.61         18.63         4.80 o                         
   6   8   6        141.30        144.65         8.66 o                         
   7   8   6         33.91         42.24         7.36 o                         
   8   8   6         64.09         54.50        19.78 o                         
   9   8   6         16.11         15.56         9.24 o                         
  -9   9   6          4.31          9.81        12.55 o                         
  -8   9   6         80.14         91.38        11.13 o                         
  -7   9   6         43.87         52.69         9.28 o                         
  -6   9   6        364.23        339.29        26.28 o                         
  -5   9   6         27.91         42.23         5.95 o                         
  -4   9   6        278.15        251.17         7.17 o                         
  -3   9   6          5.18          8.60         2.58 o                         
  -2   9   6         29.10         27.59         4.56 o                         
  -1   9   6        183.40        187.14         6.72 o                         
   0   9   6        755.79        700.66         9.74 o                         
   1   9   6        183.35        187.70         4.19 o                         
   2   9   6         29.16         29.03         2.44 o                         
   3   9   6          5.20          9.64         2.66 o                         
   4   9   6        278.51        273.49         6.83 o                         
   5   9   6         27.59         23.63         8.90 o                         
   6   9   6        364.15        353.29        11.83 o                         
   7   9   6         43.69         55.92        16.27 o                         
   8   9   6         80.17         98.84        14.19 o                         
   9   9   6          4.34        -10.21        10.21 o                         
  -9  10   6          4.50          8.71        15.79 o                         
  -8  10   6         19.40         35.66        22.05 o                         
  -7  10   6         38.79         65.58         9.84 o                         
  -6  10   6         26.32         32.99         7.81 o                         
  -5  10   6         18.12         20.49        13.01 o                         
  -4  10   6        194.93        182.60         7.40 o                         
  -3  10   6        200.89        193.90         6.66 o                         
  -2  10   6        445.02        436.46         7.36 o                         
  -1  10   6        174.27        182.07         5.25 o                         
   0  10   6        863.75        884.40        11.35 o                         
   1  10   6        174.30        170.96         4.71 o                         
   2  10   6        444.43        454.79         6.16 o                         
   3  10   6        200.90        196.80         5.09 o                         
   4  10   6        194.31        181.25         8.08 o                         
   5  10   6         18.08         15.94         5.31 o                         
   6  10   6         26.44         28.74         6.50 o                         
   7  10   6         38.78         51.62         7.86 o                         
   8  10   6         19.36         36.58        10.88 o                         
   9  10   6          4.50         33.21        20.15 o                         
  -9  11   6          4.74         19.60        16.88 o                         
  -8  11   6         29.83         18.44        11.25 o                         
  -7  11   6         43.26         61.42        20.69 o                         
  -6  11   6         44.47         52.66        10.06 o                         
  -5  11   6        172.96        171.39         9.91 o                         
  -4  11   6          3.04          2.17         5.00 o                         
  -3  11   6        519.07        497.08         8.52 o                         
  -2  11   6        128.73        126.56         4.13 o                         
  -1  11   6         86.30         84.49         4.06 o                         
   0  11   6         55.07         58.52         2.90 o                         
   1  11   6         86.20         84.88         3.58 o                         
   2  11   6        128.56        123.14         2.75 o                         
   3  11   6        519.20        518.68        11.22 o                         
   4  11   6          2.97          3.35         4.85 o                         
   5  11   6        172.81        151.69         8.96 o                         
   6  11   6         44.48         57.18         7.45 o                         
   7  11   6         43.17         37.36         7.94 o                         
   8  11   6         29.89         28.69        21.78 o                         
  -8  12   6         11.07          1.08         9.22 o                         
  -7  12   6          4.73          8.56        10.62 o                         
  -6  12   6          8.13          9.60         8.06 o                         
  -5  12   6         80.57         91.31         9.56 o                         
  -4  12   6         36.65         44.36         6.93 o                         
  -3  12   6         77.34         87.82         7.15 o                         
  -2  12   6        308.32        314.04         6.87 o                         
  -1  12   6         48.63         47.62         2.80 o                         
   0  12   6        177.02        174.52         5.51 o                         
   1  12   6         48.60         45.00         3.22 o                         
   2  12   6        308.58        328.19         7.87 o                         
   3  12   6         77.67         94.26         6.07 o                         
   4  12   6         36.51         32.74         6.52 o                         
   5  12   6         80.67         90.85         7.65 o                         
   6  12   6          8.07         17.03         7.27 o                         
   7  12   6          4.78          4.41         7.81 o                         
   8  12   6         11.06         15.94        14.16 o                         
  -8  13   6          1.78          0.54        13.61 o                         
  -7  13   6          0.19         13.44         9.81 o                         
  -6  13   6         47.97         48.53        10.89 o                         
  -5  13   6          2.23         -3.27         6.51 o                         
  -4  13   6         44.06         48.61         6.65 o                         
  -3  13   6         11.27         14.58         4.13 o                         
  -2  13   6         44.39         39.61         8.44 o                         
  -1  13   6        236.29        224.06        11.90 o                         
   0  13   6         97.55         90.35         4.83 o                         
   1  13   6        236.30        230.84         7.06 o                         
   2  13   6         44.55         33.57         4.60 o                         
   3  13   6         11.20         11.95         4.60 o                         
   4  13   6         44.07         45.28         7.04 o                         
   5  13   6          2.22          5.00         6.30 o                         
   6  13   6         48.00         49.00         7.97 o                         
   7  13   6          0.18         -7.52         9.47 o                         
   8  13   6          1.79        -19.88        32.40 o                         
  -8  14   6         17.47         35.94        14.70 o                         
  -7  14   6         19.20         32.67        10.06 o                         
  -6  14   6          7.45         10.65         7.95 o                         
  -5  14   6          3.81          2.19         6.28 o                         
  -4  14   6        116.69        118.86        13.07 o                         
  -3  14   6         38.87         29.69         9.26 o                         
  -2  14   6          0.82          2.52         6.14 o                         
  -1  14   6        147.91        133.10        14.70 o                         
   0  14   6         61.33         56.11         3.58 o                         
   1  14   6        147.90        135.56         6.10 o                         
   2  14   6          0.83          0.75         3.30 o                         
   3  14   6         38.80         33.88         5.07 o                         
   4  14   6        116.22        121.75         8.72 o                         
   5  14   6          3.76         -0.22         6.09 o                         
   6  14   6          7.47         -4.57         6.86 o                         
   7  14   6         19.23         17.32         8.22 o                         
   8  14   6         17.47         35.39        16.88 o                         
  -7  15   6          4.53         31.58        18.51 o                         
  -6  15   6         28.56         -1.63        15.25 o                         
  -5  15   6         22.85         41.92        14.70 o                         
  -4  15   6        118.94        144.83        17.42 o                         
  -3  15   6         84.86        100.73        14.70 o                         
  -2  15   6         21.19         16.96         7.44 o                         
  -1  15   6         14.32         11.33        14.97 o                         
   0  15   6          1.13         -3.73         6.01 o                         
   1  15   6         14.37         15.17         4.63 o                         
   2  15   6         21.23         19.47         4.36 o                         
   3  15   6         85.10         88.47         6.29 o                         
   4  15   6        119.01        118.34        13.13 o                         
   5  15   6         22.92         26.99         8.41 o                         
   6  15   6         28.62         30.81         7.66 o                         
   7  15   6          4.53         11.36         8.03 o                         
  -6  16   6         17.65         19.60        16.88 o                         
  -5  16   6         51.36         47.91        15.25 o                         
  -4  16   6         11.37         16.33        11.98 o                         
  -3  16   6         94.66         74.05        13.61 o                         
  -2  16   6         41.99         30.22         7.32 o                         
  -1  16   6         19.53         22.19         8.17 o                         
   0  16   6          7.11          4.04         4.53 o                         
   1  16   6         19.46         26.34         5.19 o                         
   2  16   6         41.98         43.22         4.31 o                         
   3  16   6         94.96         92.29         6.24 o                         
   4  16   6         11.39         14.31         8.69 o                         
   5  16   6         51.31         51.98        11.35 o                         
   6  16   6         17.63          9.87        10.76 o                         
   7  16   6          0.01         -2.18        13.61 o                         
  -6  17   6          9.56         45.74        17.97 o                         
  -5  17   6          2.86         13.61        14.70 o                         
  -4  17   6         17.51         21.23        13.07 o                         
  -3  17   6         22.97         33.76        11.98 o                         
  -2  17   6         60.64         62.51        21.23 o                         
  -1  17   6          0.14         -5.79         6.09 o                         
   0  17   6          4.65          7.72         6.18 o                         
   1  17   6          0.13          8.12        11.71 o                         
   2  17   6         60.66         48.39         6.49 o                         
   3  17   6         22.99         19.41         7.34 o                         
   4  17   6         17.58         27.53         9.18 o                         
   5  17   6          2.89         19.95         9.34 o                         
   6  17   6          9.55          2.06        10.58 o                         
  -6  18   6          3.60         26.68        16.33 o                         
  -5  18   6         55.29         53.90        16.88 o                         
  -4  18   6          1.93         -0.54        12.52 o                         
  -3  18   6         13.77         10.89        11.43 o                         
  -2  18   6          8.34          2.72         9.26 o                         
  -1  18   6         71.19         84.34        15.79 o                         
   0  18   6         19.48         12.62        10.54 o                         
   1  18   6         71.06         74.93        11.90 o                         
   2  18   6          8.36         12.88         9.77 o                         
   3  18   6         13.83         -3.19         6.65 o                         
   4  18   6          1.96          3.26         8.12 o                         
   5  18   6         55.37         62.87        10.74 o                         
   6  18   6          3.62         -8.40        10.97 o                         
  -5  19   6         25.12         49.00        15.25 o                         
  -4  19   6          5.86        -10.89        11.98 o                         
  -3  19   6         52.09         70.78        13.61 o                         
  -2  19   6         22.23         25.59         9.80 o                         
  -1  19   6         66.98         68.60        18.51 o                         
   0  19   6         34.75         31.93         9.60 o                         
   1  19   6         67.08         99.02        12.69 o                         
   2  19   6         22.24         14.86        10.60 o                         
   3  19   6         52.19         71.85        29.13 o                         
   4  19   6          5.91         -1.39        17.27 o                         
   5  19   6         25.12          7.23        10.89 o                         
  -4  20   6         52.35         44.10        14.16 o                         
  -1  20   6         14.24          9.26        11.43 o                         
   0  20   6         28.00         27.22        12.89 o                         
   1  20   6         14.20          9.17        10.17 o                         
   2  20   6          5.12          8.90         9.38 o                         
   3  20   6         18.14         41.45        12.55 o                         
   4  20   6         52.45         60.98        17.70 o                         
   0  21   6          7.41         -7.77        23.68 o                         
   1  21   6          2.73          3.65         9.22 o                         
   2  21   6         16.92         31.60        13.21 o                         
   3  21   6         18.50         57.71        23.41 o                         
   1  22   6          8.47         10.89        15.25 o                         
   1   0   7        789.70        848.85         8.97 o                         
   2   0   7       4744.59       4826.17        44.46 o                         
   3   0   7        786.70        783.36        11.05 o                         
   4   0   7        358.14        343.74         7.97 o                         
   5   0   7          2.13          3.85         4.01 o                         
   6   0   7         18.82         12.99         6.00 o                         
   7   0   7          7.81          5.37         5.64 o                         
   8   0   7          6.63          3.71         7.62 o                         
   9   0   7        197.59        236.02        14.77 o                         
  10   0   7         21.87         10.78        13.80 o                         
 -10   1   7          0.24          2.60        11.02 o                         
  -9   1   7         58.49         67.60        10.01 o                         
  -8   1   7         25.88         25.33         7.79 o                         
  -7   1   7         33.87         44.98         5.74 o                         
  -6   1   7        151.08        149.39        12.78 o                         
  -5   1   7        742.90        730.47        12.27 o                         
  -4   1   7        138.26        107.83         5.04 o                         
  -3   1   7       1238.50       1245.55        14.43 o                         
  -2   1   7         70.60         71.56         3.87 o                         
  -1   1   7        921.67       1006.70        10.23 o                         
   0   1   7       1092.62       1113.39        20.08 o                         
   1   1   7        922.65       1025.89        11.15 o                         
   2   1   7         71.04         75.93         3.29 o                         
   3   1   7       1240.10       1239.50        15.28 o                         
   4   1   7        138.55        126.53         5.89 o                         
   5   1   7        742.16        719.85        14.69 o                         
   6   1   7        151.32        146.75         9.24 o                         
   7   1   7         33.83         31.81         7.35 o                         
   8   1   7         25.80         35.62         8.87 o                         
   9   1   7         58.67         72.57        10.03 o                         
  10   1   7          0.25          0.00        14.70 o                         
 -10   2   7          9.65         34.79        17.70 o                         
  -9   2   7         15.36         25.44         9.29 o                         
  -8   2   7          5.99         10.75         7.15 o                         
  -7   2   7          1.06          0.33         5.73 o                         
  -6   2   7        257.77        274.69        11.78 o                         
  -5   2   7        443.39        402.33         9.24 o                         
  -4   2   7        274.99        272.26         6.95 o                         
  -3   2   7       1511.36       1549.40        15.80 o                         
  -2   2   7       2473.81       2591.03        26.99 o                         
  -1   2   7       1654.10       1650.93        17.53 o                         
   0   2   7       7482.34       7300.89        63.94 o                         
   1   2   7       1654.74       1656.34        20.00 o                         
   2   2   7       2472.88       2592.00        20.39 o                         
   3   2   7       1512.63       1552.47        15.81 o                         
   4   2   7        275.48        259.90         7.35 o                         
   5   2   7        443.50        421.47        11.06 o                         
   6   2   7        257.85        287.37        11.17 o                         
   7   2   7          1.05         -1.15         5.07 o                         
   8   2   7          5.97         13.38         7.01 o                         
   9   2   7         15.35         20.60         9.87 o                         
  10   2   7          9.61         43.56        22.87 o                         
 -10   3   7          3.60         -7.19        14.25 o                         
  -9   3   7         40.71         66.95        10.29 o                         
  -8   3   7         38.19         41.52         8.42 o                         
  -7   3   7          2.62          0.78         5.94 o                         
  -6   3   7         36.89         41.56         4.84 o                         
  -5   3   7         12.01          8.16         5.33 o                         
  -4   3   7          4.56          1.39         4.11 o                         
  -3   3   7        658.43        632.57         8.98 o                         
  -2   3   7        451.46        491.72         8.56 o                         
  -1   3   7        580.86        620.07        11.21 o                         
   0   3   7       1387.35       1405.81        19.59 o                         
   1   3   7        582.16        600.94         7.84 o                         
   2   3   7        450.87        491.84         6.95 o                         
   3   3   7        657.29        636.72         8.54 o                         
   4   3   7          4.54          4.74         2.26 o                         
   5   3   7         11.98          7.33         4.29 o                         
   6   3   7         36.60         36.13         6.71 o                         
   7   3   7          2.66         -6.00         6.00 o                         
   8   3   7         38.22         34.90         7.74 o                         
   9   3   7         40.50         53.11        11.43 o                         
  10   3   7          3.61          9.84        14.96 o                         
 -10   4   7          6.05        -10.18        13.80 o                         
  -9   4   7         73.66         80.45        13.06 o                         
  -8   4   7         34.79         20.48         7.15 o                         
  -7   4   7          9.51         11.96         6.62 o                         
  -6   4   7         99.77        105.97         8.19 o                         
  -5   4   7        552.48        547.22        12.65 o                         
  -4   4   7        882.13        905.86        15.19 o                         
  -3   4   7        873.65        904.28        10.93 o                         
  -2   4   7        159.07        159.87         4.32 o                         
  -1   4   7        353.58        395.87         7.59 o                         
   0   4   7         64.34         72.09         4.40 o                         
   1   4   7        354.40        386.08         6.14 o                         
   2   4   7        159.27        165.17         4.30 o                         
   3   4   7        874.00        890.69        10.10 o                         
   4   4   7        881.67        908.91        12.36 o                         
   5   4   7        552.26        512.95        13.44 o                         
   6   4   7         99.67        104.35         9.06 o                         
   7   4   7          9.48          6.45         8.17 o                         
   8   4   7         34.79         48.82        20.62 o                         
   9   4   7         73.66         76.06        12.25 o                         
  10   4   7          6.07          3.88        12.67 o                         
  -9   5   7         30.98         32.62        11.49 o                         
  -8   5   7        142.18        156.58        13.08 o                         
  -7   5   7          1.23         -3.96         6.07 o                         
  -6   5   7        278.67        304.43        11.67 o                         
  -5   5   7        150.18        130.18         7.78 o                         
  -4   5   7        775.06        755.80        18.43 o                         
  -3   5   7        944.62        967.07        16.11 o                         
  -2   5   7       1467.61       1632.39        16.20 o                         
  -1   5   7       1319.27       1399.88        17.20 o                         
   0   5   7       3032.81       3183.39        33.75 o                         
   1   5   7       1320.25       1391.01        14.19 o                         
   2   5   7       1470.19       1630.12        14.17 o                         
   3   5   7        945.85        966.91        10.76 o                         
   4   5   7        774.85        732.85        11.04 o                         
   5   5   7        150.39        144.25         8.24 o                         
   6   5   7        279.53        297.44        10.96 o                         
   7   5   7          1.22         -2.19         4.94 o                         
   8   5   7        142.52        139.31        11.63 o                         
   9   5   7         31.07         26.09        11.73 o                         
  -9   6   7         37.87         31.81        12.52 o                         
  -8   6   7         80.78        103.01        15.55 o                         
  -7   6   7         25.23         28.80         7.43 o                         
  -6   6   7        365.09        384.56        12.13 o                         
  -5   6   7        150.00        151.10         8.37 o                         
  -4   6   7        723.59        676.72        11.26 o                         
  -3   6   7        282.64        313.15         6.45 o                         
  -2   6   7        199.45        196.94         4.63 o                         
  -1   6   7       1177.59       1236.58        15.77 o                         
   0   6   7          1.38          5.22         2.73 o                         
   1   6   7       1179.11       1220.00        11.24 o                         
   2   6   7        199.25        198.79         4.54 o                         
   3   6   7        282.55        312.18         6.94 o                         
   4   6   7        723.03        685.87        11.77 o                         
   5   6   7        150.11        157.54         8.11 o                         
   6   6   7        364.71        380.02        12.12 o                         
   7   6   7         25.02         32.79         7.27 o                         
   8   6   7         80.42        104.86         9.78 o                         
   9   6   7         37.84         51.62        13.32 o                         
  -9   7   7          2.88         15.98         9.39 o                         
  -8   7   7         31.64         38.58        10.22 o                         
  -7   7   7          9.79         21.45         7.71 o                         
  -6   7   7        173.29        191.85        11.00 o                         
  -5   7   7         88.39        102.99         7.23 o                         
  -4   7   7         51.20         48.54         4.61 o                         
  -3   7   7        264.57        279.94         5.99 o                         
  -2   7   7        201.00        196.77         5.34 o                         
  -1   7   7         48.86         59.73         4.24 o                         
   0   7   7        891.24        843.80        11.07 o                         
   1   7   7         49.04         54.80         2.66 o                         
   2   7   7        200.14        193.84         4.50 o                         
   3   7   7        263.97        273.48         5.91 o                         
   4   7   7         51.31         47.87         4.96 o                         
   5   7   7         88.68        100.86         6.28 o                         
   6   7   7        172.94        175.33        13.28 o                         
   7   7   7          9.79         17.08         6.56 o                         
   8   7   7         31.72         34.45         8.36 o                         
   9   7   7          2.87         -2.40         9.84 o                         
  -9   8   7          3.45         16.16        12.36 o                         
  -8   8   7          2.19          3.78         8.10 o                         
  -7   8   7         97.35        109.84        11.03 o                         
  -6   8   7         25.68         37.28         8.31 o                         
  -5   8   7        371.89        381.49        11.21 o                         
  -4   8   7        412.33        415.80         8.96 o                         
  -3   8   7        621.03        679.50         9.48 o                         
  -2   8   7        162.05        162.05         4.96 o                         
  -1   8   7        394.86        435.22        10.14 o                         
   0   8   7         31.08         24.27         2.90 o                         
   1   8   7        395.10        429.42         5.90 o                         
   2   8   7        161.96        160.99         4.18 o                         
   3   8   7        621.65        670.78         9.22 o                         
   4   8   7        412.11        395.27         8.13 o                         
   5   8   7        372.23        382.10        18.03 o                         
   6   8   7         25.66         39.01         8.25 o                         
   7   8   7         97.11        105.07         8.65 o                         
   8   8   7          2.21         16.58         7.06 o                         
   9   8   7          3.41         15.68        11.29 o                         
  -9   9   7         16.58         40.90        14.18 o                         
  -8   9   7          2.98          6.37         9.43 o                         
  -7   9   7         44.57         39.86         8.80 o                         
  -6   9   7         19.27         26.29         7.30 o                         
  -5   9   7         36.36         48.94         6.27 o                         
  -4   9   7         70.72         70.31         7.78 o                         
  -3   9   7        156.55        154.66         4.79 o                         
  -2   9   7        499.33        545.88         8.65 o                         
  -1   9   7        199.92        214.65         7.27 o                         
   0   9   7       1863.43       1893.59        20.27 o                         
   1   9   7        199.90        201.11         4.22 o                         
   2   9   7        498.69        544.01         7.14 o                         
   3   9   7        156.72        160.30         4.68 o                         
   4   9   7         70.53         68.68         5.21 o                         
   5   9   7         36.46         40.69         6.41 o                         
   6   9   7         19.37         22.19         7.70 o                         
   7   9   7         44.54         45.08         7.70 o                         
   8   9   7          2.98          5.44         9.43 o                         
   9   9   7         16.64         36.28        13.56 o                         
  -9  10   7         18.27         25.05        16.33 o                         
  -8  10   7         39.42         51.60        11.35 o                         
  -7  10   7         24.92         26.13         8.89 o                         
  -6  10   7         13.17         20.63         7.75 o                         
  -5  10   7         93.91         96.32         8.56 o                         
  -4  10   7        173.96        171.37         8.09 o                         
  -3  10   7         95.58         95.30         4.83 o                         
  -2  10   7         52.30         58.44         5.24 o                         
  -1  10   7         73.98         71.78         6.31 o                         
   0  10   7        181.81        187.60         5.54 o                         
   1  10   7         74.07         82.98         3.17 o                         
   2  10   7         52.49         57.98         3.09 o                         
   3  10   7         95.23         88.46         4.65 o                         
   4  10   7        174.49        203.18         8.89 o                         
   5  10   7         93.81        115.51         8.08 o                         
   6  10   7         13.24         12.12         6.42 o                         
   7  10   7         24.99         23.49         8.64 o                         
   8  10   7         39.43         22.59         9.63 o                         
  -8  11   7         22.91         34.18        12.09 o                         
  -7  11   7          1.92         -4.06        22.32 o                         
  -6  11   7         19.59         11.60         8.56 o                         
  -5  11   7        104.09         95.56         8.55 o                         
  -4  11   7        186.49        166.11         8.76 o                         
  -3  11   7         20.79         17.62         4.17 o                         
  -2  11   7         87.43         88.71         4.21 o                         
  -1  11   7         96.23         84.71         4.66 o                         
   0  11   7          1.56         -0.61         1.56 o                         
   1  11   7         96.30         95.95         3.21 o                         
   2  11   7         87.27         88.86         3.42 o                         
   3  11   7         20.83         17.14         4.23 o                         
   4  11   7        186.56        189.44         8.31 o                         
   5  11   7        104.01         99.18         7.45 o                         
   6  11   7         19.49         16.57         6.52 o                         
   7  11   7          1.95          7.42         8.02 o                         
   8  11   7         22.88         16.00        11.86 o                         
  -8  12   7          8.22          1.63        23.68 o                         
  -7  12   7        173.46        179.58        15.17 o                         
  -6  12   7         54.84         52.47         9.94 o                         
  -5  12   7         25.13         25.96         7.19 o                         
  -4  12   7         94.56         99.81         8.86 o                         
  -3  12   7        158.17        159.58         7.31 o                         
  -2  12   7        439.29        444.06         8.30 o                         
  -1  12   7          7.41          3.15         3.06 o                         
   0  12   7         34.66         22.65         2.86 o                         
   1  12   7          7.47          7.89         2.55 o                         
   2  12   7        438.45        460.40         9.55 o                         
   3  12   7        157.84        174.37         7.57 o                         
   4  12   7         94.09         86.92         7.12 o                         
   5  12   7         25.14         25.79         7.19 o                         
   6  12   7         55.12         52.72         9.35 o                         
   7  12   7        173.41        171.57        17.60 o                         
   8  12   7          8.17         20.27        12.40 o                         
  -8  13   7          0.23          8.17        14.16 o                         
  -7  13   7          3.79         11.03         9.77 o                         
  -6  13   7          4.68         15.01         8.63 o                         
  -5  13   7          3.41         -3.62        10.89 o                         
  -4  13   7         86.21         83.86         7.91 o                         
  -3  13   7         19.89         23.59         4.47 o                         
  -2  13   7         26.65         26.65         2.65 o                         
  -1  13   7         40.18         36.66         2.85 o                         
   0  13   7         44.57         39.95         4.14 o                         
   1  13   7         40.23         37.70         4.56 o                         
   2  13   7         26.64         17.45         4.43 o                         
   3  13   7         19.78         24.71         5.50 o                         
   4  13   7         86.23         79.39         6.90 o                         
   5  13   7          3.44          6.16         5.88 o                         
   6  13   7          4.69         -1.02         7.03 o                         
   7  13   7          3.77         11.60         9.15 o                         
   8  13   7          0.23          1.09        15.79 o                         
  -7  14   7          7.36         13.88         9.65 o                         
  -6  14   7         21.90         28.76         8.74 o                         
  -5  14   7         17.00         13.24         6.58 o                         
  -4  14   7         30.62         27.68         5.74 o                         
  -3  14   7         55.02         60.27         4.69 o                         
  -2  14   7        243.75        221.67        28.31 o                         
  -1  14   7         24.99         14.82         7.89 o                         
   0  14   7          3.84          0.71         4.84 o                         
   1  14   7         24.88         25.34         4.22 o                         
   2  14   7        243.88        246.44         8.78 o                         
   3  14   7         54.79         51.54         5.83 o                         
   4  14   7         30.62         38.98         5.97 o                         
   5  14   7         17.01         19.91         6.89 o                         
   6  14   7         21.87         24.20         7.89 o                         
   7  14   7          7.38          2.84        13.83 o                         
  -7  15   7          7.58          8.17        17.97 o                         
  -6  15   7         18.09         14.16        15.79 o                         
  -5  15   7         28.46         43.01        15.25 o                         
  -4  15   7          6.71         21.23        13.61 o                         
  -3  15   7         67.91         67.43         9.43 o                         
  -2  15   7         45.44         47.08         7.89 o                         
  -1  15   7         58.72         76.10        13.07 o                         
   0  15   7          1.22          1.21         5.09 o                         
   1  15   7         58.60         68.62         6.72 o                         
   2  15   7         45.48         55.49         5.40 o                         
   3  15   7         67.95         65.96         7.17 o                         
   4  15   7          6.75          1.35         8.49 o                         
   5  15   7         28.44         23.57         7.94 o                         
   6  15   7         18.12         17.98         8.47 o                         
   7  15   7          7.62          0.59        11.03 o                         
  -6  16   7         16.89          0.54        15.25 o                         
  -5  16   7         18.95         22.87        14.70 o                         
  -4  16   7         54.47         55.54        15.25 o                         
  -3  16   7         32.10         46.83        12.52 o                         
  -2  16   7         60.05         53.88         8.90 o                         
  -1  16   7         76.75         66.41         8.96 o                         
   0  16   7         87.68         94.71        11.80 o                         
   1  16   7         76.66         77.73         9.34 o                         
   2  16   7         60.10         62.32         5.44 o                         
   3  16   7         32.12         30.10         5.38 o                         
   4  16   7         54.51         46.58         6.44 o                         
   5  16   7         18.95         15.50         6.46 o                         
   6  16   7         16.91         16.76         9.47 o                         
   7  16   7         16.70         14.70        14.70 o                         
  -6  17   7         44.46         46.28        18.51 o                         
  -5  17   7         24.87          9.80        14.70 o                         
  -4  17   7         19.20          3.81        11.98 o                         
  -3  17   7         11.89          2.72        10.35 o                         
  -2  17   7         30.53         34.85         8.50 o                         
  -1  17   7         12.53         23.05         9.53 o                         
   0  17   7         35.71         26.23        11.70 o                         
   1  17   7         12.57          8.90         5.60 o                         
   2  17   7         30.59         34.51         6.39 o                         
   3  17   7         11.90         13.99        10.61 o                         
   4  17   7         19.25         12.35         8.18 o                         
   5  17   7         24.84         17.34        12.98 o                         
   6  17   7         44.47         36.79        10.96 o                         
  -5  18   7          8.19         26.68        16.33 o                         
  -4  18   7         29.04         38.66        14.70 o                         
  -3  18   7         41.38         38.11        12.52 o                         
  -2  18   7         17.63          9.66         7.35 o                         
  -1  18   7          5.62         -0.03        13.34 o                         
   0  18   7          0.38         -1.80         9.53 o                         
   1  18   7          5.67          5.56        11.16 o                         
   2  18   7         17.60          7.50        26.68 o                         
   3  18   7         41.43         50.71         7.58 o                         
   4  18   7         29.14         41.08         9.02 o                         
   5  18   7          8.17         11.84         8.57 o                         
   6  18   7         17.16         34.30        17.97 o                         
  -5  19   7          1.66         32.12        15.79 o                         
  -4  19   7          0.26         -7.08        11.98 o                         
  -3  19   7          5.29         -2.18        10.89 o                         
  -2  19   7          5.17         -8.17         9.26 o                         
  -1  19   7         32.91         69.15        17.97 o                         
   0  19   7          5.29          8.87        19.87 o                         
   1  19   7         32.88         44.73        19.33 o                         
   2  19   7          5.20         -7.71         9.23 o                         
   3  19   7          5.26         28.25        10.37 o                         
   4  19   7          0.26          7.41         8.70 o                         
   5  19   7          1.69         -6.31        10.35 o                         
  -4  20   7          3.43         -9.80        12.52 o                         
  -1  20   7         30.48         57.71        18.51 o                         
   0  20   7         25.90         32.67        17.97 o                         
   1  20   7         30.50         47.79        26.14 o                         
   2  20   7         33.16         39.75        17.97 o                         
   3  20   7         12.82         -0.57        11.38 o                         
   4  20   7          3.39         20.69        14.70 o                         
  -1  21   7         35.28         49.55        15.79 o                         
   0  21   7         11.13         15.79        17.42 o                         
   1  21   7         35.33         51.22        14.82 o                         
   2  21   7          3.53          2.19        13.66 o                         
   1  22   7          2.03         -9.26        19.06 o                         
   0   0   8       1175.35       1013.20        19.64 o                         
   1   0   8        550.29        633.37         9.43 o                         
   2   0   8          0.00          1.24         2.68 o                         
   3   0   8          0.10          3.70         2.99 o                         
   4   0   8        233.85        223.29         6.85 o                         
   5   0   8        200.06        207.09         7.86 o                         
   6   0   8         94.05         92.25         6.67 o                         
   7   0   8          0.13         -4.07         4.91 o                         
   8   0   8          7.32          1.02         7.74 o                         
   9   0   8          6.50         21.05         8.70 o                         
  10   0   8         13.35        -11.98        19.06 o                         
 -10   1   8          0.58        -11.38        11.38 o                         
  -9   1   8         86.31        108.39        11.31 o                         
  -8   1   8          7.91          3.52         7.07 o                         
  -7   1   8         97.69         84.92         8.83 o                         
  -6   1   8        428.83        383.95        11.39 o                         
  -5   1   8        945.74        892.81        14.10 o                         
  -4   1   8         99.69        112.47         5.41 o                         
  -3   1   8       1122.56       1038.83        12.99 o                         
  -2   1   8        354.49        378.31         7.20 o                         
  -1   1   8       1082.61       1097.75        13.29 o                         
   0   1   8        310.71        294.26         6.29 o                         
   1   1   8       1084.34       1110.28        13.29 o                         
   2   1   8        355.12        373.04         6.99 o                         
   3   1   8       1122.52       1045.13        13.86 o                         
   4   1   8        100.11        110.59         5.71 o                         
   5   1   8        945.65        851.39        14.12 o                         
   6   1   8        428.81        400.69        10.80 o                         
   7   1   8         97.85        105.00         8.83 o                         
   8   1   8          7.89         -7.47         7.47 o                         
   9   1   8         86.20        104.34        11.68 o                         
  10   1   8          0.57        -19.06        19.06 o                         
 -10   2   8          9.19         -8.17        17.97 o                         
  -9   2   8         93.80        115.21        13.83 o                         
  -8   2   8         18.56         21.55         8.25 o                         
  -7   2   8         86.08         85.10         8.66 o                         
  -6   2   8         70.12         71.36         5.66 o                         
  -5   2   8        602.59        589.68        11.65 o                         
  -4   2   8        359.89        369.21         9.73 o                         
  -3   2   8        214.73        229.42         5.59 o                         
  -2   2   8        929.58        937.86        14.00 o                         
  -1   2   8         44.06         44.97         5.52 o                         
   0   2   8       1519.55       1500.62        18.37 o                         
   1   2   8         44.09         44.02         3.33 o                         
   2   2   8        930.44        935.31        10.99 o                         
   3   2   8        214.57        229.78         6.29 o                         
   4   2   8        360.25        369.74         8.65 o                         
   5   2   8        603.65        588.19        11.88 o                         
   6   2   8         70.34         62.95         6.15 o                         
   7   2   8         86.12         80.67         8.63 o                         
   8   2   8         18.52         18.83         8.49 o                         
   9   2   8         93.90        101.44        12.98 o                         
  10   2   8          9.16         -4.90        19.60 o                         
 -10   3   8          1.95        -14.70        14.70 o                         
  -9   3   8         22.37         49.60        10.17 o                         
  -8   3   8          8.56          2.65         7.91 o                         
  -7   3   8         10.55         14.24         7.18 o                         
  -6   3   8         80.51         76.39         7.64 o                         
  -5   3   8         76.57         84.75         6.53 o                         
  -4   3   8        492.31        535.63        12.16 o                         
  -3   3   8        331.08        324.64         6.08 o                         
  -2   3   8        324.19        331.67         6.53 o                         
  -1   3   8         54.61         53.42         6.05 o                         
   0   3   8       2860.69       3135.35        51.46 o                         
   1   3   8         54.45         60.73         3.60 o                         
   2   3   8        324.67        332.49         5.53 o                         
   3   3   8        331.32        327.40         6.22 o                         
   4   3   8        492.17        510.15         8.44 o                         
   5   3   8         76.53         78.46         5.84 o                         
   6   3   8         80.29         92.30         7.62 o                         
   7   3   8         10.50         14.55        10.37 o                         
   8   3   8          8.47         17.74         7.58 o                         
   9   3   8         22.41         27.46        11.51 o                         
  10   3   8          1.99        -11.98        11.98 o                         
  -9   4   8         13.92         25.40        11.76 o                         
  -8   4   8         29.55         26.93         8.80 o                         
  -7   4   8         83.29         80.09         8.63 o                         
  -6   4   8        119.83        124.56         9.67 o                         
  -5   4   8        105.93        100.47         7.39 o                         
  -4   4   8        480.80        473.36         8.59 o                         
  -3   4   8        269.98        261.80         6.19 o                         
  -2   4   8        364.53        346.45         6.82 o                         
  -1   4   8        142.93        134.59         5.96 o                         
   0   4   8        732.77        781.69        14.02 o                         
   1   4   8        142.84        137.07         6.55 o                         
   2   4   8        364.98        332.33         5.87 o                         
   3   4   8        270.46        273.34         6.60 o                         
   4   4   8        481.02        476.75         9.50 o                         
   5   4   8        105.82         99.75         7.36 o                         
   6   4   8        119.78        124.28         8.85 o                         
   7   4   8         83.56         82.96         8.56 o                         
   8   4   8         29.70         24.59         8.08 o                         
   9   4   8         13.94         28.82        11.84 o                         
  -9   5   8         15.79         13.77        12.03 o                         
  -8   5   8          7.10         10.57         9.37 o                         
  -7   5   8        137.15        119.00         9.32 o                         
  -6   5   8        315.31        283.70        10.49 o                         
  -5   5   8        125.76        118.10         7.67 o                         
  -4   5   8        248.37        252.56         6.61 o                         
  -3   5   8        399.94        401.95         7.00 o                         
  -2   5   8       1010.95       1032.24        15.68 o                         
  -1   5   8        130.21        141.84         5.27 o                         
   0   5   8       2353.38       2507.45        46.02 o                         
   1   5   8        130.26        142.50         4.26 o                         
   2   5   8       1010.94       1015.66        11.26 o                         
   3   5   8        399.80        410.86         7.34 o                         
   4   5   8        248.17        252.74         8.68 o                         
   5   5   8        125.72        109.96         7.69 o                         
   6   5   8        314.57        312.39        11.59 o                         
   7   5   8        137.39        141.47        10.27 o                         
   8   5   8          7.09          0.74         8.55 o                         
   9   5   8         15.82         25.40        11.10 o                         
  -9   6   8         66.95         83.29        13.35 o                         
  -8   6   8         18.46         32.66         9.62 o                         
  -7   6   8         27.36         24.48         7.43 o                         
  -6   6   8        103.03        110.10         8.28 o                         
  -5   6   8         48.50         57.83         6.75 o                         
  -4   6   8        102.00        102.57         4.65 o                         
  -3   6   8        418.17        392.36         7.04 o                         
  -2   6   8        345.25        335.61         6.28 o                         
  -1   6   8        483.26        513.84         9.35 o                         
   0   6   8        422.33        419.20         8.25 o                         
   1   6   8        482.12        529.40         7.70 o                         
   2   6   8        345.14        344.65         6.16 o                         
   3   6   8        418.30        388.19         7.54 o                         
   4   6   8        101.91        108.81         6.00 o                         
   5   6   8         48.18         51.66         6.35 o                         
   6   6   8        102.97        112.13         8.96 o                         
   7   6   8         27.40         34.06         8.72 o                         
   8   6   8         18.42          9.27         7.39 o                         
   9   6   8         66.97         98.01        15.91 o                         
  -9   7   8         37.21         46.82        11.73 o                         
  -8   7   8         12.26         18.57        15.64 o                         
  -7   7   8         16.89         11.48         7.45 o                         
  -6   7   8        134.01        132.62        10.14 o                         
  -5   7   8        296.43        234.89         9.24 o                         
  -4   7   8        334.06        326.60         7.23 o                         
  -3   7   8         71.13         61.25         3.80 o                         
  -2   7   8         53.82         53.08         3.77 o                         
  -1   7   8         58.01         61.44         4.27 o                         
   0   7   8        228.45        234.43         6.45 o                         
   1   7   8         58.26         56.53         2.88 o                         
   2   7   8         53.36         50.75         3.16 o                         
   3   7   8         71.19         71.71         4.47 o                         
   4   7   8        334.19        301.06        14.21 o                         
   5   7   8        296.44        265.20        10.36 o                         
   6   7   8        134.25        138.90         9.01 o                         
   7   7   8         16.93         26.47         6.81 o                         
   8   7   8         12.30          9.29         7.42 o                         
   9   7   8         37.37         32.93        20.34 o                         
  -9   8   8         27.76         43.62        11.44 o                         
  -8   8   8          6.39         21.00        10.09 o                         
  -7   8   8         63.97         62.51        10.88 o                         
  -6   8   8        259.02        270.64        26.18 o                         
  -5   8   8        529.46        491.20        14.03 o                         
  -4   8   8        358.54        337.84         7.45 o                         
  -3   8   8        157.45        168.08         5.25 o                         
  -2   8   8         20.96         19.46         4.61 o                         
  -1   8   8        117.31        126.95         7.31 o                         
   0   8   8          6.58          5.70         2.78 o                         
   1   8   8        117.50        118.48         3.79 o                         
   2   8   8         20.90         17.18         2.55 o                         
   3   8   8        157.23        164.59         5.22 o                         
   4   8   8        358.29        318.79         8.03 o                         
   5   8   8        529.07        525.08        13.03 o                         
   6   8   8        258.63        245.06        10.85 o                         
   7   8   8         63.95         57.43        10.22 o                         
   8   8   8          6.43          9.19         6.72 o                         
   9   8   8         27.79         42.63        21.52 o                         
  -9   9   8          1.80          5.44        16.33 o                         
  -8   9   8          1.78         18.59         9.06 o                         
  -7   9   8          5.57          6.38         8.33 o                         
  -6   9   8         82.82         78.18         9.34 o                         
  -5   9   8         35.89         29.88         7.43 o                         
  -4   9   8        150.66        137.21         7.02 o                         
  -3   9   8         31.18         35.35         3.87 o                         
  -2   9   8         83.91         80.25         4.34 o                         
  -1   9   8        753.82        756.33        11.86 o                         
   0   9   8        152.74        142.80         7.86 o                         
   1   9   8        754.36        723.84         8.38 o                         
   2   9   8         83.67         81.77         3.65 o                         
   3   9   8         31.28         35.91         3.58 o                         
   4   9   8        150.76        153.39         6.42 o                         
   5   9   8         35.68         23.88         5.92 o                         
   6   9   8         82.69         63.28         7.74 o                         
   7   9   8          5.58         13.85         6.52 o                         
   8   9   8          1.79         14.61         7.79 o                         
   9   9   8          1.81         22.87        15.25 o                         
  -8  10   8         15.00         14.07        11.18 o                         
  -7  10   8         36.64         36.80         8.35 o                         
  -6  10   8         13.31         18.14         6.88 o                         
  -5  10   8         57.93         66.64         8.16 o                         
  -4  10   8        177.11        147.55         7.54 o                         
  -3  10   8        314.16        304.03         7.53 o                         
  -2  10   8        480.51        462.71        16.73 o                         
  -1  10   8         51.22         47.89         8.09 o                         
   0  10   8         99.32        118.22         4.38 o                         
   1  10   8         51.11         59.35         3.03 o                         
   2  10   8        480.92        488.62         7.09 o                         
   3  10   8        313.79        304.27         8.93 o                         
   4  10   8        176.73        175.82        11.81 o                         
   5  10   8         58.16         75.23         7.78 o                         
   6  10   8         13.20         15.73         6.65 o                         
   7  10   8         36.64         42.71         9.75 o                         
   8  10   8         14.94         14.24        10.54 o                         
  -8  11   8          4.77          2.33        10.78 o                         
  -7  11   8         83.30         94.94        14.16 o                         
  -6  11   8         18.61         -1.36         7.32 o                         
  -5  11   8        123.11        125.45        11.36 o                         
  -4  11   8        167.79        160.57         7.59 o                         
  -3  11   8         55.77         46.85         4.95 o                         
  -2  11   8        188.16        172.34         6.52 o                         
  -1  11   8         27.30         18.43         3.62 o                         
   0  11   8         66.42         63.86         4.30 o                         
   1  11   8         27.45         28.81         2.57 o                         
   2  11   8        188.14        175.16         5.47 o                         
   3  11   8         55.93         53.53         5.21 o                         
   4  11   8        167.90        173.48         8.03 o                         
   5  11   8        123.11        113.39         7.42 o                         
   6  11   8         18.65         20.80         6.92 o                         
   7  11   8         83.03         76.40        12.87 o                         
   8  11   8          4.79         15.97        19.87 o                         
  -8  12   8         37.16         38.32        12.30 o                         
  -7  12   8          7.00          6.01         9.47 o                         
  -6  12   8          2.64          8.55         8.56 o                         
  -5  12   8         17.92         22.02         7.55 o                         
  -4  12   8         14.74          9.87        13.34 o                         
  -3  12   8        238.59        228.08         8.95 o                         
  -2  12   8        111.11         98.36         6.40 o                         
  -1  12   8          2.18          2.21         3.61 o                         
   0  12   8         49.99         52.30         8.89 o                         
   1  12   8          2.14         -0.11         3.17 o                         
   2  12   8        110.79        107.85         6.58 o                         
   3  12   8        238.01        220.59        10.99 o                         
   4  12   8         14.79         10.84         5.51 o                         
   5  12   8         17.83         19.31         6.03 o                         
   6  12   8          2.66         -7.72         7.93 o                         
   7  12   8          7.06         12.63         8.67 o                         
   8  12   8         37.15         58.06        13.57 o                         
  -8  13   8         34.12         29.95        15.25 o                         
  -7  13   8          0.94          6.55        11.43 o                         
  -6  13   8         69.12         55.11        10.17 o                         
  -5  13   8         75.82         72.70        11.43 o                         
  -4  13   8         10.50          6.80         8.44 o                         
  -3  13   8        153.76        139.30         9.39 o                         
  -2  13   8        111.30        108.69         6.06 o                         
  -1  13   8        167.46        156.34        10.80 o                         
   0  13   8         40.24         39.50         6.32 o                         
   1  13   8        167.05        169.71         7.27 o                         
   2  13   8        111.56        115.26         7.00 o                         
   3  13   8        153.58        142.00         8.06 o                         
   4  13   8         10.55         23.30         6.08 o                         
   5  13   8         75.89         80.99         7.90 o                         
   6  13   8         69.02         69.18         8.15 o                         
   7  13   8          0.91         -4.54         9.17 o                         
   8  13   8         34.07         49.63        14.57 o                         
  -7  14   8         20.46         16.68         9.56 o                         
  -6  14   8         20.66          4.75         8.33 o                         
  -5  14   8         17.33          7.45         7.07 o                         
  -4  14   8         74.56         68.52         7.25 o                         
  -3  14   8         55.65         61.84        10.58 o                         
  -2  14   8         48.76         42.76         3.89 o                         
  -1  14   8         16.96         13.32         3.34 o                         
   0  14   8         34.05         23.82        12.03 o                         
   1  14   8         16.98         15.73         5.99 o                         
   2  14   8         48.56         45.24         5.35 o                         
   3  14   8         55.77         58.79         6.28 o                         
   4  14   8         74.33         73.26         6.89 o                         
   5  14   8         17.32         22.69         6.77 o                         
   6  14   8         20.77         18.00         6.90 o                         
   7  14   8         20.47         33.24         9.04 o                         
  -6  15   8          5.96         34.30        16.33 o                         
  -5  15   8         27.52         13.61        14.70 o                         
  -4  15   8         34.85         32.67        14.16 o                         
  -3  15   8         19.73         41.66         8.11 o                         
  -2  15   8         98.25         83.76         9.81 o                         
  -1  15   8         12.36          9.57         7.05 o                         
   0  15   8        339.63        310.56        12.04 o                         
   1  15   8         12.37         14.54         5.56 o                         
   2  15   8         98.31        105.93         6.76 o                         
   3  15   8         19.72         18.86         5.59 o                         
   4  15   8         34.88         28.06         6.14 o                         
   5  15   8         27.52         37.41         6.70 o                         
   6  15   8          6.01         10.16         8.33 o                         
   7  15   8         23.07         11.05         8.07 o                         
  -6  16   8          2.35         19.06        17.42 o                         
  -5  16   8          1.91          9.26        14.70 o                         
  -4  16   8         17.25         15.79        13.61 o                         
  -3  16   8         16.77         24.16         8.27 o                         
  -2  16   8         12.31         11.16         6.93 o                         
  -1  16   8         77.04         99.60        10.06 o                         
   0  16   8         50.53         57.22         9.64 o                         
   1  16   8         77.09         82.05         7.61 o                         
   2  16   8         12.44         13.80         4.52 o                         
   3  16   8         16.76         14.49         5.01 o                         
   4  16   8         17.31         24.84         6.46 o                         
   5  16   8          1.91         11.45         9.04 o                         
   6  16   8          2.37         -1.82        11.06 o                         
  -6  17   8          1.86        -11.98        16.33 o                         
  -5  17   8         46.18         53.90        17.42 o                         
  -4  17   8         10.78         -3.81        13.07 o                         
  -3  17   8         20.92          1.63        10.89 o                         
  -2  17   8         30.32         28.29         8.50 o                         
  -1  17   8         38.43         37.03         7.72 o                         
   0  17   8         27.20         31.40         6.14 o                         
   1  17   8         38.32         41.46         6.40 o                         
   2  17   8         30.31         35.84         6.53 o                         
   3  17   8         20.82         28.99         7.04 o                         
   4  17   8         10.83         21.49        12.25 o                         
   5  17   8         46.15         51.00         9.41 o                         
   6  17   8          1.87         -1.18         8.95 o                         
  -5  18   8         12.47         11.43        16.33 o                         
  -4  18   8         22.25         54.45        14.70 o                         
  -3  18   8         20.41         33.76        12.52 o                         
  -2  18   8          2.54          5.89        12.52 o                         
  -1  18   8          9.15          3.86         7.07 o                         
   0  18   8         14.72         29.94         7.30 o                         
   1  18   8          9.10         -4.86        10.54 o                         
   2  18   8          2.52         -2.35        23.96 o                         
   3  18   8         20.50         27.30         7.39 o                         
   4  18   8         22.18         35.26         8.58 o                         
   5  18   8         12.54          4.61         8.68 o                         
  -5  19   8          0.89         19.06        15.25 o                         
  -4  19   8         21.51         15.25        14.16 o                         
  -3  19   8         11.88        -11.43        11.43 o                         
  -2  19   8         17.53          3.29         8.06 o                         
  -1  19   8         24.44         14.70        11.43 o                         
   0  19   8          4.68        -13.61        14.16 o                         
   1  19   8         24.57         26.06        12.47 o                         
   2  19   8         17.60         16.89        11.12 o                         
   3  19   8         11.88         18.12        14.97 o                         
   4  19   8         21.55         15.11         7.75 o                         
   5  19   8          0.89          3.68        25.32 o                         
  -4  20   8          6.30         10.35        14.16 o                         
  -3  20   8         10.66         22.32        12.52 o                         
  -1  20   8          9.40         10.35        16.33 o                         
   0  20   8          3.64         -5.44        10.89 o                         
   1  20   8          9.44         24.38         9.92 o                         
   2  20   8          0.47          4.49        10.99 o                         
   3  20   8         10.70         25.84        14.43 o                         
  -1  21   8          5.74         -1.09        11.98 o                         
   0  21   8          5.37          8.17        17.97 o                         
   1  21   8          5.71          6.57        13.41 o                         
   2  21   8         21.66         51.73        18.51 o                         
   1   0   9       2344.63       2571.97        33.73 o                         
   2   0   9       1125.25       1086.48        19.46 o                         
   3   0   9        152.09        235.62         7.78 o                         
   4   0   9        128.48        133.72         5.83 o                         
   5   0   9        232.63        239.44         8.04 o                         
   6   0   9        149.96        131.28         7.56 o                         
   7   0   9         57.35         95.11        10.65 o                         
   8   0   9         55.31         63.34         9.93 o                         
   9   0   9        200.32        208.23        13.81 o                         
  10   0   9          3.49         10.35        15.79 o                         
 -10   1   9         10.11         15.73        14.49 o                         
  -9   1   9          2.04         -1.84        11.55 o                         
  -8   1   9         53.48         43.50         8.68 o                         
  -7   1   9         16.33         12.48         6.75 o                         
  -6   1   9        223.32        203.33         8.08 o                         
  -5   1   9        112.68        111.49         6.47 o                         
  -4   1   9         40.43         48.15         5.36 o                         
  -3   1   9       2375.79       2544.02        30.42 o                         
  -2   1   9        842.54        880.16        19.21 o                         
  -1   1   9        581.63        633.07        17.53 o                         
   0   1   9       2507.81       2796.49        35.94 o                         
   1   1   9        582.20        635.66        12.68 o                         
   2   1   9        842.99        891.94        13.37 o                         
   3   1   9       2376.85       2537.05        27.11 o                         
   4   1   9         40.30         47.68         4.54 o                         
   5   1   9        112.64        116.04         6.89 o                         
   6   1   9        223.53        194.15         8.35 o                         
   7   1   9         16.29         11.42         5.77 o                         
   8   1   9         53.57         54.80         8.16 o                         
   9   1   9          2.03          7.96        14.07 o                         
  10   1   9         10.12         13.61        21.78 o                         
  -9   2   9         20.31         31.36         9.74 o                         
  -8   2   9         27.32         31.36         7.94 o                         
  -7   2   9        144.96        129.51         9.91 o                         
  -6   2   9        331.51        328.30        12.11 o                         
  -5   2   9        138.43        160.62         8.81 o                         
  -4   2   9         96.37         88.27         3.57 o                         
  -3   2   9       1137.74       1197.19        20.42 o                         
  -2   2   9        355.81        343.56         8.54 o                         
  -1   2   9        690.52        746.99        14.51 o                         
   0   2   9       1115.10       1166.19        18.23 o                         
   1   2   9        690.77        718.18        13.52 o                         
   2   2   9        355.57        346.32         6.99 o                         
   3   2   9       1137.04       1179.68        15.61 o                         
   4   2   9         96.46         86.81         3.86 o                         
   5   2   9        138.25        145.19         7.47 o                         
   6   2   9        331.83        329.23        10.26 o                         
   7   2   9        144.82        123.13         8.32 o                         
   8   2   9         27.26         34.72         9.24 o                         
   9   2   9         20.36         36.71         9.70 o                         
  -9   3   9         93.14        125.02        17.53 o                         
  -8   3   9        205.71        211.52        12.62 o                         
  -7   3   9         61.03         68.32         8.77 o                         
  -6   3   9        278.98        299.00        11.78 o                         
  -5   3   9        276.54        244.39         9.94 o                         
  -4   3   9         53.18         48.62         4.67 o                         
  -3   3   9        692.00        674.49        10.25 o                         
  -2   3   9         99.39         95.14         5.33 o                         
  -1   3   9        497.27        497.56        10.99 o                         
   0   3   9        264.41        274.76         8.25 o                         
   1   3   9        498.92        506.23         9.59 o                         
   2   3   9         99.57         91.47         3.99 o                         
   3   3   9        691.90        691.21        11.19 o                         
   4   3   9         53.10         45.81         3.23 o                         
   5   3   9        276.56        254.59         9.49 o                         
   6   3   9        279.03        287.94        10.26 o                         
   7   3   9         61.07         75.09         7.05 o                         
   8   3   9        205.69        206.80        12.92 o                         
   9   3   9         92.99        112.78        13.45 o                         
  -9   4   9         44.46         56.28        11.53 o                         
  -8   4   9         26.02         39.12         8.57 o                         
  -7   4   9         35.44         34.76         7.94 o                         
  -6   4   9         58.01         66.50         7.26 o                         
  -5   4   9        190.33        178.99         9.47 o                         
  -4   4   9        125.26        121.76         5.12 o                         
  -3   4   9        584.46        599.52         8.93 o                         
  -2   4   9        132.22        142.85         5.08 o                         
  -1   4   9        592.86        593.26        11.84 o                         
   0   4   9        240.64        264.50         6.59 o                         
   1   4   9        593.90        589.21         9.18 o                         
   2   4   9        132.22        138.71         6.03 o                         
   3   4   9        584.93        595.96         9.81 o                         
   4   4   9        125.35        114.70         4.69 o                         
   5   4   9        190.72        171.04         8.19 o                         
   6   4   9         57.88         63.60         6.77 o                         
   7   4   9         35.32         33.58         6.66 o                         
   8   4   9         26.09         47.58         8.59 o                         
   9   4   9         44.54         43.59        12.55 o                         
  -9   5   9         17.44         29.01        10.88 o                         
  -8   5   9          5.91          9.28         8.61 o                         
  -7   5   9        118.78        117.39         9.22 o                         
  -6   5   9        143.23        136.66         9.24 o                         
  -5   5   9        219.26        229.44         9.52 o                         
  -4   5   9         19.32         19.28         3.51 o                         
  -3   5   9        283.64        301.00         6.41 o                         
  -2   5   9        173.46        165.51         5.51 o                         
  -1   5   9        503.25        488.77        12.10 o                         
   0   5   9         59.16         52.87         5.66 o                         
   1   5   9        504.05        502.89         8.41 o                         
   2   5   9        172.86        163.00         4.95 o                         
   3   5   9        283.73        295.64         7.52 o                         
   4   5   9         19.38         20.21         3.45 o                         
   5   5   9        219.21        226.37         8.65 o                         
   6   5   9        143.80        138.24         8.10 o                         
   7   5   9        118.62        121.49         8.83 o                         
   8   5   9          5.97         16.53         7.91 o                         
   9   5   9         17.46         12.28        11.70 o                         
  -9   6   9         20.22         26.90        11.66 o                         
  -8   6   9          8.24          8.15        12.06 o                         
  -7   6   9          4.87          5.23         6.11 o                         
  -6   6   9        317.20        327.02        12.77 o                         
  -5   6   9        122.73        132.20         8.35 o                         
  -4   6   9          6.79          2.63         3.28 o                         
  -3   6   9        196.82        193.55         5.60 o                         
  -2   6   9         30.79         24.80         3.69 o                         
  -1   6   9         96.37         85.83         4.76 o                         
   0   6   9        115.47        112.14         5.34 o                         
   1   6   9         96.21         99.92         4.10 o                         
   2   6   9         30.81         27.87         3.11 o                         
   3   6   9        196.30        204.08         7.21 o                         
   4   6   9          6.84          5.45         4.10 o                         
   5   6   9        122.62        120.19         7.16 o                         
   6   6   9        316.95        319.48        10.30 o                         
   7   6   9          4.83          9.53         7.44 o                         
   8   6   9          8.21         14.86         6.64 o                         
   9   6   9         20.23         18.53        10.94 o                         
  -9   7   9         28.11         14.92        11.29 o                         
  -8   7   9         41.44         46.58        11.11 o                         
  -7   7   9         23.97         50.03        12.05 o                         
  -6   7   9         84.83         86.95         7.99 o                         
  -5   7   9         20.22         16.06         5.86 o                         
  -4   7   9         13.17         14.98         3.56 o                         
  -3   7   9        100.74        111.82         4.67 o                         
  -2   7   9        121.74        114.11         5.70 o                         
  -1   7   9        597.24        599.02        10.56 o                         
   0   7   9         21.06         18.67         3.36 o                         
   1   7   9        597.77        589.84         8.12 o                         
   2   7   9        121.47        106.88         6.04 o                         
   3   7   9        100.44        113.86         5.85 o                         
   4   7   9         13.28         10.80         4.66 o                         
   5   7   9         20.18         14.87         5.17 o                         
   6   7   9         85.08        101.27         8.62 o                         
   7   7   9         23.98         11.12         8.41 o                         
   8   7   9         41.67         51.23         7.86 o                         
   9   7   9         28.05         20.41         9.49 o                         
  -9   8   9         16.22         11.57        10.47 o                         
  -8   8   9         42.19         42.80         9.91 o                         
  -7   8   9         23.08         18.44         8.02 o                         
  -6   8   9         15.82         17.87         7.93 o                         
  -5   8   9        181.66        177.91         9.63 o                         
  -4   8   9        374.85        365.30         8.89 o                         
  -3   8   9        271.79        256.03         6.46 o                         
  -2   8   9        127.63        120.67         5.17 o                         
  -1   8   9         63.19         53.77         4.33 o                         
   0   8   9         94.86         94.12         4.49 o                         
   1   8   9         63.26         50.66         3.08 o                         
   2   8   9        127.54        130.36         4.30 o                         
   3   8   9        272.24        257.16         6.24 o                         
   4   8   9        373.95        358.60         8.62 o                         
   5   8   9        181.99        200.47         9.19 o                         
   6   8   9         15.85         25.13         8.16 o                         
   7   8   9         23.11         30.11         6.95 o                         
   8   8   9         42.16         44.86         7.86 o                         
   9   8   9         16.20         10.60        15.46 o                         
  -8   9   9         25.31         19.93        10.48 o                         
  -7   9   9          5.93          9.33        11.15 o                         
  -6   9   9        104.56        121.47        10.65 o                         
  -5   9   9         59.84         55.73         7.18 o                         
  -4   9   9        268.83        274.18         8.50 o                         
  -3   9   9        251.34        241.15         7.05 o                         
  -2   9   9         30.68         32.69         3.72 o                         
  -1   9   9         56.77         58.41         4.70 o                         
   0   9   9        268.76        287.98         6.82 o                         
   1   9   9         56.60         59.46         3.22 o                         
   2   9   9         30.77         31.03         3.24 o                         
   3   9   9        251.51        262.03         6.28 o                         
   4   9   9        268.64        263.56         9.40 o                         
   5   9   9         59.75         60.93         6.45 o                         
   6   9   9        104.47         98.74         7.99 o                         
   7   9   9          5.95          9.15         6.39 o                         
   8   9   9         25.38         34.54         7.19 o                         
   9   9   9          4.86         42.32        22.60 o                         
  -8  10   9         27.89         30.42        12.16 o                         
  -7  10   9         31.62         16.43        10.27 o                         
  -6  10   9         97.06        107.58        16.12 o                         
  -5  10   9         80.28         85.00         8.48 o                         
  -4  10   9        245.33        231.95         8.55 o                         
  -3  10   9        211.58        228.66         7.91 o                         
  -2  10   9         66.80         69.35         4.72 o                         
  -1  10   9         99.62         94.55         5.50 o                         
   0  10   9         28.33         23.72         3.24 o                         
   1  10   9         99.63        103.11         3.89 o                         
   2  10   9         66.87         70.40         4.56 o                         
   3  10   9        211.73        208.13         7.61 o                         
   4  10   9        245.05        241.13         9.15 o                         
   5  10   9         80.41         85.70         7.03 o                         
   6  10   9         97.21        102.45        10.25 o                         
   7  10   9         31.71         38.56         7.16 o                         
   8  10   9         27.86         35.79         7.88 o                         
  -8  11   9         16.70          8.03        10.07 o                         
  -7  11   9          1.31         20.95        10.17 o                         
  -6  11   9         15.00          6.38         9.15 o                         
  -5  11   9         96.08        108.52        10.97 o                         
  -4  11   9         14.94         24.36         5.08 o                         
  -3  11   9          2.64          4.36         6.21 o                         
  -2  11   9         15.17          9.16         3.88 o                         
  -1  11   9         65.19         56.31         8.50 o                         
   0  11   9          0.08         -0.52         2.88 o                         
   1  11   9         65.17         63.97         4.14 o                         
   2  11   9         15.10         11.04         3.93 o                         
   3  11   9          2.58          5.34         4.27 o                         
   4  11   9         14.95         16.54         6.34 o                         
   5  11   9         96.08         89.69         7.10 o                         
   6  11   9         15.07         15.38         5.95 o                         
   7  11   9          1.36          5.55         6.86 o                         
   8  11   9         16.70          3.48         9.19 o                         
  -8  12   9          4.57          4.36        14.16 o                         
  -7  12   9          6.03         -1.86         9.66 o                         
  -6  12   9         71.12         65.60        13.34 o                         
  -5  12   9        108.14        132.43        11.76 o                         
  -4  12   9        410.96        406.58        12.20 o                         
  -3  12   9        219.62        217.96         9.97 o                         
  -2  12   9        192.22        195.23         8.16 o                         
  -1  12   9        166.57        137.87        22.32 o                         
   0  12   9         96.85        106.18         7.17 o                         
   1  12   9        166.31        143.56         6.29 o                         
   2  12   9        191.88        198.75         7.54 o                         
   3  12   9        219.50        213.66         9.66 o                         
   4  12   9        410.63        407.33        10.94 o                         
   5  12   9        108.12        115.58         9.12 o                         
   6  12   9         71.10         66.59         8.55 o                         
   7  12   9          6.04         28.27        12.42 o                         
   8  12   9          4.60         16.88        12.40 o                         
  -8  13   9         14.14         11.43        14.16 o                         
  -7  13   9         13.85         30.92        10.57 o                         
  -6  13   9         30.66         22.47         9.47 o                         
  -5  13   9          9.56          4.14        11.71 o                         
  -4  13   9        126.69        122.30         8.42 o                         
  -3  13   9         22.41         22.06         5.25 o                         
  -2  13   9          2.77         11.67         5.19 o                         
  -1  13   9         47.19         43.61         8.44 o                         
   0  13   9        134.34        146.57        10.99 o                         
   1  13   9         47.16         51.43         6.50 o                         
   2  13   9          2.84          2.02         4.48 o                         
   3  13   9         22.48         15.17         5.89 o                         
   4  13   9        126.57        117.88         8.16 o                         
   5  13   9          9.48         12.96         6.63 o                         
   6  13   9         30.62         25.93         7.64 o                         
   7  13   9         13.76         10.99         7.55 o                         
   8  13   9         14.15         19.81        14.16 o                         
  -7  14   9          3.20         -0.83         9.47 o                         
  -6  14   9         15.33         12.95         8.74 o                         
  -5  14   9         48.47         41.44        10.35 o                         
  -4  14   9         31.71         27.39         6.77 o                         
  -3  14   9         46.76         49.96         7.73 o                         
  -2  14   9        114.48        114.04         6.29 o                         
  -1  14   9        182.09        161.75         8.35 o                         
   0  14   9          2.25          8.17         6.55 o                         
   1  14   9        182.06        173.03        10.43 o                         
   2  14   9        114.31        123.96         7.44 o                         
   3  14   9         46.68         57.49         9.67 o                         
   4  14   9         31.76         31.58         6.60 o                         
   5  14   9         48.45         61.37         8.06 o                         
   6  14   9         15.28         21.94         6.96 o                         
   7  14   9          3.20         11.09         8.74 o                         
  -6  15   9          5.05         25.59        16.88 o                         
  -5  15   9          4.04         -7.08        13.07 o                         
  -4  15   9          3.34          0.00        13.07 o                         
  -3  15   9         10.90         12.38         7.89 o                         
  -2  15   9          8.74         13.38         9.80 o                         
  -1  15   9        215.89        198.76         9.75 o                         
   0  15   9         12.75          4.55         6.34 o                         
   1  15   9        215.88        215.17        12.68 o                         
   2  15   9          8.75          6.39         4.88 o                         
   3  15   9         10.87         15.97         5.74 o                         
   4  15   9          3.35          7.23         5.99 o                         
   5  15   9          4.04         17.18         6.48 o                         
   6  15   9          5.06          9.12         7.57 o                         
   7  15   9          3.42         -6.57         9.81 o                         
  -6  16   9          0.88         -5.99        15.25 o                         
  -5  16   9         12.92         -1.09        14.16 o                         
  -4  16   9          2.32          5.44        13.61 o                         
  -3  16   9        126.82        117.43        11.94 o                         
  -2  16   9         10.45          3.54        12.25 o                         
  -1  16   9          7.23         18.19         7.11 o                         
   0  16   9          2.89         13.73         6.80 o                         
   1  16   9          7.20          8.63         5.97 o                         
   2  16   9         10.45          7.10         4.95 o                         
   3  16   9        127.08        131.05         8.30 o                         
   4  16   9          2.29          5.98         5.56 o                         
   5  16   9         12.96         25.39         6.91 o                         
   6  16   9          0.88         -6.60         6.60 o                         
  -6  17   9          7.87        -16.33        16.33 o                         
  -5  17   9          3.08         13.07        14.70 o                         
  -4  17   9          6.28         -2.72        13.07 o                         
  -3  17   9          6.45         22.37         8.44 o                         
  -2  17   9         18.45         12.98         7.44 o                         
  -1  17   9         23.67         22.59         8.35 o                         
   0  17   9         96.42         98.47         9.88 o                         
   1  17   9         23.60         30.27        11.37 o                         
   2  17   9         18.37         17.59         6.37 o                         
   3  17   9          6.44          6.35         7.62 o                         
   4  17   9          6.27          8.97         7.02 o                         
   5  17   9          3.10          6.98        10.88 o                         
   6  17   9          7.91         -6.98        10.70 o                         
  -5  18   9          2.66        -14.70        14.70 o                         
  -4  18   9         10.97         11.98        13.07 o                         
  -3  18   9         14.77         14.70        11.98 o                         
  -2  18   9         46.57         56.14        10.06 o                         
  -1  18   9         11.14         13.74         8.06 o                         
   0  18   9         65.24         83.50         9.94 o                         
   1  18   9         11.15          5.38        11.16 o                         
   2  18   9         46.67         38.43        12.01 o                         
   3  18   9         14.80          8.45         7.53 o                         
   4  18   9         10.99         22.04        11.23 o                         
   5  18   9          2.66         -1.07         8.45 o                         
  -4  19   9          4.56         -6.53        14.16 o                         
  -3  19   9          8.90         -1.09        12.52 o                         
  -2  19   9          0.23        -15.79        15.79 o                         
  -1  19   9          5.04          2.72        14.16 o                         
   0  19   9         42.09         59.35        18.51 o                         
   1  19   9          5.02         -6.03         9.87 o                         
   2  19   9          0.23          4.19        28.86 o                         
   3  19   9          8.89          4.36        18.51 o                         
   4  19   9          4.55          7.83        13.17 o                         
  -3  20   9          4.23        -11.43        11.43 o                         
  -2  20   9          2.28         25.05        16.33 o                         
  -1  20   9          2.15         15.25        16.88 o                         
   0  20   9          0.69          9.26        12.52 o                         
   1  20   9          2.18         12.98        16.33 o                         
   2  20   9          2.26         22.46        13.80 o                         
   3  20   9          4.25          8.13        12.03 o                         
  -1  21   9          2.73        -11.98        13.07 o                         
   0  21   9         16.58         22.32        20.15 o                         
   1  21   9          2.73         -2.72        17.97 o                         
   2  21   9         13.39          9.26        20.69 o                         
   0   0  10          1.42         -2.72         5.99 o                         
   1   0  10        103.48        120.57         9.06 o                         
   2   0  10        134.47        131.92         6.82 o                         
   3   0  10        625.66        632.94        12.33 o                         
   4   0  10          0.17          1.05         2.84 o                         
   5   0  10          2.59         10.32         4.71 o                         
   6   0  10        250.19        257.49        10.55 o                         
   7   0  10         43.32         38.03         7.80 o                         
   8   0  10         14.25         27.19         8.92 o                         
   9   0  10         15.03         10.84        16.20 o                         
  -9   1  10         27.70         30.15         9.56 o                         
  -8   1  10         25.72         18.73         7.53 o                         
  -7   1  10          0.42          6.47         7.51 o                         
  -6   1  10         93.02         92.66        10.69 o                         
  -5   1  10        519.16        494.98        12.91 o                         
  -4   1  10         29.34         24.50         3.48 o                         
  -3   1  10       1146.18       1052.37        20.43 o                         
  -2   1  10        213.48        212.91         8.44 o                         
  -1   1  10       3486.70       3732.01        57.94 o                         
   0   1  10        548.40        536.45        14.40 o                         
   1   1  10       3486.98       3776.88        47.26 o                         
   2   1  10        213.22        227.39         8.68 o                         
   3   1  10       1146.78       1087.35        17.84 o                         
   4   1  10         29.37         29.56         2.32 o                         
   5   1  10        519.19        499.14        11.53 o                         
   6   1  10         92.88         87.14         6.94 o                         
   7   1  10          0.42         -0.04         5.68 o                         
   8   1  10         25.76         23.42         7.61 o                         
   9   1  10         27.63         20.94         9.27 o                         
  -9   2  10         21.67         16.13         9.18 o                         
  -8   2  10          3.30         -7.26         9.51 o                         
  -7   2  10         38.33         50.33         7.97 o                         
  -6   2  10         49.39         55.76         7.56 o                         
  -5   2  10        177.28        185.69        13.67 o                         
  -4   2  10          3.92          4.13         2.33 o                         
  -3   2  10         13.27         14.08         3.77 o                         
  -2   2  10        130.64        151.49         7.07 o                         
  -1   2  10       3994.68       4139.30        63.33 o                         
   0   2  10         30.02         38.17         6.16 o                         
   1   2  10       3992.53       4188.13        51.55 o                         
   2   2  10        130.53        147.44         5.91 o                         
   3   2  10         13.18         14.86         3.43 o                         
   4   2  10          3.94          3.59         2.20 o                         
   5   2  10        177.44        176.44         7.38 o                         
   6   2  10         49.53         65.65         6.53 o                         
   7   2  10         38.32         51.38         6.85 o                         
   8   2  10          3.30         -7.54         8.05 o                         
   9   2  10         21.71         28.23        11.14 o                         
  -9   3  10         16.44         13.98        10.25 o                         
  -8   3  10         48.10         42.59         9.30 o                         
  -7   3  10        114.06        109.79         9.25 o                         
  -6   3  10        422.31        393.52        12.44 o                         
  -5   3  10        120.54        115.01         7.73 o                         
  -4   3  10         32.79         39.02         3.83 o                         
  -3   3  10         52.37         55.59         3.91 o                         
  -2   3  10         53.25         63.45         6.10 o                         
  -1   3  10         51.15         52.63         4.81 o                         
   0   3  10        231.53        260.43         8.27 o                         
   1   3  10         51.38         46.70         5.29 o                         
   2   3  10         53.15         53.66         4.69 o                         
   3   3  10         52.68         47.34         4.61 o                         
   4   3  10         32.73         38.24         3.71 o                         
   5   3  10        120.25        134.06         8.23 o                         
   6   3  10        422.45        403.27        15.75 o                         
   7   3  10        114.12        132.26         8.67 o                         
   8   3  10         48.07         70.20         9.45 o                         
   9   3  10         16.37         17.99        11.41 o                         
  -9   4  10         13.62          1.05        13.61 o                         
  -8   4  10          7.81         -0.65         9.54 o                         
  -7   4  10         54.19         47.71         7.92 o                         
  -6   4  10        355.87        385.82        13.44 o                         
  -5   4  10          8.08         10.23         7.78 o                         
  -4   4  10         55.84         54.87         3.97 o                         
  -3   4  10        383.03        359.69         7.78 o                         
  -2   4  10        170.41        156.50         5.42 o                         
  -1   4  10         43.89         45.17         4.72 o                         
   0   4  10        356.12        388.08        10.03 o                         
   1   4  10         43.89         45.69         7.95 o                         
   2   4  10        170.58        141.62         6.44 o                         
   3   4  10        382.71        350.29         8.25 o                         
   4   4  10         56.08         57.87         3.85 o                         
   5   4  10          8.09         17.12         5.00 o                         
   6   4  10        355.37        370.50        11.95 o                         
   7   4  10         54.21         57.42         6.85 o                         
   8   4  10          7.75         -4.08         9.51 o                         
   9   4  10         13.64         14.26        10.41 o                         
  -9   5  10         64.96         65.63        12.47 o                         
  -8   5  10         30.54         40.39        10.56 o                         
  -7   5  10         14.74          2.09         6.88 o                         
  -6   5  10        129.63        122.34         8.71 o                         
  -5   5  10        125.36        119.79         8.43 o                         
  -4   5  10         90.49        102.56         5.23 o                         
  -3   5  10        394.84        433.24         8.69 o                         
  -2   5  10         73.51         74.99         4.43 o                         
  -1   5  10         73.11         85.15         6.04 o                         
   0   5  10       1290.83       1316.83        20.53 o                         
   1   5  10         72.96         80.04         5.07 o                         
   2   5  10         73.71         69.62         4.54 o                         
   3   5  10        394.58        440.31         9.44 o                         
   4   5  10         90.66        100.71         4.83 o                         
   5   5  10        125.49        113.39         7.21 o                         
   6   5  10        129.62        126.67         9.74 o                         
   7   5  10         14.78         14.70         7.36 o                         
   8   5  10         30.61         49.42         9.13 o                         
   9   5  10         64.77         60.69        13.07 o                         
  -9   6  10         19.81          7.00         9.84 o                         
  -8   6  10         26.43         28.26         9.15 o                         
  -7   6  10         23.82         36.22         9.04 o                         
  -6   6  10         15.16         27.14         6.59 o                         
  -5   6  10         48.33         48.12         6.16 o                         
  -4   6  10        131.62        122.06         5.83 o                         
  -3   6  10        570.84        551.94         9.16 o                         
  -2   6  10         36.58         36.85         5.74 o                         
  -1   6  10        267.94        301.83         7.86 o                         
   0   6  10         16.34         10.27         3.88 o                         
   1   6  10        267.22        313.15         9.82 o                         
   2   6  10         36.76         42.43         4.31 o                         
   3   6  10        569.79        543.20         9.17 o                         
   4   6  10        131.58        132.94         6.69 o                         
   5   6  10         48.42         43.95         5.33 o                         
   6   6  10         14.99         16.95         7.79 o                         
   7   6  10         23.87         14.87         6.72 o                         
   8   6  10         26.46         18.02         7.63 o                         
   9   6  10         19.77         59.39        12.96 o                         
  -9   7  10         29.84         48.98        12.82 o                         
  -8   7  10          0.34         10.39        18.23 o                         
  -7   7  10          5.10         -8.31        11.13 o                         
  -6   7  10         20.28          4.95         6.42 o                         
  -5   7  10         51.73         57.78         6.98 o                         
  -4   7  10        297.93        272.45         9.49 o                         
  -3   7  10        129.88        124.90         5.25 o                         
  -2   7  10         55.47         60.18         4.95 o                         
  -1   7  10         70.71         63.37         4.78 o                         
   0   7  10        349.84        389.67         7.83 o                         
   1   7  10         70.90         65.42         3.81 o                         
   2   7  10         55.43         56.50         4.41 o                         
   3   7  10        130.07        124.71         4.67 o                         
   4   7  10        297.94        276.80         8.85 o                         
   5   7  10         51.71         51.06         6.05 o                         
   6   7  10         20.32         17.40         7.20 o                         
   7   7  10          5.12          8.69         6.22 o                         
   8   7  10          0.34         -6.64        11.17 o                         
   9   7  10         29.89         -5.84        14.16 o                         
  -9   8  10          8.40         15.79        15.79 o                         
  -8   8  10         10.95         18.24        10.65 o                         
  -7   8  10         28.06         18.73         8.04 o                         
  -6   8  10         24.74         10.35         7.29 o                         
  -5   8  10          2.31          3.20         5.42 o                         
  -4   8  10        130.62        132.98         6.23 o                         
  -3   8  10         45.21         46.80         4.96 o                         
  -2   8  10         96.98         90.28         5.72 o                         
  -1   8  10        151.84        151.45         8.70 o                         
   0   8  10          0.92          3.62         3.05 o                         
   1   8  10        151.88        149.28         4.55 o                         
   2   8  10         97.07        101.44         4.31 o                         
   3   8  10         45.44         43.29         2.87 o                         
   4   8  10        130.92        144.82         6.56 o                         
   5   8  10          2.32          1.52         5.49 o                         
   6   8  10         24.69         18.66         6.55 o                         
   7   8  10         27.98         34.37         6.68 o                         
   8   8  10         10.94         12.46         7.13 o                         
   9   8  10          8.41         24.98        13.41 o                         
  -8   9  10         10.13         18.09        11.90 o                         
  -7   9  10          1.84          2.10         8.63 o                         
  -6   9  10         56.90         52.94         8.73 o                         
  -5   9  10        122.11        138.15        10.47 o                         
  -4   9  10        166.61        167.42         7.21 o                         
  -3   9  10        217.57        205.40         7.78 o                         
  -2   9  10         62.34         56.33         4.98 o                         
  -1   9  10        317.71        308.87         8.24 o                         
   0   9  10          5.08          6.22         3.21 o                         
   1   9  10        318.12        315.83         6.09 o                         
   2   9  10         62.51         58.87         3.97 o                         
   3   9  10        217.36        221.14         7.16 o                         
   4   9  10        166.37        168.56         8.06 o                         
   5   9  10        122.14        127.02         7.89 o                         
   6   9  10         56.87         60.93         7.09 o                         
   7   9  10          1.86          3.27         5.93 o                         
   8   9  10         10.11         10.85         7.10 o                         
  -8  10  10         47.61         34.73        11.70 o                         
  -7  10  10         31.83         24.30         9.99 o                         
  -6  10  10         73.52         89.54        15.20 o                         
  -5  10  10        326.55        385.68        14.31 o                         
  -4  10  10        154.60        146.81         7.97 o                         
  -3  10  10          3.89          7.58         4.26 o                         
  -2  10  10          7.78         -1.16         3.91 o                         
  -1  10  10         52.04         47.82         5.08 o                         
   0  10  10        201.58        216.86         6.42 o                         
   1  10  10         52.24         51.28         3.35 o                         
   2  10  10          7.71          7.27         4.33 o                         
   3  10  10          3.88          6.36         4.77 o                         
   4  10  10        154.54        162.37        14.60 o                         
   5  10  10        326.73        362.00        11.25 o                         
   6  10  10         73.49         76.07         7.75 o                         
   7  10  10         31.91         24.10         6.84 o                         
   8  10  10         47.68         57.20         8.84 o                         
  -8  11  10          3.62         26.99        15.52 o                         
  -7  11  10         21.34          6.72         9.14 o                         
  -6  11  10          1.12          2.95        10.07 o                         
  -5  11  10         43.17         44.01         9.26 o                         
  -4  11  10        122.06        137.69         8.77 o                         
  -3  11  10          1.69          0.27         4.32 o                         
  -2  11  10         98.97         92.38         5.73 o                         
  -1  11  10         41.23         41.21         5.76 o                         
   0  11  10        124.58        141.49         8.07 o                         
   1  11  10         41.06         37.99         4.78 o                         
   2  11  10         99.02        100.26         7.41 o                         
   3  11  10          1.68         -1.22         6.17 o                         
   4  11  10        121.98        139.16         7.59 o                         
   5  11  10         43.13         45.58         6.22 o                         
   6  11  10          1.13         13.02         6.29 o                         
   7  11  10         21.30         46.00         7.86 o                         
   8  11  10          3.63        -10.92        11.47 o                         
  -8  12  10          8.23          0.00        14.70 o                         
  -7  12  10         12.96          1.69        15.25 o                         
  -6  12  10         26.39         25.34         9.26 o                         
  -5  12  10         48.71         41.29         9.06 o                         
  -4  12  10          2.67          2.51         5.40 o                         
  -3  12  10         47.31         39.60         6.12 o                         
  -2  12  10         12.26          9.69         4.58 o                         
  -1  12  10         12.39          2.18         8.17 o                         
   0  12  10          8.49          9.75         5.96 o                         
   1  12  10         12.35         10.88         4.55 o                         
   2  12  10         12.25          8.80         4.62 o                         
   3  12  10         47.29         47.22         5.56 o                         
   4  12  10          2.67          1.82         5.34 o                         
   5  12  10         48.41         42.52         7.58 o                         
   6  12  10         26.41         25.95         7.04 o                         
   7  12  10         12.93         20.03        10.92 o                         
   8  12  10          8.26         12.96         9.70 o                         
  -7  13  10          0.99          4.68         9.87 o                         
  -6  13  10         15.60         -0.83        10.35 o                         
  -5  13  10         48.57         50.51         9.06 o                         
  -4  13  10          3.31          7.19         5.16 o                         
  -3  13  10        219.85        226.16        14.42 o                         
  -2  13  10         98.72         96.23         7.41 o                         
  -1  13  10        474.54        422.55        18.78 o                         
   0  13  10         31.20         22.76         8.71 o                         
   1  13  10        474.77        426.09        14.02 o                         
   2  13  10         98.77         93.39         6.94 o                         
   3  13  10        220.06        229.13        12.62 o                         
   4  13  10          3.28          9.65         5.71 o                         
   5  13  10         48.62         59.66         7.45 o                         
   6  13  10         15.57         14.46        10.45 o                         
   7  13  10          1.00         -5.46         7.31 o                         
  -7  14  10          7.21         20.69        12.52 o                         
  -6  14  10          4.49         10.09        11.98 o                         
  -5  14  10          5.22         -2.84         7.14 o                         
  -4  14  10         33.44         30.81         5.97 o                         
  -3  14  10        168.41        157.49         8.18 o                         
  -2  14  10          3.48          5.01         4.48 o                         
  -1  14  10         44.66         46.89        11.98 o                         
   0  14  10         76.91         80.18         9.68 o                         
   1  14  10         44.83         37.91         7.06 o                         
   2  14  10          3.47         12.57         4.75 o                         
   3  14  10        168.40        164.33         8.96 o                         
   4  14  10         33.34         25.01         6.32 o                         
   5  14  10          5.20          2.82         6.41 o                         
   6  14  10          4.49         -5.18         8.57 o                         
   7  14  10          7.21         15.66         8.36 o                         
  -6  15  10         15.58         21.78        17.42 o                         
  -5  15  10          1.91          6.53        15.79 o                         
  -4  15  10         17.49         10.89        14.70 o                         
  -3  15  10         14.34          7.50         7.72 o                         
  -2  15  10         49.46         54.09        11.16 o                         
  -1  15  10         23.22         28.02         4.52 o                         
   0  15  10         54.01         48.80        11.71 o                         
   1  15  10         23.20         25.06         6.69 o                         
   2  15  10         49.48         43.99         6.12 o                         
   3  15  10         14.30         28.65         6.40 o                         
   4  15  10         17.42         13.64         8.10 o                         
   5  15  10          1.90         12.22         7.31 o                         
   6  15  10         15.58         11.42         7.19 o                         
   7  15  10          9.33         -2.78         9.53 o                         
  -6  16  10         17.21         -7.62        15.79 o                         
  -5  16  10          0.93        -13.07        13.07 o                         
  -4  16  10         11.09         -3.27        13.61 o                         
  -3  16  10         22.39         28.32         8.99 o                         
  -2  16  10         12.40          7.89         8.09 o                         
  -1  16  10         23.45         37.31         8.90 o                         
   0  16  10         22.97         16.65        14.43 o                         
   1  16  10         23.40         32.18         6.97 o                         
   2  16  10         12.44         11.72         6.76 o                         
   3  16  10         22.49         19.28         5.86 o                         
   4  16  10         11.16          7.58         6.08 o                         
   5  16  10          0.92         14.67         6.89 o                         
   6  16  10         17.18         13.94        10.92 o                         
  -5  17  10         11.61         31.04        16.33 o                         
  -4  17  10          8.80         22.87        14.70 o                         
  -3  17  10         28.63         16.49         8.66 o                         
  -2  17  10         13.89          0.48         8.71 o                         
  -1  17  10         78.54         81.53        10.73 o                         
   0  17  10         19.38          5.11         7.65 o                         
   1  17  10         78.61        100.99         9.48 o                         
   2  17  10         13.90          5.03         6.50 o                         
   3  17  10         28.57         33.24         6.53 o                         
   4  17  10          8.80         17.43         8.09 o                         
   5  17  10         11.59          7.18         9.80 o                         
   6  17  10         19.48         14.78        12.12 o                         
  -5  18  10          0.65         17.97        16.33 o                         
  -4  18  10          0.80         -3.81        12.52 o                         
  -3  18  10          5.00         -8.66         8.66 o                         
  -2  18  10         21.22         25.09         9.38 o                         
  -1  18  10          2.09          5.44         7.32 o                         
   0  18  10          0.72          5.41         7.75 o                         
   1  18  10          2.09         -1.36        10.85 o                         
   2  18  10         21.14         17.59        12.47 o                         
   3  18  10          5.06         20.61         7.96 o                         
   4  18  10          0.80          5.30         7.87 o                         
   5  18  10          0.65          6.86        22.32 o                         
  -4  19  10          9.49          2.72        15.25 o                         
  -3  19  10          4.04          3.81        12.52 o                         
  -2  19  10          1.45         -7.28         7.28 o                         
  -1  19  10          6.55         16.88        13.07 o                         
   0  19  10          0.43         11.98        11.98 o                         
   1  19  10          6.56         16.88        13.61 o                         
   2  19  10          1.45        -12.40        12.40 o                         
   3  19  10          4.03          8.14        11.62 o                         
   4  19  10          9.47          7.66         9.38 o                         
  -3  20  10          2.22        -11.98        11.98 o                         
  -2  20  10          2.96         15.79        15.79 o                         
  -1  20  10         40.09        110.53        21.23 o                         
   0  20  10         14.75          0.00        13.07 o                         
   1  20  10         40.06         59.35        17.42 o                         
   2  20  10          2.95         -4.55        11.51 o                         
  -2  21  10          0.55         20.69        17.42 o                         
  -1  21  10          4.27         14.70        13.61 o                         
   1   0  11        285.39        299.19        12.32 o                         
   2   0  11         12.67          7.18         4.47 o                         
   3   0  11        409.86        423.20        10.34 o                         
   4   0  11         20.25         19.88         5.25 o                         
   5   0  11        151.98        153.80         8.66 o                         
   6   0  11        181.66        192.52        10.21 o                         
   7   0  11         26.17         35.20         7.43 o                         
   8   0  11          0.08         -6.91         6.91 o                         
   9   0  11         46.57         63.05        15.45 o                         
  -9   1  11         11.72         27.12         9.53 o                         
  -8   1  11         14.70         10.00         8.66 o                         
  -7   1  11         18.49         18.52         9.90 o                         
  -6   1  11         33.57         31.97         6.73 o                         
  -5   1  11         33.91         37.35         6.19 o                         
  -4   1  11         86.85         88.79         4.90 o                         
  -3   1  11         78.54         83.11         6.07 o                         
  -2   1  11        391.60        340.52        10.25 o                         
  -1   1  11        608.61        662.93        26.14 o                         
   0   1  11       1078.78       1268.67        63.43 o                         
   1   1  11        608.42        654.44        16.74 o                         
   2   1  11        390.72        364.52        13.17 o                         
   3   1  11         78.12         78.35         5.69 o                         
   4   1  11         86.64         84.56         6.68 o                         
   5   1  11         34.05         39.97         6.28 o                         
   6   1  11         33.61         44.71         6.27 o                         
   7   1  11         18.52         13.19         7.80 o                         
   8   1  11         14.74         12.97         7.40 o                         
   9   1  11         11.69         11.89         8.92 o                         
  -9   2  11         32.73         46.45         9.99 o                         
  -8   2  11         15.66         14.05         8.80 o                         
  -7   2  11         67.96         82.09         8.92 o                         
  -6   2  11        186.07        157.33         9.61 o                         
  -5   2  11         96.61         98.31         7.72 o                         
  -4   2  11          0.40         -1.19         2.29 o                         
  -3   2  11         12.98         11.00         4.13 o                         
  -2   2  11        168.22        211.39         8.72 o                         
  -1   2  11        354.70        382.66        13.28 o                         
   0   2  11       1088.92       1107.62        30.49 o                         
   1   2  11        354.81        375.57        10.34 o                         
   2   2  11        168.37        194.26         9.14 o                         
   3   2  11         12.88         16.42         4.38 o                         
   4   2  11          0.41          0.14         3.37 o                         
   5   2  11         96.34        102.05         7.27 o                         
   6   2  11        186.05        160.59         8.44 o                         
   7   2  11         67.98         79.75         7.20 o                         
   8   2  11         15.65         20.06         8.36 o                         
   9   2  11         32.79         36.12        12.32 o                         
  -9   3  11         47.92         37.87        11.51 o                         
  -8   3  11         62.86         60.18        10.45 o                         
  -7   3  11         23.58         17.04         6.82 o                         
  -6   3  11         10.15         19.62         6.56 o                         
  -5   3  11        343.45        358.21        14.93 o                         
  -4   3  11        330.58        305.87         7.19 o                         
  -3   3  11        275.25        309.18         7.26 o                         
  -2   3  11        305.93        311.49        10.47 o                         
  -1   3  11         72.23         83.87         7.59 o                         
   0   3  11        530.67        556.75        15.77 o                         
   1   3  11         72.35         81.59         5.68 o                         
   2   3  11        305.46        305.02         9.85 o                         
   3   3  11        275.78        292.10        10.27 o                         
   4   3  11        330.37        298.02         8.92 o                         
   5   3  11        343.31        344.23         9.76 o                         
   6   3  11         10.19         16.72         7.44 o                         
   7   3  11         23.48         23.21         6.00 o                         
   8   3  11         63.02         61.13        11.82 o                         
   9   3  11         47.95         36.99        17.59 o                         
  -9   4  11         18.31         35.75        11.10 o                         
  -8   4  11         24.18         14.20        12.26 o                         
  -7   4  11         15.20          4.36         5.81 o                         
  -6   4  11        213.57        225.52        10.88 o                         
  -5   4  11         79.78         75.49         7.21 o                         
  -4   4  11        213.46        223.82         6.87 o                         
  -3   4  11         30.40         33.35         4.15 o                         
  -2   4  11         57.73         54.53         5.93 o                         
  -1   4  11        405.32        380.24        10.43 o                         
   0   4  11        120.52        146.85         9.38 o                         
   1   4  11        404.64        362.62        10.06 o                         
   2   4  11         57.73         51.91         5.06 o                         
   3   4  11         30.47         32.64         3.60 o                         
   4   4  11        213.56        204.37         6.30 o                         
   5   4  11         79.79         70.53         6.76 o                         
   6   4  11        214.00        216.66        15.35 o                         
   7   4  11         15.16         -7.36         7.36 o                         
   8   4  11         24.29         23.42         9.06 o                         
   9   4  11         18.30         16.87        10.71 o                         
  -9   5  11          8.35         -0.73        26.35 o                         
  -8   5  11         12.36         31.64        10.75 o                         
  -7   5  11         98.49         78.90         9.29 o                         
  -6   5  11         23.32         25.87         6.69 o                         
  -5   5  11        131.73        121.62         8.30 o                         
  -4   5  11         30.38         27.52         4.07 o                         
  -3   5  11        101.88        105.53         5.43 o                         
  -2   5  11         51.64         60.82         4.97 o                         
  -1   5  11          0.10         -1.50         3.82 o                         
   0   5  11         15.35         24.32         5.18 o                         
   1   5  11          0.10          0.81         3.53 o                         
   2   5  11         51.60         61.48         5.06 o                         
   3   5  11        101.68         91.51         4.57 o                         
   4   5  11         30.13         22.94         4.45 o                         
   5   5  11        131.54        148.28         8.20 o                         
   6   5  11         23.31         18.74         6.18 o                         
   7   5  11         98.48         76.88         8.49 o                         
   8   5  11         12.31         20.18         8.81 o                         
   9   5  11          8.30         11.38         9.83 o                         
  -9   6  11         17.68          1.92        10.88 o                         
  -8   6  11          3.12          2.35         9.20 o                         
  -7   6  11         32.08         49.60        16.69 o                         
  -6   6  11          8.57         20.60         6.98 o                         
  -5   6  11        251.43        242.45        10.79 o                         
  -4   6  11         82.19         90.85         8.05 o                         
  -3   6  11         47.25         54.78         4.45 o                         
  -2   6  11         68.71         58.37         5.16 o                         
  -1   6  11        325.82        318.28         8.34 o                         
   0   6  11          6.00          4.62         3.84 o                         
   1   6  11        326.35        313.75         9.36 o                         
   2   6  11         68.76         61.96         4.89 o                         
   3   6  11         47.36         61.51         4.01 o                         
   4   6  11         82.30         78.93         6.24 o                         
   5   6  11        251.08        257.85         9.48 o                         
   6   6  11          8.58          6.99         6.33 o                         
   7   6  11         32.00         37.61         7.44 o                         
   8   6  11          3.12         -4.43         8.02 o                         
   9   6  11         17.71         60.29        32.40 o                         
  -9   7  11         12.97         22.87        21.78 o                         
  -8   7  11          4.17         -0.19         9.51 o                         
  -7   7  11         10.81          6.68         8.20 o                         
  -6   7  11          7.42          3.61         6.41 o                         
  -5   7  11         18.62         19.00         6.23 o                         
  -4   7  11        200.53        194.37         8.17 o                         
  -3   7  11        548.67        526.45         9.15 o                         
  -2   7  11        327.81        334.16         9.15 o                         
  -1   7  11        498.67        485.66        10.27 o                         
   0   7  11         18.47         20.85         5.66 o                         
   1   7  11        498.17        491.42        11.29 o                         
   2   7  11        327.10        330.98         8.33 o                         
   3   7  11        549.07        522.69         8.70 o                         
   4   7  11        200.45        204.09         8.15 o                         
   5   7  11         18.60         27.52         5.59 o                         
   6   7  11          7.50          8.29         6.48 o                         
   7   7  11         10.84         10.38         7.18 o                         
   8   7  11          4.18          2.61         6.99 o                         
   9   7  11         12.91         32.12        17.42 o                         
  -8   8  11         21.43         19.96        10.57 o                         
  -7   8  11          4.86          8.53         8.56 o                         
  -6   8  11        190.53        171.62        11.89 o                         
  -5   8  11          6.08         -0.01         5.35 o                         
  -4   8  11         82.96         95.63         6.57 o                         
  -3   8  11        273.93        247.03        11.00 o                         
  -2   8  11         32.19         27.35         4.68 o                         
  -1   8  11        240.34        257.98         7.99 o                         
   0   8  11         15.17         18.43         4.00 o                         
   1   8  11        240.11        239.54         6.82 o                         
   2   8  11         32.36         38.31         3.95 o                         
   3   8  11        274.03        243.23         8.84 o                         
   4   8  11         82.81         88.98         6.54 o                         
   5   8  11          6.04         11.17         6.31 o                         
   6   8  11        190.43        188.40         9.77 o                         
   7   8  11          4.86         -5.71         5.71 o                         
   8   8  11         21.52         31.18         7.35 o                         
   9   8  11          0.10         -3.27        20.69 o                         
  -8   9  11          9.97         14.65        13.07 o                         
  -7   9  11         27.42         36.89        11.52 o                         
  -6   9  11         11.03         25.44         8.60 o                         
  -5   9  11         99.79         98.35         9.00 o                         
  -4   9  11         54.70         65.31         7.89 o                         
  -3   9  11        285.63        253.54         9.02 o                         
  -2   9  11         57.45         52.85         5.66 o                         
  -1   9  11        517.48        516.00        11.01 o                         
   0   9  11        335.64        364.07         9.15 o                         
   1   9  11        517.68        515.22         8.94 o                         
   2   9  11         57.49         59.87         4.67 o                         
   3   9  11        285.75        281.60         7.82 o                         
   4   9  11         54.88         50.42         6.16 o                         
   5   9  11         99.76        110.47         8.05 o                         
   6   9  11         11.02         23.65         6.63 o                         
   7   9  11         27.46         37.54         7.72 o                         
   8   9  11          9.89         13.41         7.49 o                         
  -8  10  11         10.34        -11.17        26.68 o                         
  -7  10  11         38.47         39.75        12.30 o                         
  -6  10  11         74.83         87.15        12.55 o                         
  -5  10  11         17.70         16.49         6.96 o                         
  -4  10  11          2.16         -0.37         4.68 o                         
  -3  10  11         59.17         65.97         5.87 o                         
  -2  10  11          2.89          5.91         3.88 o                         
  -1  10  11         21.38         11.55         4.80 o                         
   0  10  11        155.11        167.74         9.19 o                         
   1  10  11         21.33         21.46         3.97 o                         
   2  10  11          2.91          8.18         4.53 o                         
   3  10  11         59.49         71.31         6.19 o                         
   4  10  11          2.19         -0.81         4.81 o                         
   5  10  11         17.62         24.14         6.20 o                         
   6  10  11         74.87         75.61         7.91 o                         
   7  10  11         38.38         37.90         7.64 o                         
   8  10  11         10.35         20.80         8.57 o                         
  -8  11  11          0.65         -9.26        15.25 o                         
  -7  11  11         19.04         50.87        12.27 o                         
  -6  11  11          0.70         -1.56        15.79 o                         
  -5  11  11         16.17         30.91        15.25 o                         
  -4  11  11          0.69         -3.44         4.55 o                         
  -3  11  11         16.85          8.49         5.22 o                         
  -2  11  11        200.74        203.11         9.28 o                         
  -1  11  11        102.77         97.54        10.01 o                         
   0  11  11        118.92        120.95        20.42 o                         
   1  11  11        102.73         96.15         7.76 o                         
   2  11  11        200.87        195.82         8.05 o                         
   3  11  11         16.90         18.28         5.22 o                         
   4  11  11          0.70         -1.25         4.84 o                         
   5  11  11         16.22         15.67         5.59 o                         
   6  11  11          0.71         -2.31         5.53 o                         
   7  11  11         19.05         18.75         9.75 o                         
   8  11  11          0.65          5.12        15.32 o                         
  -8  12  11         22.78         15.25        15.79 o                         
  -7  12  11         12.44         15.46        18.51 o                         
  -6  12  11         57.73         45.43        11.25 o                         
  -5  12  11         40.90         30.86        10.89 o                         
  -4  12  11          0.69         -6.60         6.60 o                         
  -3  12  11          1.48          4.34         4.99 o                         
  -2  12  11         33.48         29.59         5.84 o                         
  -1  12  11         81.06         47.76         7.98 o                         
   0  12  11        123.19        147.16        11.47 o                         
   1  12  11         81.17         62.29         7.09 o                         
   2  12  11         33.25         35.16         5.19 o                         
   3  12  11          1.48         -4.90         4.90 o                         
   4  12  11          0.70         -6.37         6.37 o                         
   5  12  11         40.99         43.35         8.16 o                         
   6  12  11         57.68         51.77         8.01 o                         
   7  12  11         12.43         25.89         8.06 o                         
   8  12  11         22.84         27.03        13.41 o                         
  -7  13  11          4.12         -9.24        18.51 o                         
  -6  13  11          7.05          7.46         9.15 o                         
  -5  13  11         59.16         50.90         9.97 o                         
  -4  13  11          3.82         -0.90         5.82 o                         
  -3  13  11         59.36         43.92         6.31 o                         
  -2  13  11        102.11        108.84         7.79 o                         
  -1  13  11        245.45        241.96        24.23 o                         
   0  13  11          2.21          7.70        12.80 o                         
   1  13  11        245.30        228.21        11.81 o                         
   2  13  11        102.02         88.22         7.31 o                         
   3  13  11         59.40         58.77         7.11 o                         
   4  13  11          3.83          6.54         6.11 o                         
   5  13  11         59.23         57.45         8.09 o                         
   6  13  11          7.07         -2.00         9.51 o                         
   7  13  11          4.12         -0.98         8.41 o                         
  -7  14  11          2.46         26.14        12.52 o                         
  -6  14  11         12.56         16.99         9.06 o                         
  -5  14  11         20.34         22.26         8.40 o                         
  -4  14  11         28.71         19.70         6.06 o                         
  -3  14  11         71.23         74.82         8.29 o                         
  -2  14  11         63.02         75.88         6.73 o                         
  -1  14  11        103.15         97.20        11.98 o                         
   0  14  11          0.12         -3.90         7.44 o                         
   1  14  11        103.13        102.87         8.87 o                         
   2  14  11         63.01         69.43         6.72 o                         
   3  14  11         71.06         69.78         7.03 o                         
   4  14  11         28.69         24.49         6.60 o                         
   5  14  11         20.20         24.81         8.48 o                         
   6  14  11         12.50         20.11         7.86 o                         
   7  14  11          2.45          0.01         9.45 o                         
  -6  15  11          5.42         -5.44        16.88 o                         
  -5  15  11          4.61          7.08        15.25 o                         
  -4  15  11         13.71          5.36         8.11 o                         
  -3  15  11          3.04         -7.89         7.89 o                         
  -2  15  11         29.25         34.85         5.33 o                         
  -1  15  11         50.90         53.74         6.01 o                         
   0  15  11          7.01          8.78         7.65 o                         
   1  15  11         50.95         73.61        19.87 o                         
   2  15  11         29.28         35.65         5.96 o                         
   3  15  11          3.05          5.92         5.73 o                         
   4  15  11         13.77         11.28         8.64 o                         
   5  15  11          4.59          7.59         6.85 o                         
   6  15  11          5.40          5.09         6.76 o                         
  -6  16  11         18.32         16.88        17.97 o                         
  -5  16  11         20.37          7.08        15.79 o                         
  -4  16  11         14.14         16.33        14.16 o                         
  -3  16  11         22.40         12.97         8.76 o                         
  -2  16  11         19.40         17.20         7.83 o                         
  -1  16  11          3.35         16.46        11.16 o                         
   0  16  11          0.13          4.11        13.07 o                         
   1  16  11          3.34         -4.12         8.17 o                         
   2  16  11         19.25         17.61        13.30 o                         
   3  16  11         22.47         18.87         6.17 o                         
   4  16  11         14.12          7.73         7.15 o                         
   5  16  11         20.35         13.64        10.45 o                         
   6  16  11         18.40         20.74        10.02 o                         
  -5  17  11          6.76          3.81        16.88 o                         
  -4  17  11          3.93        -11.98        12.52 o                         
  -3  17  11         24.78         21.91         9.43 o                         
  -2  17  11          2.46          2.03        10.35 o                         
  -1  17  11         68.32         80.55        10.73 o                         
   0  17  11          0.04         -4.63         7.95 o                         
   1  17  11         68.39         66.46         9.87 o                         
   2  17  11          2.43          3.39         7.09 o                         
   3  17  11         24.81         35.92         6.69 o                         
   4  17  11          3.90         -5.28         6.08 o                         
   5  17  11          6.77         -1.90         8.72 o                         
  -5  18  11          1.51          9.26        17.42 o                         
  -4  18  11          2.49         -2.72        13.07 o                         
  -3  18  11         13.07          7.77         9.81 o                         
  -2  18  11          1.77         -0.06         8.99 o                         
  -1  18  11          8.79         14.57         8.27 o                         
   0  18  11          7.42         20.62        15.79 o                         
   1  18  11          8.76         24.77        14.97 o                         
   2  18  11          1.76         -7.12        11.70 o                         
   3  18  11         13.07         11.29         7.85 o                         
   4  18  11          2.46          2.94         7.66 o                         
   5  18  11          1.50         -9.80        14.16 o                         
  -4  19  11          2.27        -14.70        14.70 o                         
  -3  19  11          2.07         -4.32        10.35 o                         
  -2  19  11         14.69         26.93         9.81 o                         
  -1  19  11          1.42         -8.71         8.71 o                         
   0  19  11          3.60         21.78        13.61 o                         
   1  19  11          1.44         24.50        14.16 o                         
   2  19  11         14.68         13.98        11.64 o                         
   3  19  11          2.08         -4.39        14.34 o                         
  -3  20  11          0.97        -11.98        11.98 o                         
  -2  20  11          0.47        -11.43        14.16 o                         
  -1  20  11          8.02         31.04        17.97 o                         
   0  20  11          2.14         16.33        13.61 o                         
   1  20  11          8.04          0.00        12.52 o                         
   2  20  11          0.47        -11.41        19.87 o                         
   0   0  12          0.13          5.99         8.71 o                         
   1   0  12        195.63        206.83        10.54 o                         
   2   0  12         10.32         14.92         4.58 o                         
   3   0  12          6.79         12.55         4.96 o                         
   4   0  12         36.54         24.18         5.82 o                         
   5   0  12        144.84        139.20         9.03 o                         
   6   0  12         99.92         87.06         8.79 o                         
   7   0  12         16.65          5.48         6.62 o                         
   8   0  12          4.83          8.21         8.56 o                         
   9   0  12          9.87         -9.04         9.04 o                         
  -9   1  12         32.94         35.41        12.02 o                         
  -8   1  12         21.58         21.11         9.07 o                         
  -7   1  12         69.26         75.82         9.08 o                         
  -6   1  12         88.98         91.07        10.33 o                         
  -5   1  12        284.71        335.85        11.67 o                         
  -4   1  12        149.64        147.04         5.72 o                         
  -3   1  12        449.87        438.67        14.62 o                         
  -2   1  12        426.87        432.50        19.32 o                         
  -1   1  12        541.85        636.19        17.31 o                         
   0   1  12        848.23        969.99        21.56 o                         
   1   1  12        541.70        630.35        17.27 o                         
   2   1  12        427.61        431.91        12.10 o                         
   3   1  12        449.37        439.46        10.74 o                         
   4   1  12        149.44        157.12         9.04 o                         
   5   1  12        284.76        325.55        11.89 o                         
   6   1  12         88.80         89.48         8.67 o                         
   7   1  12         69.23         47.38         9.10 o                         
   8   1  12         21.62         13.12         7.74 o                         
   9   1  12         32.97         15.40         9.81 o                         
  -9   2  12         21.01         17.25         8.60 o                         
  -8   2  12          9.39          1.24         9.51 o                         
  -7   2  12         37.96         25.90         7.54 o                         
  -6   2  12          1.88          1.37         6.71 o                         
  -5   2  12         59.44         70.55         7.66 o                         
  -4   2  12         45.64         54.70         4.17 o                         
  -3   2  12         59.71         71.48         6.13 o                         
  -2   2  12         54.42         53.28         8.97 o                         
  -1   2  12        414.83        400.65        13.80 o                         
   0   2  12        263.19        264.72        13.86 o                         
   1   2  12        415.06        385.20        13.41 o                         
   2   2  12         54.60         46.50         6.04 o                         
   3   2  12         59.72         74.05         6.17 o                         
   4   2  12         45.86         43.04         5.91 o                         
   5   2  12         59.75         67.05         6.04 o                         
   6   2  12          1.88         -4.29         5.18 o                         
   7   2  12         38.09         46.77         6.67 o                         
   8   2  12          9.39          9.25         8.94 o                         
   9   2  12         20.97         14.95        19.45 o                         
  -9   3  12         62.12         67.62        13.51 o                         
  -8   3  12         33.71         37.04         8.92 o                         
  -7   3  12         18.74          3.54         7.06 o                         
  -6   3  12         62.76         66.33         8.46 o                         
  -5   3  12         55.85         66.39         8.41 o                         
  -4   3  12          4.43          3.64         3.99 o                         
  -3   3  12        127.44        113.89         5.64 o                         
  -2   3  12        248.39        224.58         9.83 o                         
  -1   3  12        242.22        268.46        25.84 o                         
   0   3  12          0.19          3.41         9.53 o                         
   1   3  12        241.65        241.34        19.60 o                         
   2   3  12        248.54        234.47        12.02 o                         
   3   3  12        127.31        111.19         7.20 o                         
   4   3  12          4.51          0.84         3.68 o                         
   5   3  12         55.67         67.22         6.75 o                         
   6   3  12         62.69         54.00         6.66 o                         
   7   3  12         18.82         14.12         6.26 o                         
   8   3  12         33.73         27.89        10.98 o                         
   9   3  12         62.13         40.81        13.07 o                         
  -9   4  12          2.53        -10.32        10.32 o                         
  -8   4  12         11.90         22.24         9.02 o                         
  -7   4  12         30.73         42.71         8.12 o                         
  -6   4  12         77.66         59.07        10.06 o                         
  -5   4  12        169.35        172.64        13.61 o                         
  -4   4  12         10.81         10.34         3.72 o                         
  -3   4  12        132.33        118.94         5.60 o                         
  -2   4  12         55.31         63.10         8.66 o                         
  -1   4  12         70.47         72.49         8.44 o                         
   0   4  12        389.51        378.55        13.28 o                         
   1   4  12         70.32         71.96         8.44 o                         
   2   4  12         55.48         55.47         6.91 o                         
   3   4  12        132.19        118.27         5.81 o                         
   4   4  12         10.84          9.53         4.61 o                         
   5   4  12        168.98        165.93         8.27 o                         
   6   4  12         77.57         86.03         7.78 o                         
   7   4  12         30.80         37.99         7.00 o                         
   8   4  12         11.89         20.25         9.75 o                         
   9   4  12          2.53          5.76         9.76 o                         
  -9   5  12         27.98          3.25        15.00 o                         
  -8   5  12         10.26          7.71        11.19 o                         
  -7   5  12         21.80         24.70         7.72 o                         
  -6   5  12        213.43        229.11        12.38 o                         
  -5   5  12         41.08         51.65         7.36 o                         
  -4   5  12         47.66         53.50         7.50 o                         
  -3   5  12        244.84        260.25         7.46 o                         
  -2   5  12         51.68         53.54         5.87 o                         
  -1   5  12        219.64        205.75        10.60 o                         
   0   5  12        761.07        771.83        19.15 o                         
   1   5  12        219.86        222.18         8.60 o                         
   2   5  12         51.82         51.79         5.10 o                         
   3   5  12        245.18        247.84         6.44 o                         
   4   5  12         47.69         50.69         5.63 o                         
   5   5  12         41.01         47.76         6.04 o                         
   6   5  12        213.69        208.09         9.56 o                         
   7   5  12         21.68         28.07         7.35 o                         
   8   5  12         10.27          9.74         9.35 o                         
   9   5  12         28.06         33.13        18.78 o                         
  -9   6  12         13.51         19.06        13.07 o                         
  -8   6  12          9.03         12.06        12.21 o                         
  -7   6  12         11.52          9.37         9.04 o                         
  -6   6  12         75.03         74.78         8.45 o                         
  -5   6  12         88.63         93.32         8.34 o                         
  -4   6  12         54.51         50.48         5.73 o                         
  -3   6  12         91.23         95.86         5.81 o                         
  -2   6  12         44.70         59.25         5.94 o                         
  -1   6  12         94.30         94.90         5.92 o                         
   0   6  12         99.65         91.88         6.99 o                         
   1   6  12         94.26         98.07         6.89 o                         
   2   6  12         44.66         49.14         5.26 o                         
   3   6  12         91.04        101.47         5.86 o                         
   4   6  12         54.48         54.75         5.92 o                         
   5   6  12         88.64         97.62         7.54 o                         
   6   6  12         74.89         87.82         8.81 o                         
   7   6  12         11.56         12.80         7.21 o                         
   8   6  12          9.08          5.91         8.58 o                         
   9   6  12         13.52         17.42        21.23 o                         
  -9   7  12          4.92          0.00        19.60 o                         
  -8   7  12         12.06         14.19         9.87 o                         
  -7   7  12         10.07         17.85         8.97 o                         
  -6   7  12          9.13         12.43         6.11 o                         
  -5   7  12         94.13         88.07         9.12 o                         
  -4   7  12         43.46         55.67         6.30 o                         
  -3   7  12          0.08         -3.35         4.31 o                         
  -2   7  12         16.13         16.69         4.49 o                         
  -1   7  12         80.78         82.42         5.86 o                         
   0   7  12         36.35         33.96         5.91 o                         
   1   7  12         80.62         91.05        16.88 o                         
   2   7  12         16.24          8.93         4.15 o                         
   3   7  12          0.08         -0.89         3.89 o                         
   4   7  12         43.65         49.20         5.57 o                         
   5   7  12         94.54         92.30         8.44 o                         
   6   7  12          9.04          8.74         6.75 o                         
   7   7  12         10.12         14.31         7.04 o                         
   8   7  12         11.99         19.47         7.37 o                         
   9   7  12          4.90         29.40        17.42 o                         
  -8   8  12          3.18          5.74        18.41 o                         
  -7   8  12          3.50         -0.75        14.68 o                         
  -6   8  12         25.47         23.46         8.80 o                         
  -5   8  12        137.37        143.23         9.17 o                         
  -4   8  12        181.29        166.84         7.19 o                         
  -3   8  12         16.36         12.17         4.70 o                         
  -2   8  12        241.90        206.24         7.70 o                         
  -1   8  12        193.88        193.48         7.60 o                         
   0   8  12         80.00         75.32         5.54 o                         
   1   8  12        193.72        195.34        12.34 o                         
   2   8  12        241.53        211.85        10.92 o                         
   3   8  12         16.19         11.88         4.60 o                         
   4   8  12        181.39        174.07         9.46 o                         
   5   8  12        137.37        132.71         9.43 o                         
   6   8  12         25.59         17.35        10.41 o                         
   7   8  12          3.46         -3.91         8.07 o                         
   8   8  12          3.17          9.98         7.55 o                         
  -8   9  12         10.81         41.42        12.86 o                         
  -7   9  12          1.86          4.57        10.70 o                         
  -6   9  12         21.41         15.72         8.29 o                         
  -5   9  12         57.40         57.44         8.80 o                         
  -4   9  12         22.73         22.77         5.28 o                         
  -3   9  12         52.83         56.22         6.44 o                         
  -2   9  12        445.98        459.49        13.31 o                         
  -1   9  12        459.80        442.65        10.46 o                         
   0   9  12        119.94        113.75         6.63 o                         
   1   9  12        460.36        427.49         9.64 o                         
   2   9  12        445.52        439.92         9.29 o                         
   3   9  12         52.84         46.29         5.72 o                         
   4   9  12         22.73         19.01         5.61 o                         
   5   9  12         57.38         51.46         6.74 o                         
   6   9  12         21.38         22.24         6.37 o                         
   7   9  12          1.85          3.14         6.82 o                         
   8   9  12         10.78         22.56         7.87 o                         
  -8  10  12         33.80         48.65        14.49 o                         
  -7  10  12         12.41         12.40        14.70 o                         
  -6  10  12         13.54         24.11        14.16 o                         
  -5  10  12         27.14         11.61         9.26 o                         
  -4  10  12        209.26        197.52         9.18 o                         
  -3  10  12        127.64        127.46         7.50 o                         
  -2  10  12        202.23        225.39         9.84 o                         
  -1  10  12        168.02        138.49        11.47 o                         
   0  10  12         43.03         42.20         5.91 o                         
   1  10  12        168.05        140.79         7.24 o                         
   2  10  12        202.99        199.46         8.16 o                         
   3  10  12        127.66        129.94         7.41 o                         
   4  10  12        209.76        201.84        10.33 o                         
   5  10  12         27.07         33.32         6.03 o                         
   6  10  12         13.63          2.49         8.73 o                         
   7  10  12         12.36          4.39         7.63 o                         
   8  10  12         33.82         28.20        14.40 o                         
  -8  11  12          5.99         -2.18        14.16 o                         
  -7  11  12          0.76         -1.63        10.97 o                         
  -6  11  12         16.86          9.69        22.05 o                         
  -5  11  12         25.08         26.10        10.07 o                         
  -4  11  12         17.75         14.25         5.65 o                         
  -3  11  12         60.38         63.24         7.46 o                         
  -2  11  12         64.31         74.24         7.01 o                         
  -1  11  12          9.94          6.26         7.32 o                         
   0  11  12         18.54         17.67         6.66 o                         
   1  11  12          9.94         19.17         5.61 o                         
   2  11  12         64.02         57.00         5.97 o                         
   3  11  12         60.40         68.62         6.40 o                         
   4  11  12         17.88         16.81         5.45 o                         
   5  11  12         25.22         18.98         6.47 o                         
   6  11  12         16.86         25.95         7.37 o                         
   7  11  12          0.75          4.62         7.05 o                         
   8  11  12          5.96          9.98        11.48 o                         
  -7  12  12         15.35        -10.97        19.60 o                         
  -6  12  12          3.49          1.07        17.70 o                         
  -5  12  12         17.32          8.43        10.07 o                         
  -4  12  12         12.31          7.13         5.98 o                         
  -3  12  12         70.12         84.65         7.77 o                         
  -2  12  12        130.68        111.38        13.42 o                         
  -1  12  12          8.67         11.90         8.06 o                         
   0  12  12         13.89          1.91         7.35 o                         
   1  12  12          8.67          9.33         7.05 o                         
   2  12  12        130.55        109.03         7.86 o                         
   3  12  12         70.24        101.97         8.13 o                         
   4  12  12         12.34          0.50         6.41 o                         
   5  12  12         17.32         15.71         6.65 o                         
   6  12  12          3.48          4.74        10.58 o                         
   7  12  12         15.29         11.52         8.31 o                         
  -7  13  12          4.26          0.54        12.52 o                         
  -6  13  12          0.73         -9.98        10.89 o                         
  -5  13  12         12.05         10.30         8.56 o                         
  -4  13  12          2.84         -2.83         7.16 o                         
  -3  13  12         10.93          5.07         5.47 o                         
  -2  13  12         31.23         32.84         9.28 o                         
  -1  13  12         72.43         80.73         9.60 o                         
   0  13  12          0.09         -0.36         6.80 o                         
   1  13  12         72.41         90.30        19.60 o                         
   2  13  12         31.22         24.90         6.32 o                         
   3  13  12         10.89          6.97         5.91 o                         
   4  13  12          2.86          7.70         6.14 o                         
   5  13  12         11.99          9.47         7.78 o                         
   6  13  12          0.72         -4.38         7.35 o                         
   7  13  12          4.30          0.05         7.67 o                         
  -7  14  12          5.05         15.25        13.07 o                         
  -6  14  12          0.25          0.33         9.31 o                         
  -5  14  12         31.53         56.44         9.97 o                         
  -4  14  12         52.73         45.17         6.64 o                         
  -3  14  12         29.94         22.27         5.84 o                         
  -2  14  12          1.50         -0.27         8.41 o                         
  -1  14  12         56.45         63.44        10.40 o                         
   0  14  12        128.13        122.51        11.55 o                         
   1  14  12         56.50         63.80         9.81 o                         
   2  14  12          1.53          2.66         5.16 o                         
   3  14  12         30.01         26.41         6.01 o                         
   4  14  12         52.91         65.11         7.99 o                         
   5  14  12         31.53         22.99        10.03 o                         
   6  14  12          0.24         -1.64         7.86 o                         
   7  14  12          5.05         -3.77        11.15 o                         
  -6  15  12          3.91         -7.62        15.79 o                         
  -5  15  12         16.44         29.40        16.88 o                         
  -4  15  12          0.02        -11.16        11.16 o                         
  -3  15  12         11.55         11.03         5.40 o                         
  -2  15  12          2.78          1.51         4.41 o                         
  -1  15  12         26.22         28.55         8.83 o                         
   0  15  12          6.13         12.43        11.16 o                         
   1  15  12         26.18         11.16         7.32 o                         
   2  15  12          2.78         -0.73         6.88 o                         
   3  15  12         11.55         11.16         5.82 o                         
   4  15  12          0.01         -3.22         6.68 o                         
   5  15  12         16.42         19.94         7.31 o                         
   6  15  12          3.90         11.37         7.26 o                         
  -5  16  12          2.30         17.42        16.88 o                         
  -4  16  12          1.26          0.87        13.34 o                         
  -3  16  12          8.94          2.10         8.11 o                         
  -2  16  12         11.83         24.76         8.83 o                         
  -1  16  12         36.60         54.02        10.15 o                         
   0  16  12          0.95          4.14         8.35 o                         
   1  16  12         36.65         52.11        14.43 o                         
   2  16  12         11.82         19.19         8.76 o                         
   3  16  12          8.89          9.30         9.42 o                         
   4  16  12          1.26         -5.37         6.49 o                         
   5  16  12          2.30          6.69         9.19 o                         
   6  16  12          0.27         -9.81         9.81 o                         
  -5  17  12         11.36         -2.18        15.25 o                         
  -4  17  12          2.74         -2.18        15.25 o                         
  -3  17  12          0.39          3.60         8.99 o                         
  -2  17  12         27.19         27.38        11.16 o                         
  -1  17  12         53.92         67.76        10.70 o                         
   0  17  12         10.62         16.71         9.80 o                         
   1  17  12         53.93         64.44        10.68 o                         
   2  17  12         27.15          2.86         8.02 o                         
   3  17  12          0.40          9.31         6.28 o                         
   4  17  12          2.79          9.96         6.29 o                         
   5  17  12         11.38         24.14        10.37 o                         
  -4  18  12          6.81         27.77        17.42 o                         
  -3  18  12          0.51         -8.83         8.83 o                         
  -2  18  12          7.33          6.05         8.99 o                         
  -1  18  12          0.49          3.08         7.67 o                         
   0  18  12          0.21          5.54         8.75 o                         
   1  18  12          0.49         -3.86         8.24 o                         
   2  18  12          7.32         -5.65        10.93 o                         
   3  18  12          0.52        -13.25        13.25 o                         
   4  18  12          6.82          3.13         8.53 o                         
  -3  19  12          1.71          9.52        18.51 o                         
  -2  19  12         14.48          5.01         9.53 o                         
  -1  19  12         11.98         13.65         9.47 o                         
   0  19  12          0.23         -9.80         9.80 o                         
   1  19  12         11.97         23.96        14.16 o                         
   2  19  12         14.46        -16.88        16.88 o                         
   3  19  12          1.72        -16.06        16.06 o                         
  -2  20  12          2.90          4.90        15.79 o                         
  -1  20  12          0.39         22.32        17.97 o                         
   0  20  12          2.87         31.04        15.25 o                         
   1  20  12          0.40          4.36        14.16 o                         
   1   0  13        755.16        806.53        20.98 o                         
   2   0  13        384.28        432.45        12.66 o                         
   3   0  13         52.39         53.48         5.78 o                         
   4   0  13          0.75         -1.95         4.56 o                         
   5   0  13        482.26        456.49        16.03 o                         
   6   0  13          0.22         -1.01         6.41 o                         
   7   0  13         52.69         67.31         9.08 o                         
   8   0  13         20.43         -3.88         9.35 o                         
   9   0  13         28.82         13.56        11.30 o                         
  -9   1  13         16.10         15.24         9.28 o                         
  -8   1  13         13.68          8.43        14.07 o                         
  -7   1  13         41.27         46.99         8.48 o                         
  -6   1  13         79.69         71.49         8.16 o                         
  -5   1  13         42.66         31.83         7.27 o                         
  -4   1  13        314.17        274.75         7.61 o                         
  -3   1  13         34.98         39.37         5.47 o                         
  -2   1  13        760.07        804.56        17.49 o                         
  -1   1  13          6.32         14.41         7.89 o                         
   0   1  13        159.39        220.93        11.31 o                         
   1   1  13          6.23         16.92         5.74 o                         
   2   1  13        759.16        809.04        26.29 o                         
   3   1  13         35.06         39.51         5.39 o                         
   4   1  13        314.25        268.18         9.91 o                         
   5   1  13         42.69         49.20         6.92 o                         
   6   1  13         79.74         88.37         8.55 o                         
   7   1  13         41.22         46.94         9.13 o                         
   8   1  13         13.71         20.16         7.18 o                         
   9   1  13         16.10          5.24        10.44 o                         
  -9   2  13          3.71         10.37        12.20 o                         
  -8   2  13         11.92          3.29        10.15 o                         
  -7   2  13         26.10         15.33        10.37 o                         
  -6   2  13         79.10         80.80         8.67 o                         
  -5   2  13         26.61         15.42         6.45 o                         
  -4   2  13         50.71         44.40         8.14 o                         
  -3   2  13         94.59         91.75         6.81 o                         
  -2   2  13        398.95        392.20        13.16 o                         
  -1   2  13        152.93        143.16        11.16 o                         
   0   2  13        712.47        743.54        19.82 o                         
   1   2  13        153.03        146.50         9.22 o                         
   2   2  13        399.15        397.78        12.45 o                         
   3   2  13         94.75        107.04         8.33 o                         
   4   2  13         50.66         34.81         6.78 o                         
   5   2  13         26.83         20.38         6.48 o                         
   6   2  13         79.04         80.47         9.10 o                         
   7   2  13         26.00         25.85         7.73 o                         
   8   2  13         11.90         15.45        14.15 o                         
   9   2  13          3.70         15.26        12.51 o                         
  -9   3  13         30.73         34.81        15.97 o                         
  -8   3  13         17.29         20.29         8.37 o                         
  -7   3  13         37.68         29.37         7.65 o                         
  -6   3  13          5.65         -6.21         6.91 o                         
  -5   3  13          0.06          1.83         5.50 o                         
  -4   3  13         25.39         29.61         4.85 o                         
  -3   3  13        146.46        133.41         7.39 o                         
  -2   3  13         42.96         45.01         7.67 o                         
  -1   3  13        184.18        168.39        13.07 o                         
   0   3  13        833.84        882.22        30.76 o                         
   1   3  13        183.64        172.66        20.69 o                         
   2   3  13         42.82         48.74        10.46 o                         
   3   3  13        146.46        146.57         9.19 o                         
   4   3  13         25.42         22.78         5.95 o                         
   5   3  13          0.06          3.45         5.47 o                         
   6   3  13          5.56          3.52         4.97 o                         
   7   3  13         37.88         19.65         6.76 o                         
   8   3  13         17.22          8.26         9.52 o                         
   9   3  13         30.76         11.30        14.43 o                         
  -9   4  13          0.85         -0.28        14.40 o                         
  -8   4  13          1.07         -0.19        21.26 o                         
  -7   4  13         27.23         19.98         7.55 o                         
  -6   4  13          9.13         14.76         6.70 o                         
  -5   4  13        237.88        241.82        10.94 o                         
  -4   4  13        497.87        484.80        10.01 o                         
  -3   4  13        338.85        310.41        12.17 o                         
  -2   4  13        412.22        426.23        16.16 o                         
  -1   4  13         79.48         84.11         9.43 o                         
   0   4  13         71.00         78.46         8.83 o                         
   1   4  13         79.77         76.96         8.83 o                         
   2   4  13        412.39        403.57        12.14 o                         
   3   4  13        339.73        306.35        10.12 o                         
   4   4  13        497.43        486.22        12.77 o                         
   5   4  13        237.97        228.35         9.35 o                         
   6   4  13          9.07         21.00         6.34 o                         
   7   4  13         27.24         25.42         7.10 o                         
   8   4  13          1.07         -6.09         9.34 o                         
   9   4  13          0.83          6.38        14.05 o                         
  -9   5  13         37.95         -1.01        15.00 o                         
  -8   5  13         28.22         34.84        11.03 o                         
  -7   5  13         14.01         13.95         6.71 o                         
  -6   5  13         55.24         72.48         8.17 o                         
  -5   5  13         85.47         85.05         8.25 o                         
  -4   5  13       1082.62       1045.03        16.09 o                         
  -3   5  13         66.40         74.11         5.38 o                         
  -2   5  13        293.95        313.51        10.96 o                         
  -1   5  13        457.17        439.42        15.95 o                         
   0   5  13          2.91          5.61         5.57 o                         
   1   5  13        457.01        416.43        15.12 o                         
   2   5  13        293.16        282.44         9.29 o                         
   3   5  13         66.60         75.64         7.70 o                         
   4   5  13       1082.43       1027.17        23.94 o                         
   5   5  13         85.82        106.90         7.82 o                         
   6   5  13         55.21         60.17         7.13 o                         
   7   5  13         14.00         19.65        10.53 o                         
   8   5  13         28.18         47.55        10.46 o                         
   9   5  13         37.96         47.37        18.51 o                         
  -8   6  13         17.24         25.38        10.57 o                         
  -7   6  13         16.24         15.48         9.61 o                         
  -6   6  13        125.47        125.51         9.76 o                         
  -5   6  13         12.03         18.53         5.92 o                         
  -4   6  13        254.23        239.41         8.13 o                         
  -3   6  13        175.94        181.27         8.03 o                         
  -2   6  13        178.23        184.66        11.53 o                         
  -1   6  13        434.91        397.11        14.96 o                         
   0   6  13         72.21         74.99         8.83 o                         
   1   6  13        434.29        410.03        14.73 o                         
   2   6  13        178.15        164.14        11.87 o                         
   3   6  13        175.91        184.05         8.97 o                         
   4   6  13        253.99        232.97        11.97 o                         
   5   6  13         12.08         15.02         5.92 o                         
   6   6  13        125.68        130.46        12.36 o                         
   7   6  13         16.22         21.92         7.64 o                         
   8   6  13         17.22         29.93        10.89 o                         
  -8   7  13          2.81         17.73        10.01 o                         
  -7   7  13          4.95          6.28         8.10 o                         
  -6   7  13          7.84         -3.47         7.39 o                         
  -5   7  13        127.34        145.58        16.50 o                         
  -4   7  13         26.59         21.13         4.49 o                         
  -3   7  13         14.83         17.63         5.00 o                         
  -2   7  13        169.10        161.60         9.21 o                         
  -1   7  13         15.55         21.28         5.33 o                         
   0   7  13         16.65         22.32         6.55 o                         
   1   7  13         15.57         19.70         6.34 o                         
   2   7  13        169.34        160.25         7.92 o                         
   3   7  13         14.86         29.38         6.48 o                         
   4   7  13         26.85         19.26         5.08 o                         
   5   7  13        127.32        147.20        18.55 o                         
   6   7  13          7.82          1.19         7.35 o                         
   7   7  13          4.96         -2.16         8.64 o                         
   8   7  13          2.81         12.67         7.39 o                         
  -8   8  13          9.33         17.53        11.28 o                         
  -7   8  13         21.62         16.97        12.68 o                         
  -6   8  13         19.12         26.74        11.66 o                         
  -5   8  13        101.36        115.56         8.69 o                         
  -4   8  13         33.41         30.78         7.16 o                         
  -3   8  13        748.29        675.39        13.85 o                         
  -2   8  13         61.80         66.03         7.15 o                         
  -1   8  13        238.30        238.37         9.06 o                         
   0   8  13         79.98         83.25         6.31 o                         
   1   8  13        238.37        240.42        10.71 o                         
   2   8  13         61.63         62.60         6.31 o                         
   3   8  13        747.74        720.33        14.54 o                         
   4   8  13         33.60         25.16         6.47 o                         
   5   8  13        101.50        122.04         9.52 o                         
   6   8  13         19.18         25.22         8.01 o                         
   7   8  13         21.64         29.56        10.14 o                         
   8   8  13          9.40         20.17         7.96 o                         
  -8   9  13          8.89         16.57        11.86 o                         
  -7   9  13         20.00         33.00        12.69 o                         
  -6   9  13          5.86         12.05         8.57 o                         
  -5   9  13          8.40         17.66         8.67 o                         
  -4   9  13         70.76         70.52         6.11 o                         
  -3   9  13        347.80        316.50        10.29 o                         
  -2   9  13         68.03         62.29         7.53 o                         
  -1   9  13        236.82        230.70        10.47 o                         
   0   9  13         37.11         28.32         5.74 o                         
   1   9  13        237.31        226.93        10.26 o                         
   2   9  13         67.98         74.81         5.69 o                         
   3   9  13        347.88        339.57        10.37 o                         
   4   9  13         70.64         72.47         6.99 o                         
   5   9  13          8.35         13.73         6.22 o                         
   6   9  13          5.80         -3.63         7.88 o                         
   7   9  13         19.96         20.56        10.58 o                         
   8   9  13          8.86         14.42         7.57 o                         
  -8  10  13         13.76          5.44        15.25 o                         
  -7  10  13         22.11         41.51        12.49 o                         
  -6  10  13         40.40         25.28        18.51 o                         
  -5  10  13         50.31         40.66        20.42 o                         
  -4  10  13         64.24         59.00         6.39 o                         
  -3  10  13         66.93         90.97         6.95 o                         
  -2  10  13         86.57         67.35         7.39 o                         
  -1  10  13         93.29         97.76         8.04 o                         
   0  10  13        289.64        294.33        22.79 o                         
   1  10  13         93.11         87.11         8.09 o                         
   2  10  13         86.45         68.74         7.47 o                         
   3  10  13         66.79         82.21         6.79 o                         
   4  10  13         64.28         54.43         6.51 o                         
   5  10  13         50.39         41.14         6.69 o                         
   6  10  13         40.44         39.07         7.16 o                         
   7  10  13         22.11          7.85         7.04 o                         
   8  10  13         13.81          2.99        26.41 o                         
  -7  11  13          2.71          1.00        12.25 o                         
  -6  11  13         31.56         25.01        10.20 o                         
  -5  11  13          0.04         26.05        10.89 o                         
  -4  11  13         31.50         19.73         6.52 o                         
  -3  11  13         41.35         48.76         6.73 o                         
  -2  11  13         19.68         15.68        10.07 o                         
  -1  11  13         34.47         22.87         8.44 o                         
   0  11  13          7.56         11.79         7.89 o                         
   1  11  13         34.67         30.51         6.64 o                         
   2  11  13         19.79         18.77         5.59 o                         
   3  11  13         41.28         50.64         6.22 o                         
   4  11  13         31.60         23.96         8.93 o                         
   5  11  13          0.04         -5.38         5.38 o                         
   6  11  13         31.51         33.60         9.75 o                         
   7  11  13          2.70          0.38         8.19 o                         
  -7  12  13         14.45         11.34        11.18 o                         
  -6  12  13          3.88          9.50        13.88 o                         
  -5  12  13          4.66         -5.04        17.97 o                         
  -4  12  13         43.43         40.43        10.36 o                         
  -3  12  13         68.10         63.53         7.46 o                         
  -2  12  13         16.39         18.18         7.11 o                         
  -1  12  13         11.60         10.35        12.25 o                         
   0  12  13        191.85        183.17        13.95 o                         
   1  12  13         11.54          8.85         7.28 o                         
   2  12  13         16.35         12.53         5.80 o                         
   3  12  13         68.18         82.68        10.19 o                         
   4  12  13         43.53         36.41         7.20 o                         
   5  12  13          4.67         -3.38         9.67 o                         
   6  12  13          3.84         -1.65         7.86 o                         
   7  12  13         14.44          5.66         8.70 o                         
  -7  13  13         24.68         21.78        14.16 o                         
  -6  13  13          4.16         -7.72        13.34 o                         
  -5  13  13          6.23         -4.63         8.24 o                         
  -4  13  13          7.33         13.66         6.40 o                         
  -3  13  13         12.04         12.01         6.94 o                         
  -2  13  13         71.59         66.76         6.84 o                         
  -1  13  13          3.41          4.99         7.19 o                         
   0  13  13         67.02         56.75         9.81 o                         
   1  13  13          3.39          2.98        11.43 o                         
   2  13  13         71.54         74.50         8.25 o                         
   3  13  13         12.11          8.18         6.27 o                         
   4  13  13          7.34          5.34         6.43 o                         
   5  13  13          6.23         -4.34         7.78 o                         
   6  13  13          4.15         -9.19         9.19 o                         
   7  13  13         24.67         12.60        10.34 o                         
  -6  14  13         10.19         19.56        10.14 o                         
  -5  14  13          2.04         -5.68        17.70 o                         
  -4  14  13         35.65         39.80         8.07 o                         
  -3  14  13          6.53          8.27         5.89 o                         
  -2  14  13         23.80         36.34         5.98 o                         
  -1  14  13         22.11         20.34         8.83 o                         
   0  14  13          0.00         -8.17         8.17 o                         
   1  14  13         22.15         13.00         8.76 o                         
   2  14  13         23.95          9.05         9.80 o                         
   3  14  13          6.58          3.82         7.62 o                         
   4  14  13         35.64         40.62         7.72 o                         
   5  14  13          2.04          6.08         7.29 o                         
   6  14  13         10.19         -0.90         9.69 o                         
  -5  15  13          9.74          0.00        15.79 o                         
  -4  15  13          5.92         11.64         8.75 o                         
  -3  15  13          2.46          3.51         7.39 o                         
  -2  15  13         49.94         43.88         6.09 o                         
  -1  15  13         37.55         31.31         9.63 o                         
   0  15  13          8.04         -5.37         8.27 o                         
   1  15  13         37.56         49.29        13.07 o                         
   2  15  13         49.82         58.32        10.60 o                         
   3  15  13          2.46         -4.34         5.98 o                         
   4  15  13          5.89         10.67         6.92 o                         
   5  15  13          9.79         16.08         7.94 o                         
   6  15  13          9.41          9.46         8.28 o                         
  -5  16  13         30.55         26.14        18.51 o                         
  -4  16  13          9.73         -0.39         8.75 o                         
  -3  16  13          6.65         -8.11         8.11 o                         
  -2  16  13         27.43         20.08         9.43 o                         
  -1  16  13         10.55          6.95         9.04 o                         
   0  16  13         22.34         21.31         9.68 o                         
   1  16  13         10.64         19.66        10.07 o                         
   2  16  13         27.41         19.06         9.66 o                         
   3  16  13          6.67          4.71         6.61 o                         
   4  16  13          9.76         12.30         7.08 o                         
   5  16  13         30.59         31.78         8.02 o                         
  -4  17  13          6.63          1.92         9.42 o                         
  -3  17  13          8.70          1.40        13.07 o                         
  -2  17  13         35.17         44.01        11.43 o                         
  -1  17  13         14.52         30.99         9.68 o                         
   0  17  13         26.59         10.91         9.54 o                         
   1  17  13         14.53         15.80         9.47 o                         
   2  17  13         35.09         47.75        10.55 o                         
   3  17  13          8.66         -0.74         9.80 o                         
   4  17  13          6.63         -5.86         6.09 o                         
   5  17  13          8.68         29.40        14.70 o                         
  -4  18  13         13.31         15.79        16.33 o                         
  -3  18  13         13.12         -5.17        12.80 o                         
  -2  18  13         25.56         44.80        11.15 o                         
  -1  18  13          7.71         10.20        10.07 o                         
   0  18  13          0.29         -0.39         9.15 o                         
   1  18  13          7.75         10.67         9.06 o                         
   2  18  13         25.62         33.61        19.06 o                         
   3  18  13         13.15         20.25        12.47 o                         
   4  18  13         13.33          9.80        13.07 o                         
  -3  19  13          0.80         10.36        14.43 o                         
  -2  19  13         14.58         19.33        10.07 o                         
  -1  19  13          2.63         -0.65         9.06 o                         
   0  19  13          0.98          1.56        12.80 o                         
   1  19  13          2.61          0.00        16.88 o                         
   2  19  13         14.51          6.53        17.97 o                         
  -1  20  13         16.44         32.67        19.06 o                         
   0   0  14        239.83        224.87        16.33 o                         
   1   0  14        120.49        102.41         9.81 o                         
   2   0  14        381.30        420.09        12.48 o                         
   3   0  14         48.88         63.42         6.45 o                         
   4   0  14         24.81         18.17         5.77 o                         
   5   0  14        198.94        221.71        10.66 o                         
   6   0  14          2.21          4.93         6.74 o                         
   7   0  14          0.04         13.21         8.09 o                         
   8   0  14         11.38          5.78         8.59 o                         
   9   0  14          0.48          2.72        19.60 o                         
  -9   1  14          7.51         -9.85        17.59 o                         
  -8   1  14          5.96          3.97         8.07 o                         
  -7   1  14         15.86         23.95         7.96 o                         
  -6   1  14         24.26         11.39         7.23 o                         
  -5   1  14        138.95        153.33        18.47 o                         
  -4   1  14        108.34        114.56         8.12 o                         
  -3   1  14         42.27         44.97         6.51 o                         
  -2   1  14        155.34        132.25         8.80 o                         
  -1   1  14         63.97         52.15         8.22 o                         
   0   1  14        218.76        199.88        16.61 o                         
   1   1  14         63.78         82.29        11.16 o                         
   2   1  14        155.18        154.43         8.97 o                         
   3   1  14         42.18         50.63         6.45 o                         
   4   1  14        108.61        112.45         8.37 o                         
   5   1  14        138.72        125.39         8.92 o                         
   6   1  14         24.16         31.79         7.02 o                         
   7   1  14         15.91         25.72         8.33 o                         
   8   1  14          5.90         -0.79        11.63 o                         
   9   1  14          7.55         -8.17        18.51 o                         
  -9   2  14         14.01         14.51        17.02 o                         
  -8   2  14          8.87          5.38         8.29 o                         
  -7   2  14         17.41         19.78         8.49 o                         
  -6   2  14         53.17         49.98         8.64 o                         
  -5   2  14         86.74         91.66         8.73 o                         
  -4   2  14        207.62        231.99         8.81 o                         
  -3   2  14         69.79         57.43         6.48 o                         
  -2   2  14         79.63         97.18        12.25 o                         
  -1   2  14         47.62         43.90         7.72 o                         
   0   2  14         38.71         54.92         9.80 o                         
   1   2  14         47.49         54.76         8.61 o                         
   2   2  14         79.88         90.47         8.75 o                         
   3   2  14         69.82         63.31         6.46 o                         
   4   2  14        207.78        248.48        14.45 o                         
   5   2  14         86.72         85.68         8.31 o                         
   6   2  14         53.28         53.21         9.51 o                         
   7   2  14         17.47         14.65         9.67 o                         
   8   2  14          8.88         20.47        10.61 o                         
   9   2  14         14.03        -13.61        19.60 o                         
  -9   3  14          5.84        -14.40        14.40 o                         
  -8   3  14         37.25         41.43         9.08 o                         
  -7   3  14         22.40         25.92         8.41 o                         
  -6   3  14         11.12         14.07         7.31 o                         
  -5   3  14         39.58         40.55         6.84 o                         
  -4   3  14         71.94         76.14         5.53 o                         
  -3   3  14         68.67         74.56         6.45 o                         
  -2   3  14        300.24        301.87        15.02 o                         
  -1   3  14        187.59        197.74        12.52 o                         
   0   3  14       1012.11        994.89        30.76 o                         
   1   3  14        187.14        201.27        12.47 o                         
   2   3  14        300.78        306.78        11.42 o                         
   3   3  14         68.66         69.00         7.11 o                         
   4   3  14         72.21         73.41         7.47 o                         
   5   3  14         39.73         39.73         6.85 o                         
   6   3  14         11.16         23.26         7.20 o                         
   7   3  14         22.34         22.45         8.00 o                         
   8   3  14         37.24         39.93        11.05 o                         
   9   3  14          5.84        -11.43        14.16 o                         
  -9   4  14         12.98         16.48        15.56 o                         
  -8   4  14         13.13         14.91        11.07 o                         
  -7   4  14          2.14         12.43        13.62 o                         
  -6   4  14        319.77        302.92        13.50 o                         
  -5   4  14        299.94        295.92        11.63 o                         
  -4   4  14        124.66         98.55         7.08 o                         
  -3   4  14        358.35        358.10         9.51 o                         
  -2   4  14        565.07        562.15        18.47 o                         
  -1   4  14        201.11        195.23        17.42 o                         
   0   4  14          3.53          9.87        12.25 o                         
   1   4  14        201.37        194.29        12.64 o                         
   2   4  14        564.00        550.11        14.94 o                         
   3   4  14        358.45        343.59        11.13 o                         
   4   4  14        124.71        116.64        10.77 o                         
   5   4  14        300.04        301.60        13.98 o                         
   6   4  14        319.95        299.22        13.65 o                         
   7   4  14          2.18         -6.23         6.23 o                         
   8   4  14         13.14          3.93        10.25 o                         
  -8   5  14          6.97          0.73        10.75 o                         
  -7   5  14          2.71         20.46         7.75 o                         
  -6   5  14         12.86         18.06         6.19 o                         
  -5   5  14         57.93         70.23         7.88 o                         
  -4   5  14          0.45          4.68         5.96 o                         
  -3   5  14        504.16        463.50        10.27 o                         
  -2   5  14         30.12         41.48        12.25 o                         
  -1   5  14        294.13        301.65        14.40 o                         
   0   5  14        483.84        454.33        16.50 o                         
   1   5  14        293.78        297.59        17.97 o                         
   2   5  14         30.25         30.46         6.87 o                         
   3   5  14        504.11        465.34        12.80 o                         
   4   5  14          0.42          3.43         5.40 o                         
   5   5  14         57.97         63.81         6.89 o                         
   6   5  14         13.00         11.99         7.42 o                         
   7   5  14          2.74         12.51         8.21 o                         
   8   5  14          6.97         19.74        10.33 o                         
  -8   6  14          6.79          6.71        10.47 o                         
  -7   6  14         15.24         10.51         9.67 o                         
  -6   6  14          4.24         20.18         6.89 o                         
  -5   6  14        296.71        288.62        11.90 o                         
  -4   6  14          7.29          9.48         4.11 o                         
  -3   6  14       1011.93        951.12        26.01 o                         
  -2   6  14         43.39         49.41         6.47 o                         
  -1   6  14        268.59        276.24        14.40 o                         
   0   6  14          5.23          2.94         8.44 o                         
   1   6  14        268.44        264.85        12.89 o                         
   2   6  14         43.41         44.66         5.67 o                         
   3   6  14       1012.26        953.78        17.84 o                         
   4   6  14          7.31         15.31         6.08 o                         
   5   6  14        296.71        297.24        13.01 o                         
   6   6  14          4.24         16.31         7.69 o                         
   7   6  14         15.24          1.16         6.76 o                         
   8   6  14          6.79         11.23        11.60 o                         
  -8   7  14          6.86         20.44        15.33 o                         
  -7   7  14         16.24         12.75        12.50 o                         
  -6   7  14          9.64         17.80         8.25 o                         
  -5   7  14         18.90         21.43         6.27 o                         
  -4   7  14         26.49         27.15         4.63 o                         
  -3   7  14        372.20        377.66        10.85 o                         
  -2   7  14        632.25        592.27        15.36 o                         
  -1   7  14       1098.31       1099.61        22.04 o                         
   0   7  14       1024.68        997.46        24.34 o                         
   1   7  14       1098.02       1065.79        25.66 o                         
   2   7  14        633.11        645.80        14.02 o                         
   3   7  14        371.74        367.37        11.58 o                         
   4   7  14         26.33         25.00         5.57 o                         
   5   7  14         18.80         13.59         6.37 o                         
   6   7  14          9.54          6.36         7.47 o                         
   7   7  14         16.25         24.59        17.13 o                         
   8   7  14          6.88          9.98        10.12 o                         
  -8   8  14         13.54         39.05        14.13 o                         
  -7   8  14          7.70         -1.92         9.36 o                         
  -6   8  14         87.82         84.87        11.03 o                         
  -5   8  14         15.79         25.24         8.52 o                         
  -4   8  14         47.17         45.38         6.00 o                         
  -3   8  14         89.41         88.08         6.79 o                         
  -2   8  14        103.42        107.43        12.74 o                         
  -1   8  14        558.90        577.49        15.35 o                         
   0   8  14        145.90        151.34         9.26 o                         
   1   8  14        559.42        576.04        32.94 o                         
   2   8  14        103.35        108.44         7.28 o                         
   3   8  14         89.37        105.97         7.70 o                         
   4   8  14         47.03         41.49         6.81 o                         
   5   8  14         15.79         17.39         7.41 o                         
   6   8  14         87.91         85.65         8.97 o                         
   7   8  14          7.73         -1.61         7.08 o                         
   8   8  14         13.54         -6.68        11.69 o                         
  -8   9  14          0.00          3.81        16.33 o                         
  -7   9  14          8.27          3.30        18.51 o                         
  -6   9  14         12.67         11.55        10.17 o                         
  -5   9  14          9.77         30.81        14.45 o                         
  -4   9  14        128.75        143.12         8.31 o                         
  -3   9  14         31.13         27.84         5.58 o                         
  -2   9  14        197.64        185.87        10.46 o                         
  -1   9  14        116.12        125.95         9.09 o                         
   0   9  14        214.73        242.09        10.39 o                         
   1   9  14        116.00        126.65         9.04 o                         
   2   9  14        197.40        192.92         9.16 o                         
   3   9  14         31.02         19.13         6.30 o                         
   4   9  14        128.61        134.99         8.87 o                         
   5   9  14          9.85          7.58        10.35 o                         
   6   9  14         12.72         23.88         6.75 o                         
   7   9  14          8.28         20.17         7.83 o                         
   8   9  14          0.00          4.16        12.79 o                         
  -7  10  14         10.44         15.87        11.54 o                         
  -6  10  14         10.35         13.61         9.38 o                         
  -5  10  14          0.77          2.36        20.42 o                         
  -4  10  14         11.67         17.14         6.24 o                         
  -3  10  14        328.04        340.45        12.61 o                         
  -2  10  14        127.44        106.50        10.99 o                         
  -1  10  14        255.09        261.81        15.00 o                         
   0  10  14        138.68        136.33        11.47 o                         
   1  10  14        254.77        252.57        15.92 o                         
   2  10  14        127.23        150.26         9.27 o                         
   3  10  14        328.10        332.65        11.69 o                         
   4  10  14         11.67         23.00         5.97 o                         
   5  10  14          0.76          6.06         6.91 o                         
   6  10  14         10.25         10.74         6.90 o                         
   7  10  14         10.42          9.75         8.34 o                         
  -7  11  14         19.25          3.07        11.98 o                         
  -6  11  14         12.40         14.35         9.60 o                         
  -5  11  14         28.64         14.88         9.47 o                         
  -4  11  14          8.81          2.66         5.60 o                         
  -3  11  14         75.62         81.92         7.91 o                         
  -2  11  14         27.84         21.77         8.22 o                         
  -1  11  14         63.43         64.47        11.16 o                         
   0  11  14        276.24        287.29        24.20 o                         
   1  11  14         63.82         58.09         7.76 o                         
   2  11  14         27.83         22.91         6.13 o                         
   3  11  14         75.84         82.31         7.06 o                         
   4  11  14          8.79          8.62         6.06 o                         
   5  11  14         28.61         36.12         6.73 o                         
   6  11  14         12.43         20.76        13.50 o                         
   7  11  14         19.19          9.05        13.89 o                         
  -7  12  14          1.89         -6.53        14.16 o                         
  -6  12  14          6.53         -5.82        19.60 o                         
  -5  12  14         11.35          7.64         9.15 o                         
  -4  12  14          1.32          6.04         6.21 o                         
  -3  12  14         12.74          4.69         5.98 o                         
  -2  12  14         30.67         28.28         7.58 o                         
  -1  12  14          9.20          8.71         8.27 o                         
   0  12  14         49.72         27.47         9.22 o                         
   1  12  14          9.22          7.37         7.44 o                         
   2  12  14         30.60         24.89         6.96 o                         
   3  12  14         12.73          8.06         6.29 o                         
   4  12  14          1.32          1.41         8.80 o                         
   5  12  14         11.39          7.90         6.22 o                         
   6  12  14          6.51         16.33         8.00 o                         
   7  12  14          1.90         -6.32         9.77 o                         
  -6  13  14         14.74          2.10        18.51 o                         
  -5  13  14         17.74         19.04         9.47 o                         
  -4  13  14         21.59          8.96         8.03 o                         
  -3  13  14         13.05         11.43         5.90 o                         
  -2  13  14         29.17         23.92         6.08 o                         
  -1  13  14          8.20          9.13         7.32 o                         
   0  13  14        133.54        116.56        15.25 o                         
   1  13  14          8.27          4.08        11.43 o                         
   2  13  14         29.27         15.84         8.37 o                         
   3  13  14         13.05          2.62         5.92 o                         
   4  13  14         21.63         29.74         7.69 o                         
   5  13  14         17.82         19.39         9.96 o                         
   6  13  14         14.82          0.54         7.07 o                         
   7  13  14         15.38         -1.63        12.52 o                         
  -6  14  14          8.08        -14.03        26.14 o                         
  -5  14  14          1.27          7.75        14.97 o                         
  -4  14  14         37.47         33.27         7.02 o                         
  -3  14  14         43.87         61.14         7.54 o                         
  -2  14  14         37.24         38.16         6.40 o                         
  -1  14  14          6.83         -1.36         8.09 o                         
   0  14  14          3.90         -3.13         8.22 o                         
   1  14  14          6.78         10.35         7.89 o                         
   2  14  14         37.37         32.92         9.92 o                         
   3  14  14         43.77         45.66         7.52 o                         
   4  14  14         37.40         28.40        11.87 o                         
   5  14  14          1.25         14.98         8.96 o                         
   6  14  14          8.02         11.20        13.20 o                         
  -5  15  14         11.37         15.25        17.97 o                         
  -4  15  14          2.32          0.03         8.33 o                         
  -3  15  14          0.95          1.39         5.92 o                         
  -2  15  14         18.57         19.25         5.83 o                         
  -1  15  14          9.25          1.91         8.86 o                         
   0  15  14         53.55         72.13        11.47 o                         
   1  15  14          9.30         11.15         8.71 o                         
   2  15  14         18.54         14.74         9.42 o                         
   3  15  14          0.97         -5.80         5.80 o                         
   4  15  14          2.35          5.24         6.44 o                         
   5  15  14         11.42         -0.66         7.94 o                         
   6  15  14          0.50          2.80        11.53 o                         
  -5  16  14         17.92         26.14        19.60 o                         
  -4  16  14         12.85         24.02         9.54 o                         
  -3  16  14          8.45         -8.22         8.22 o                         
  -2  16  14         16.85         13.07        13.88 o
[truncated: 173,262 more chars]
