# Supplementary material for: Crystal structures of 2-methyl­pyridinium hydrogen 2,3-bis­(4-methyl­benzo­yloxy)succinate and bis-[4-methyl­pyridinium hydrogen 2,3-bis­(4-methyl­benzo­yloxy)succinate] penta­hydrate
Source: Acta Crystallogr E Crystallogr Commun. 2017 Sep 15;73(Pt 10):1483–7. doi: 10.1107/S2056989017012981 (PMC5730300; doi:10.1107/S2056989017012981)
Supplement: Supplementary file 3 [file e-73-01483-IIsup3.hkl]

data_II                                                                         
_shelx_title ' j3 in P1'                                                        
_shelx_refln_list_code          4                                               
_shelx_F_calc_maximum      113.53                                               
_exptl_crystal_F_000       554.00                                               
_reflns_d_resolution_high  0.8409                                               
                                                                                
loop_                                                                           
 _space_group_symop_operation_xyz                                               
 'x, y, z'                                                                      
                                                                                
_cell_length_a     7.5106                                                       
_cell_length_b    10.0155                                                       
_cell_length_c    18.5203                                                       
_cell_angle_alpha  75.646                                                       
_cell_angle_beta   88.438                                                       
_cell_angle_gamma  86.344                                                       
                                                                                
_shelx_F_squared_multiplier     1.000                                           
                                                                                
loop_                                                                           
 _refln_index_h                                                                 
 _refln_index_k                                                                 
 _refln_index_l                                                                 
 _refln_F_squared_calc                                                          
 _refln_F_squared_meas                                                          
 _refln_F_squared_sigma                                                         
 _refln_observed_status                                                         
   0  -3 -22          6.18          6.37         5.52 o                         
  -1  -6 -21         16.92         20.19         5.18 o                         
   0  -6 -21          0.02          1.28         4.32 o                         
  -2  -5 -21          4.21          3.43         3.26 o                         
  -1  -5 -21          0.88         -4.12         3.12 o                         
   0  -5 -21          8.11         11.83         4.46 o                         
   1  -5 -21          4.74          1.56         2.65 o                         
  -2  -4 -21          1.18          4.14         3.12 o                         
  -1  -4 -21          3.64          5.11         3.16 o                         
   0  -4 -21          8.04          8.27         3.83 o                         
   1  -4 -21         10.03          9.87         5.79 o                         
   2  -4 -21          2.16          4.14         3.41 o                         
  -2  -3 -21         12.26         12.32         3.43 o                         
  -1  -3 -21         33.81         42.21         4.51 o                         
   0  -3 -21          0.57          3.81         6.50 o                         
   1  -3 -21         10.71         13.94         3.23 o                         
   2  -3 -21          3.79          2.78         3.41 o                         
  -2  -2 -21          4.66          8.41         3.41 o                         
  -1  -2 -21          6.76          9.94         3.92 o                         
   0  -2 -21          5.03         12.39         4.27 o                         
   1  -2 -21         13.21         15.47         3.51 o                         
   2  -2 -21          6.05         10.84         4.10 o                         
  -2  -1 -21          0.01         -2.69         3.59 o                         
  -1  -1 -21          0.47         -3.97         3.83 o                         
   0  -1 -21          5.69          1.02         8.69 o                         
   1  -1 -21         43.07         54.25         7.38 o                         
   2  -1 -21          0.84          2.07         3.78 o                         
  -1   0 -21         20.71         23.83         7.54 o                         
   0   0 -21          1.47          1.80         2.93 o                         
   1   0 -21          3.29         11.26         6.89 o                         
  -2  -7 -20          4.68         -1.49         4.19 o                         
  -1  -7 -20         12.43         12.58         4.15 o                         
   0  -7 -20          7.34          8.82         4.21 o                         
   1  -7 -20          7.12          9.56         3.46 o                         
  -3  -6 -20          2.52          2.44         3.78 o                         
  -2  -6 -20          0.46          1.20         3.16 o                         
  -1  -6 -20          8.66          7.87         4.70 o                         
   0  -6 -20          9.80         11.67         4.42 o                         
   1  -6 -20         10.83         13.38         3.51 o                         
   2  -6 -20          3.47          4.35         3.16 o                         
  -3  -5 -20         10.02         15.91         5.43 o                         
  -2  -5 -20          4.84          7.20         3.34 o                         
  -1  -5 -20          1.34          5.00         3.24 o                         
   0  -5 -20         13.16         13.29         5.19 o                         
   1  -5 -20          7.89          8.04         4.37 o                         
   2  -5 -20          0.41         -0.98         2.80 o                         
  -3  -4 -20          3.14          3.89         6.83 o                         
  -2  -4 -20          2.79          7.61         3.04 o                         
  -1  -4 -20         26.09         32.81         4.30 o                         
   0  -4 -20          4.54          5.48         3.67 o                         
   1  -4 -20         18.47         26.25         3.65 o                         
   2  -4 -20          1.44          2.90         3.60 o                         
   3  -4 -20         14.66         18.40         4.83 o                         
  -3  -3 -20          8.11          3.85         4.37 o                         
  -2  -3 -20         36.26         36.36         4.31 o                         
  -1  -3 -20         20.61         19.26         3.56 o                         
   0  -3 -20         10.97          5.92         3.38 o                         
   1  -3 -20         14.61         19.44         3.29 o                         
   2  -3 -20          9.16         15.86         4.10 o                         
   3  -3 -20          2.74          6.63         3.83 o                         
  -3  -2 -20          7.47          9.84         6.83 o                         
  -2  -2 -20          7.31          5.11         2.92 o                         
  -1  -2 -20         18.45         23.32         3.50 o                         
   0  -2 -20         15.76         17.50         4.38 o                         
   1  -2 -20         11.69         14.77         3.94 o                         
   2  -2 -20         21.53         22.22         4.20 o                         
   3  -2 -20          3.68          4.59         3.86 o                         
  -3  -1 -20          0.85          5.28         4.10 o                         
  -2  -1 -20          1.52          0.19         3.76 o                         
  -1  -1 -20         22.74         16.08         3.92 o                         
   0  -1 -20         25.00         32.88         3.01 o                         
   1  -1 -20          0.92          0.14         2.68 o                         
   2  -1 -20          9.78          8.97         4.07 o                         
   3  -1 -20          6.93         11.27         4.00 o                         
  -3   0 -20          8.60         10.90         4.79 o                         
  -2   0 -20          0.50         -3.97         3.40 o                         
  -1   0 -20          2.99         -0.22         6.23 o                         
   0   0 -20          4.23          4.26         3.22 o                         
   1   0 -20          0.07         -0.55         3.13 o                         
   2   0 -20         16.68         19.10         4.70 o                         
   3   0 -20          8.59         20.70         5.35 o                         
  -2   1 -20          2.36          2.08         5.68 o                         
  -1   1 -20          6.76          4.92         3.01 o                         
   0   1 -20          4.18          4.24         3.31 o                         
   1   1 -20          1.89         -3.50         4.37 o                         
   2   1 -20          1.73          5.95         7.21 o                         
   0   2 -20          0.08          4.15         7.00 o                         
  -2  -8 -19          6.78          9.73         8.58 o                         
  -1  -8 -19          2.28          3.26         4.04 o                         
   0  -8 -19          7.98          4.82         4.66 o                         
   1  -8 -19          2.82          2.79         3.17 o                         
  -3  -7 -19          7.45          8.21         5.85 o                         
  -2  -7 -19          0.37          6.20         3.40 o                         
  -1  -7 -19          4.57          8.28         4.21 o                         
   0  -7 -19          2.72          3.22         2.44 o                         
   1  -7 -19          0.02         -0.23         2.97 o                         
   2  -7 -19         11.00         18.84         5.03 o                         
  -4  -6 -19         30.54         27.00         5.95 o                         
  -3  -6 -19         11.94         18.31         4.40 o                         
  -2  -6 -19          3.09          1.21         3.15 o                         
  -1  -6 -19          0.72         -1.69         3.45 o                         
   0  -6 -19         28.49         30.76         3.31 o                         
   1  -6 -19         13.97         16.35         6.07 o                         
   2  -6 -19          1.01          3.21         3.13 o                         
   3  -6 -19         46.39         62.04         6.69 o                         
  -4  -5 -19          3.90          7.16         5.68 o                         
  -3  -5 -19         11.56         17.13         3.97 o                         
  -2  -5 -19          1.86          3.49         3.10 o                         
  -1  -5 -19         10.51          5.47         3.22 o                         
   0  -5 -19          7.94         10.61         1.68 o                         
   1  -5 -19          8.68          8.79         2.89 o                         
   2  -5 -19          2.30          4.14         3.06 o                         
   3  -5 -19         27.83         36.34         5.53 o                         
  -4  -4 -19         10.26          8.35         4.71 o                         
  -3  -4 -19         17.78         18.16         8.75 o                         
  -2  -4 -19          5.68          1.29         2.80 o                         
  -1  -4 -19          9.87          9.56         3.34 o                         
   0  -4 -19         24.10         20.55         7.11 o                         
   1  -4 -19         14.34         11.73         3.33 o                         
   2  -4 -19          9.00          8.15         3.88 o                         
   3  -4 -19          2.96          1.14         3.42 o                         
   4  -4 -19         14.21         16.43         6.78 o                         
  -4  -3 -19          0.31         -1.72         4.50 o                         
  -3  -3 -19          0.50          1.64         3.60 o                         
  -2  -3 -19         49.69         58.88         4.80 o                         
  -1  -3 -19         24.55         26.91         3.73 o                         
   0  -3 -19         28.72         16.21         4.22 o                         
   1  -3 -19        104.25        115.56         5.83 o                         
   2  -3 -19          8.68          4.69         3.27 o                         
   3  -3 -19          3.43          8.80         4.12 o                         
   4  -3 -19         11.60         14.87         4.92 o                         
  -4  -2 -19          7.07          1.52         4.26 o                         
  -3  -2 -19          4.15          7.33         4.24 o                         
  -2  -2 -19          1.78          2.34         2.47 o                         
  -1  -2 -19         20.10         24.78         3.46 o                         
   0  -2 -19         41.80         50.08         8.20 o                         
   1  -2 -19         35.19         41.43         4.43 o                         
   2  -2 -19         78.01         75.84         6.18 o                         
   3  -2 -19          7.29         11.77         5.03 o                         
   4  -2 -19         15.51         13.77         4.73 o                         
  -4  -1 -19         16.92         16.66         4.88 o                         
  -3  -1 -19          8.19          4.15         4.05 o                         
  -2  -1 -19          0.23          1.50         3.28 o                         
  -1  -1 -19         10.52          9.51         2.72 o                         
   0  -1 -19         33.85         39.25         3.26 o                         
   1  -1 -19          8.37         10.36         3.25 o                         
   2  -1 -19          2.81          3.32         3.73 o                         
   3  -1 -19         19.39         22.65         4.63 o                         
   4  -1 -19          3.41          6.17         4.28 o                         
  -4   0 -19         15.28         14.11         4.86 o                         
  -3   0 -19          0.18          2.47         3.80 o                         
  -2   0 -19          0.45          2.80         3.27 o                         
  -1   0 -19          7.09          8.75         2.11 o                         
   0   0 -19          7.00          3.32         3.39 o                         
   1   0 -19          9.13          8.30         3.58 o                         
   2   0 -19         38.18         46.49         5.88 o                         
   3   0 -19          7.10         10.35         4.59 o                         
  -3   1 -19         12.44         11.58         4.04 o                         
  -2   1 -19          8.53          6.15         2.79 o                         
  -1   1 -19          3.18          3.22         3.12 o                         
   0   1 -19         33.96         32.04         4.51 o                         
   1   1 -19         19.15         16.40         6.01 o                         
   2   1 -19          3.99          8.58         3.92 o                         
   3   1 -19         19.90         27.81         7.76 o                         
  -2   2 -19          0.34         -2.83         3.17 o                         
  -1   2 -19          7.76          4.62         3.56 o                         
   0   2 -19          9.57         10.28         3.86 o                         
   1   2 -19          5.90          4.59         4.92 o                         
   2   2 -19         23.08         29.41         5.43 o                         
  -1   3 -19          0.25         -0.35         4.01 o                         
   0   3 -19          1.73          2.24         3.51 o                         
   1   3 -19         14.35         20.60         4.85 o                         
  -1  -9 -18          5.58          4.76         3.62 o                         
   0  -9 -18          1.03         -1.03         2.51 o                         
  -3  -8 -18          0.41          0.95         3.84 o                         
  -2  -8 -18          3.47          1.50         3.67 o                         
  -1  -8 -18          8.10          9.36         2.61 o                         
   0  -8 -18          2.41          3.89         2.59 o                         
   1  -8 -18          2.93          4.87         3.36 o                         
   2  -8 -18          4.31         10.12         3.78 o                         
  -4  -7 -18         16.69         16.84         5.84 o                         
  -3  -7 -18         31.48         31.48         4.62 o                         
  -2  -7 -18         15.92         14.92         3.76 o                         
  -1  -7 -18         28.77         26.00         2.73 o                         
   0  -7 -18         23.36         28.67         3.37 o                         
   1  -7 -18         16.68         17.22         3.80 o                         
   2  -7 -18         12.09         13.66         3.94 o                         
   3  -7 -18          5.80         10.57         4.09 o                         
  -4  -6 -18         17.77         17.38         5.96 o                         
  -3  -6 -18         72.07         79.89         5.87 o                         
  -2  -6 -18         16.43         13.04         3.82 o                         
  -1  -6 -18          8.52          7.07         3.36 o                         
   0  -6 -18         10.30          9.11         2.71 o                         
   1  -6 -18          2.56          3.86         3.15 o                         
   2  -6 -18         26.10         24.10         4.44 o                         
   3  -6 -18         20.01         27.09         5.10 o                         
  -5  -5 -18          1.36         -2.40         7.82 o                         
  -4  -5 -18          5.30          5.82         5.19 o                         
  -3  -5 -18        191.57        201.73         7.81 o                         
  -2  -5 -18         31.52         32.25         4.39 o                         
  -1  -5 -18         17.84         17.65         3.66 o                         
   0  -5 -18         44.17         44.90         3.21 o                         
   1  -5 -18         11.73         10.72         3.27 o                         
   2  -5 -18         15.93         16.84         3.90 o                         
   3  -5 -18         11.24         15.59         4.48 o                         
   4  -5 -18          9.14         16.51         7.21 o                         
  -5  -4 -18          4.10          4.52         4.74 o                         
  -4  -4 -18         22.25         23.91         5.80 o                         
  -3  -4 -18         40.15         41.99         6.07 o                         
  -2  -4 -18         25.18         33.80         5.42 o                         
  -1  -4 -18        101.18        112.74         6.35 o                         
   0  -4 -18          6.20          6.84         1.32 o                         
   1  -4 -18         58.31         54.05         4.77 o                         
   2  -4 -18          2.86          0.57         3.33 o                         
   3  -4 -18         15.90         18.11         4.58 o                         
   4  -4 -18          9.19          9.40         6.89 o                         
  -5  -3 -18         21.33         19.11         8.20 o                         
  -4  -3 -18          9.62          9.70         4.95 o                         
  -3  -3 -18         40.98         43.60         6.62 o                         
  -2  -3 -18         60.56         74.95         5.20 o                         
  -1  -3 -18          7.00          8.43         2.86 o                         
   0  -3 -18         20.18         19.17         2.70 o                         
   1  -3 -18         21.48         23.20         3.57 o                         
   2  -3 -18         33.55         34.29         4.59 o                         
   3  -3 -18         41.30         42.69         5.91 o                         
   4  -3 -18          4.41          9.18         6.12 o                         
  -5  -2 -18          5.04          6.65         5.50 o                         
  -4  -2 -18         34.50         28.08         5.31 o                         
  -3  -2 -18         32.59         33.21         5.38 o                         
  -2  -2 -18         50.62         50.47         4.16 o                         
  -1  -2 -18          5.24          8.85         3.87 o                         
   0  -2 -18         27.75         32.04         4.37 o                         
   1  -2 -18         37.47         44.11         4.45 o                         
   2  -2 -18         17.04         17.83         3.93 o                         
   3  -2 -18         10.35         14.03         4.70 o                         
   4  -2 -18         44.90         51.50         8.97 o                         
  -5  -1 -18          0.34         -3.23         3.70 o                         
  -4  -1 -18          3.81          0.16         3.68 o                         
  -3  -1 -18          8.41          8.66         4.28 o                         
  -2  -1 -18          2.83         -0.08         2.29 o                         
  -1  -1 -18         23.50         29.99         3.28 o                         
   0  -1 -18          4.86          9.73         6.34 o                         
   1  -1 -18         40.34         47.98         4.75 o                         
   2  -1 -18          7.61          9.45         3.33 o                         
   3  -1 -18          0.84         -2.33         3.54 o                         
   4  -1 -18         23.85         33.78         8.09 o                         
  -4   0 -18         10.46          7.11         4.33 o                         
  -3   0 -18          4.52         10.06         4.17 o                         
  -2   0 -18         23.13         21.89         4.06 o                         
  -1   0 -18          0.08         -1.16         1.58 o                         
   0   0 -18         10.77          7.09         2.29 o                         
   1   0 -18          8.03          4.55         3.32 o                         
   2   0 -18         25.04         23.44         4.82 o                         
   3   0 -18         23.90         29.68         5.09 o                         
   4   0 -18          6.41          1.86         5.90 o                         
  -4   1 -18         14.09          9.22         7.49 o                         
  -3   1 -18         37.98         38.53         3.50 o                         
  -2   1 -18         27.25         23.85         3.89 o                         
  -1   1 -18          3.75          4.05         2.87 o                         
   0   1 -18         11.57         12.21         3.86 o                         
   1   1 -18         16.40         17.64         3.97 o                         
   2   1 -18         20.80         17.25         4.59 o                         
   3   1 -18         22.08         17.80         4.83 o                         
   4   1 -18          3.43          6.91         4.04 o                         
  -3   2 -18         21.86         26.23         3.63 o                         
  -2   2 -18          4.37          6.09         5.19 o                         
  -1   2 -18          2.25          0.24         3.40 o                         
   0   2 -18          8.36          3.66         3.75 o                         
   1   2 -18         62.38         56.42         8.64 o                         
   2   2 -18          3.46          0.30         3.38 o                         
   3   2 -18          6.09         11.25         4.73 o                         
  -2   3 -18          2.53          2.47         3.94 o                         
  -1   3 -18          7.91          1.40         4.06 o                         
   0   3 -18          8.36         10.23         4.81 o                         
   1   3 -18          4.65         10.20         5.41 o                         
   2   3 -18          0.55          4.76         4.44 o                         
   3   3 -18          2.64          3.29         5.90 o                         
  -1   4 -18          1.24         -1.24         3.62 o                         
   0   4 -18          5.42         -1.88         3.90 o                         
   1   4 -18          3.57          6.39         6.39 o                         
  -2  -9 -17          9.53          8.93         3.59 o                         
  -1  -9 -17          7.59          5.37         3.10 o                         
   0  -9 -17          1.60         -3.99         2.70 o                         
   1  -9 -17          1.40          0.99         3.31 o                         
  -3  -8 -17         47.30         52.14         5.26 o                         
  -2  -8 -17          1.46          0.63         2.17 o                         
  -1  -8 -17          7.80         12.26         2.94 o                         
   0  -8 -17         11.14         10.57         2.98 o                         
   1  -8 -17         13.53         16.89         3.78 o                         
   2  -8 -17          9.12         15.27         3.97 o                         
   3  -8 -17          4.09          2.22         3.46 o                         
  -4  -7 -17          0.28         -7.00         4.87 o                         
  -3  -7 -17         15.75         21.83         4.23 o                         
  -2  -7 -17          0.19         -0.76         2.68 o                         
  -1  -7 -17         23.67         19.16         2.74 o                         
   0  -7 -17         25.50         30.90         3.97 o                         
   1  -7 -17         13.62         10.60         3.48 o                         
   2  -7 -17         22.74         20.78         4.28 o                         
   3  -7 -17          0.61          4.18         3.59 o                         
  -5  -6 -17          1.16         -2.95         4.81 o                         
  -4  -6 -17         18.41         13.13         4.44 o                         
  -3  -6 -17         38.33         52.93         5.15 o                         
  -2  -6 -17         37.04         35.54         4.31 o                         
  -1  -6 -17         63.92         54.75         2.54 o                         
   0  -6 -17         38.86         40.63         4.07 o                         
   1  -6 -17          2.19          3.51         3.07 o                         
   2  -6 -17          1.62         -2.03         3.22 o                         
   3  -6 -17         20.68         22.10         4.59 o                         
   4  -6 -17          0.09         -2.84         5.47 o                         
  -5  -5 -17         15.16          7.28         5.22 o                         
  -4  -5 -17          5.70          6.33         7.82 o                         
  -3  -5 -17         70.89         74.99         5.55 o                         
  -2  -5 -17        159.66        167.05        10.45 o                         
  -1  -5 -17         28.46         33.44         4.14 o                         
   0  -5 -17         32.05         32.94         3.44 o                         
   1  -5 -17          1.52         -1.74         2.67 o                         
   2  -5 -17          1.93          6.64         3.10 o                         
   3  -5 -17         44.10         46.88         5.47 o                         
   4  -5 -17         42.85         53.47         9.18 o                         
  -5  -4 -17         43.80         47.85         6.65 o                         
  -4  -4 -17         29.60         28.63         5.44 o                         
  -3  -4 -17        116.31        123.89         7.61 o                         
  -2  -4 -17         40.97         41.08         5.37 o                         
  -1  -4 -17         94.89         99.78         5.39 o                         
   0  -4 -17         92.97         86.57         2.99 o                         
   1  -4 -17         11.48          9.66         3.22 o                         
   2  -4 -17         20.48         24.58         4.31 o                         
   3  -4 -17         42.00         43.45         5.76 o                         
   4  -4 -17         18.01         24.60         7.98 o                         
   5  -4 -17          5.03         12.79         7.43 o                         
  -5  -3 -17         62.25         57.68         7.41 o                         
  -4  -3 -17          2.88          1.38         3.32 o                         
  -3  -3 -17         88.11         81.49         6.79 o                         
  -2  -3 -17        295.89        289.97        14.39 o                         
  -1  -3 -17        200.59        210.51         6.57 o                         
   0  -3 -17        149.18        150.03         3.22 o                         
   1  -3 -17         81.40         86.10         5.23 o                         
   2  -3 -17          8.98         11.54         3.51 o                         
   3  -3 -17         55.11         64.89        11.75 o                         
   4  -3 -17         11.56         15.30         6.67 o                         
   5  -3 -17          3.27          1.53         6.56 o                         
  -5  -2 -17          1.34         -0.76         4.80 o                         
  -4  -2 -17         18.64         19.29         6.50 o                         
  -3  -2 -17         69.60         74.71         6.65 o                         
  -2  -2 -17        165.38        181.97         6.28 o                         
  -1  -2 -17          5.42          3.82         2.48 o                         
   0  -2 -17          7.45         14.32         6.34 o                         
   1  -2 -17         40.92         49.01         4.57 o                         
   2  -2 -17         32.04         36.79         4.99 o                         
   3  -2 -17         41.98         39.88         5.18 o                         
   4  -2 -17         71.55         89.56        10.94 o                         
   5  -2 -17         13.76         25.36         8.42 o                         
  -5  -1 -17         20.31         10.38         4.67 o                         
  -4  -1 -17          3.08         -2.40         3.35 o                         
  -3  -1 -17          2.73          4.83         3.76 o                         
  -2  -1 -17          0.71          3.13         2.55 o                         
  -1  -1 -17         23.31         32.48         3.39 o                         
   0  -1 -17        121.45        124.05         4.41 o                         
   1  -1 -17         16.68         12.90         3.26 o                         
   2  -1 -17          6.09          8.85         3.40 o                         
   3  -1 -17         27.54         33.33         5.35 o                         
   4  -1 -17          2.99          6.56         6.89 o                         
   5  -1 -17          3.47          4.81         6.89 o                         
  -5   0 -17         13.60         13.02         5.36 o                         
  -4   0 -17          4.72          6.45         4.30 o                         
  -3   0 -17          4.23         -0.46         3.34 o                         
  -2   0 -17         98.31         91.62         2.39 o                         
  -1   0 -17         12.81         12.87         1.94 o                         
   0   0 -17          0.56         -1.31         3.72 o                         
   1   0 -17          4.88          5.37         3.36 o                         
   2   0 -17         60.89         65.65         7.49 o                         
   3   0 -17         21.01         26.22         5.10 o                         
   4   0 -17          4.81          6.01         6.23 o                         
   5   0 -17          6.54         13.55         7.54 o                         
  -5   1 -17          0.11         -1.64         2.61 o                         
  -4   1 -17          1.27          0.02         2.48 o                         
  -3   1 -17          2.38          3.66         2.25 o                         
  -2   1 -17         14.18         12.90         2.67 o                         
  -1   1 -17         13.68         12.69         2.60 o                         
   0   1 -17         24.60         26.90         4.33 o                         
   1   1 -17         39.16         35.18         7.87 o                         
   2   1 -17         22.94         27.10         5.63 o                         
   3   1 -17         37.17         33.77         5.72 o                         
   4   1 -17          7.51          3.39         6.56 o                         
   5   1 -17          1.00          2.51         7.00 o                         
  -4   2 -17          9.48          7.51         3.10 o                         
  -3   2 -17         29.41         35.56         3.92 o                         
  -2   2 -17          9.72          7.36         2.62 o                         
  -1   2 -17         38.59         36.89         5.85 o                         
   0   2 -17         22.84         21.26         4.51 o                         
   1   2 -17          7.41          9.04         3.47 o                         
   2   2 -17         13.98         18.74         4.48 o                         
   3   2 -17          6.24          8.48         4.70 o                         
   4   2 -17          1.82          8.96         7.10 o                         
  -3   3 -17         13.03         15.48         3.66 o                         
  -2   3 -17         12.16         15.35         3.10 o                         
  -1   3 -17          0.23         -0.58         3.75 o                         
   0   3 -17         23.71         26.76         5.18 o                         
   1   3 -17          9.43          1.20         5.47 o                         
   2   3 -17         28.17         29.33         5.25 o                         
   3   3 -17         13.76         18.37         5.26 o                         
  -2   4 -17          8.45         11.35         3.38 o                         
  -1   4 -17         15.97         11.34         4.91 o                         
   0   4 -17         15.19         18.69         4.49 o                         
   1   4 -17          6.27          8.69         4.56 o                         
   2   4 -17          5.43          8.26         4.48 o                         
   3   4 -17          0.65          1.97         3.70 o                         
   0   5 -17          1.47         -1.11         4.09 o                         
  -1 -10 -16          8.42         15.79         4.65 o                         
   0 -10 -16          0.11          2.40         3.94 o                         
  -3  -9 -16         61.02         69.22         5.32 o                         
  -2  -9 -16          7.72          3.44         3.42 o                         
  -1  -9 -16          8.13          3.80         4.35 o                         
   0  -9 -16         40.80         45.33         5.24 o                         
   1  -9 -16         35.55         35.19         4.75 o                         
   2  -9 -16          8.57          9.89         3.54 o                         
  -4  -8 -16         19.60         20.43         3.79 o                         
  -3  -8 -16         19.20         23.89         2.97 o                         
  -2  -8 -16          4.16          2.87         2.58 o                         
  -1  -8 -16         13.06         14.66         3.69 o                         
   0  -8 -16         90.84         99.07         6.97 o                         
   1  -8 -16          7.64         10.88         3.62 o                         
   2  -8 -16          7.59          8.99         3.73 o                         
   3  -8 -16         17.28         20.28         4.44 o                         
  -5  -7 -16         22.68         19.79         8.53 o                         
  -4  -7 -16         40.60         39.28         9.51 o                         
  -3  -7 -16         37.72         36.24         2.71 o                         
  -2  -7 -16         51.59         57.96         3.40 o                         
  -1  -7 -16          5.39          4.89         2.45 o                         
   0  -7 -16         51.24         61.40         5.36 o                         
   1  -7 -16         36.49         33.11         4.40 o                         
   2  -7 -16          5.28          6.37         4.37 o                         
   3  -7 -16         24.69         37.04         5.18 o                         
   4  -7 -16         13.99         10.82         6.78 o                         
  -5  -6 -16         10.69         11.81         7.76 o                         
  -4  -6 -16          2.39         -3.44         4.59 o                         
  -3  -6 -16         61.35         69.97         5.48 o                         
  -2  -6 -16         55.01         61.75         4.92 o                         
  -1  -6 -16          0.77         -0.63         1.48 o                         
   0  -6 -16          3.25          3.31         2.61 o                         
   1  -6 -16         34.07         31.71         3.98 o                         
   2  -6 -16         59.58         59.60        13.88 o                         
   3  -6 -16         62.30         73.13         6.49 o                         
   4  -6 -16         10.87          9.62         6.67 o                         
   5  -6 -16          7.18         20.99         8.42 o                         
  -6  -5 -16          6.39         -4.26         6.67 o                         
  -5  -5 -16          3.90         -1.86         6.12 o                         
  -4  -5 -16         24.90         27.65         5.82 o                         
  -3  -5 -16         59.84         55.78         5.04 o                         
  -2  -5 -16         51.10         59.17         4.59 o                         
  -1  -5 -16         29.45         30.40         3.98 o                         
   0  -5 -16        193.59        214.86         6.18 o                         
   1  -5 -16          3.47          2.62         2.83 o                         
   2  -5 -16         25.34         29.82         4.87 o                         
   3  -5 -16         12.61         14.98         5.90 o                         
   4  -5 -16          7.31          8.09         6.45 o                         
   5  -5 -16         12.57         19.57         8.31 o                         
  -6  -4 -16          6.32         -2.19         6.34 o                         
  -5  -4 -16         17.39          8.09         5.34 o                         
  -4  -4 -16         12.03          7.92         4.37 o                         
  -3  -4 -16        132.86        145.86         8.04 o                         
  -2  -4 -16        198.80        202.24         6.74 o                         
  -1  -4 -16        358.14        380.88         8.72 o                         
   0  -4 -16        315.49        316.19         5.08 o                         
   1  -4 -16         29.27         27.68         3.25 o                         
   2  -4 -16         18.14         19.62         3.71 o                         
   3  -4 -16         10.19         16.51         5.90 o                         
   4  -4 -16          6.85         10.93         6.56 o                         
   5  -4 -16          0.12          2.40         6.56 o                         
  -6  -3 -16          4.89          3.39         6.56 o                         
  -5  -3 -16         16.87         16.37         5.46 o                         
  -4  -3 -16         53.30         46.44         6.23 o                         
  -3  -3 -16        235.83        238.12         9.58 o                         
  -2  -3 -16        123.08        145.06         5.66 o                         
  -1  -3 -16         59.62         64.88         6.74 o                         
   0  -3 -16         27.43         27.19         3.10 o                         
   1  -3 -16        163.90        171.02         6.90 o                         
   2  -3 -16         63.86         58.39         7.05 o                         
   3  -3 -16          4.29          3.50         4.81 o                         
   4  -3 -16         30.44         45.70         8.64 o                         
   5  -3 -16          6.72          6.56         5.68 o                         
  -6  -2 -16         15.87         14.21         7.54 o                         
  -5  -2 -16         16.37         18.90         5.69 o                         
  -4  -2 -16        108.43         97.14         8.86 o                         
  -3  -2 -16          7.86         11.02         3.80 o                         
  -2  -2 -16          6.44         10.27         2.82 o                         
  -1  -2 -16         71.68         73.03         4.45 o                         
   0  -2 -16        868.84        878.23         9.22 o                         
   1  -2 -16        443.09        438.44        22.23 o                         
   2  -2 -16        128.51        141.75         7.20 o                         
   3  -2 -16         76.19         84.21         9.19 o                         
   4  -2 -16         55.34         65.38         9.73 o                         
   5  -2 -16         10.36         22.41         8.31 o                         
  -6  -1 -16         13.97         20.08         3.62 o                         
  -5  -1 -16         25.33         30.96         5.67 o                         
  -4  -1 -16          0.69         -2.70         4.06 o                         
  -3  -1 -16         20.41         21.45         4.57 o                         
  -2  -1 -16         93.56         82.83         4.41 o                         
  -1  -1 -16         15.77         15.95         1.46 o                         
   0  -1 -16         33.54         34.50         3.20 o                         
   1  -1 -16         23.51         28.70         3.08 o                         
   2  -1 -16         53.98         57.75         5.74 o                         
   3  -1 -16          0.08          0.22         4.81 o                         
   4  -1 -16         34.13         41.33         8.42 o                         
   5  -1 -16         45.66         41.33         9.73 o                         
  -5   0 -16         25.42         24.79         3.36 o                         
  -4   0 -16         14.92         19.67         2.65 o                         
  -3   0 -16         68.90         70.10         2.30 o                         
  -2   0 -16         64.38         63.57         2.49 o                         
  -1   0 -16         23.10         23.36         1.89 o                         
   0   0 -16         30.59         38.64         3.94 o                         
   1   0 -16        113.01        124.72         5.27 o                         
   2   0 -16         21.99         21.73         4.21 o                         
   3   0 -16          3.83          1.86         5.03 o                         
   4   0 -16         42.86         46.14         9.08 o                         
   5   0 -16          2.86          0.55         6.67 o                         
  -5   1 -16         17.77         15.26         3.60 o                         
  -4   1 -16         17.76         13.64         3.02 o                         
  -3   1 -16          7.57          5.48         2.46 o                         
  -2   1 -16          1.71         -0.27         2.08 o                         
  -1   1 -16          5.10          4.78         1.72 o                         
   0   1 -16         38.29         39.21         6.12 o                         
   1   1 -16         47.30         38.12         4.75 o                         
   2   1 -16         32.24         25.26         4.33 o                         
   3   1 -16         15.69         17.35         4.37 o                         
   4   1 -16          0.50          0.33         5.90 o                         
   5   1 -16          6.05         13.01         8.31 o                         
  -5   2 -16          4.93          0.86         3.51 o                         
  -4   2 -16          1.31          0.69         3.01 o                         
  -3   2 -16          9.76          9.80         3.14 o                         
  -2   2 -16         15.08         15.71         2.84 o                         
  -1   2 -16         90.69         89.41         4.36 o                         
   0   2 -16         22.70         22.99         4.17 o                         
   1   2 -16          5.76          7.55         3.38 o                         
   2   2 -16         16.45         14.59         3.89 o                         
   3   2 -16         47.21         52.06         6.14 o                         
   4   2 -16         20.72         25.58         7.98 o                         
   5   2 -16          2.74          0.66         7.11 o                         
  -4   3 -16         11.93         16.46         3.89 o                         
  -3   3 -16          2.20          1.89         2.95 o                         
  -2   3 -16         12.08          7.93         3.65 o                         
  -1   3 -16         23.20         19.25         4.30 o                         
   0   3 -16        101.11        102.81         7.02 o                         
   1   3 -16         89.85         81.92        10.06 o                         
   2   3 -16         43.50         50.50        11.91 o                         
   3   3 -16         20.47         24.39         7.76 o                         
   4   3 -16         13.32          7.43         7.43 o                         
  -3   4 -16          3.77          3.69         3.43 o                         
  -2   4 -16          4.37          3.45         2.69 o                         
  -1   4 -16          4.60         -0.68         3.67 o                         
   0   4 -16          9.71         10.07         4.36 o                         
   1   4 -16         25.92         31.94         5.46 o                         
   2   4 -16         21.62         17.81         4.88 o                         
   3   4 -16          5.66          9.80         4.75 o                         
  -2   5 -16         17.24         25.83         5.08 o                         
  -1   5 -16          1.22          2.90         4.17 o                         
   0   5 -16         10.77          5.85         4.29 o                         
   1   5 -16          6.02          9.98         4.50 o                         
   2   5 -16          6.97         13.66         6.01 o                         
  -2 -10 -15          0.67          3.79         3.99 o                         
  -1 -10 -15          1.77          4.40         4.14 o                         
   0 -10 -15          2.38          1.46         4.04 o                         
   1 -10 -15          0.45          3.61         5.68 o                         
  -4  -9 -15          3.93          6.92         3.76 o                         
  -3  -9 -15         13.98         21.07         3.86 o                         
  -2  -9 -15          6.08          7.80         3.78 o                         
  -1  -9 -15          1.37         -3.52         2.71 o                         
   0  -9 -15          3.27          3.23         3.62 o                         
   1  -9 -15         15.59         23.83         7.11 o                         
   2  -9 -15          2.89          6.78         6.01 o                         
   3  -9 -15         23.77         33.34         8.96 o                         
  -5  -8 -15         16.81         12.15         9.62 o                         
  -4  -8 -15          0.69         -3.01         2.98 o                         
  -3  -8 -15          0.13         -0.77         2.24 o                         
  -2  -8 -15          2.06          3.14         2.76 o                         
  -1  -8 -15          4.14          1.57         2.53 o                         
   0  -8 -15         17.72         17.55         3.07 o                         
   1  -8 -15         20.67         22.89         3.86 o                         
   2  -8 -15         12.05         12.99         3.91 o                         
   3  -8 -15          6.99         11.06         3.98 o                         
   4  -8 -15          4.87         11.04         7.54 o                         
  -5  -7 -15          0.76          0.85         4.04 o                         
  -4  -7 -15         33.78         36.85         4.10 o                         
  -3  -7 -15         30.60         23.86         2.70 o                         
  -2  -7 -15        182.26        192.52         5.37 o                         
  -1  -7 -15          2.04          1.00         2.26 o                         
   0  -7 -15         41.93         48.09         4.56 o                         
   1  -7 -15         36.59         31.12         4.08 o                         
   2  -7 -15          1.93          1.88         2.97 o                         
   3  -7 -15          6.89          6.42         5.30 o                         
   4  -7 -15         21.22         33.13         8.75 o                         
  -6  -6 -15          1.77         -1.23         2.66 o                         
  -5  -6 -15          2.10         -0.16         2.34 o                         
  -4  -6 -15          2.74          2.32         2.65 o                         
  -3  -6 -15         67.00         65.67         1.90 o                         
  -2  -6 -15        144.36        140.28         3.44 o                         
  -1  -6 -15         16.38         14.46         1.83 o                         
   0  -6 -15          3.10          2.13         1.80 o                         
   1  -6 -15         52.45         56.33         4.98 o                         
   2  -6 -15         41.39         38.67         4.68 o                         
   3  -6 -15        301.29        324.79        16.00 o                         
   4  -6 -15         26.05         38.92         7.87 o                         
   5  -6 -15          2.27          1.31         6.89 o                         
  -6  -5 -15          1.34         -0.19         5.90 o                         
  -5  -5 -15         33.73         36.90         6.23 o                         
  -4  -5 -15         16.47         19.24         4.31 o                         
  -3  -5 -15         22.80         29.33         5.93 o                         
  -2  -5 -15         88.42         95.64         7.20 o                         
  -1  -5 -15         22.29         20.49         1.49 o                         
   0  -5 -15        180.53        188.12         4.92 o                         
   1  -5 -15        157.51        158.52         5.39 o                         
   2  -5 -15        122.86        123.13         6.93 o                         
   3  -5 -15         81.08         85.42        10.39 o                         
   4  -5 -15         35.78         47.34         8.97 o                         
   5  -5 -15         19.32         24.71         8.53 o                         
  -6  -4 -15          8.87          7.69         2.78 o                         
  -5  -4 -15         23.72         14.43         5.69 o                         
  -4  -4 -15         44.18         35.98         6.51 o                         
  -3  -4 -15         97.65         96.92         6.99 o                         
  -2  -4 -15        110.89        112.00         5.11 o                         
  -1  -4 -15        461.49        444.15         9.11 o                         
   0  -4 -15        259.47        257.37         4.76 o                         
   1  -4 -15        153.09        157.31         5.20 o                         
   2  -4 -15        122.30        127.98         5.97 o                         
   3  -4 -15        125.91        147.61        10.94 o                         
   4  -4 -15         10.30          7.87         6.12 o                         
   5  -4 -15         19.60         24.93         8.42 o                         
   6  -4 -15          3.03         10.38         6.89 o                         
  -6  -3 -15         26.20         27.79         3.65 o                         
  -5  -3 -15          7.56          4.89         4.76 o                         
  -4  -3 -15         21.03         28.21         5.36 o                         
  -3  -3 -15         46.59         46.89         5.62 o                         
  -2  -3 -15         54.62         48.41         4.12 o                         
  -1  -3 -15        159.57        178.15         5.93 o                         
   0  -3 -15        130.12        133.21         3.39 o                         
   1  -3 -15        415.62        394.81         7.67 o                         
   2  -3 -15         26.70         24.87         3.27 o                         
   3  -3 -15         35.55         38.27         7.11 o                         
   4  -3 -15         34.84         39.03         7.33 o                         
   5  -3 -15          7.30          3.72         6.89 o                         
   6  -3 -15          5.91          7.00         6.34 o                         
  -6  -2 -15         55.04         56.46         4.81 o                         
  -5  -2 -15         22.85         23.44         2.44 o                         
  -4  -2 -15         86.47         89.47         6.85 o                         
  -3  -2 -15         11.28         12.06         5.79 o                         
  -2  -2 -15        152.93        140.38         5.41 o                         
  -1  -2 -15        302.87        307.75        11.19 o                         
   0  -2 -15        341.76        352.71         6.40 o                         
   1  -2 -15        227.15        233.18         6.60 o                         
   2  -2 -15        168.43        179.22         6.24 o                         
   3  -2 -15         14.57         15.96         5.79 o                         
   4  -2 -15         29.92         37.72         8.09 o                         
   5  -2 -15         12.92          5.47         5.47 o                         
   6  -2 -15         23.77         33.02         9.73 o                         
  -6  -1 -15         15.09         18.03         3.94 o                         
  -5  -1 -15         18.65         20.30         2.88 o                         
  -4  -1 -15         16.03         14.44         1.09 o                         
  -3  -1 -15         38.91         38.85         4.90 o                         
  -2  -1 -15         46.27         51.45         5.11 o                         
  -1  -1 -15        128.46        135.94         3.92 o                         
   0  -1 -15         27.81         31.12         2.36 o                         
   1  -1 -15        319.49        310.45         6.99 o                         
   2  -1 -15        231.71        258.39         7.41 o                         
   3  -1 -15        121.38        118.94        10.18 o                         
   4  -1 -15         18.39         21.65         7.43 o                         
   5  -1 -15         15.46         19.79         8.09 o                         
   6  -1 -15          0.18         -0.44         7.54 o                         
  -6   0 -15          9.11          9.76         3.87 o                         
  -5   0 -15         22.02         21.52         3.47 o                         
  -4   0 -15         10.35          8.08         2.38 o                         
  -3   0 -15          3.46          3.95         1.34 o                         
  -2   0 -15        146.01        147.78         3.38 o                         
  -1   0 -15          9.71          8.90         1.47 o                         
   0   0 -15         17.53         21.25         5.52 o                         
   1   0 -15          9.57          7.82         2.61 o                         
   2   0 -15        203.86        232.09         6.96 o                         
   3   0 -15        128.63        131.75        10.72 o                         
   4   0 -15         16.37         23.83         7.76 o                         
   5   0 -15          5.61          6.01         7.32 o                         
   6   0 -15          6.23          6.34         7.87 o                         
  -6   1 -15          4.26          1.73         4.54 o                         
  -5   1 -15          5.61          2.48         3.20 o                         
  -4   1 -15         35.64         42.00         3.97 o                         
  -3   1 -15         56.41         58.90         4.11 o                         
  -2   1 -15         56.27         55.35         2.95 o                         
  -1   1 -15         22.46         21.81         2.20 o                         
   0   1 -15         44.83         38.20         4.36 o                         
   1   1 -15         14.52         21.93         3.13 o                         
   2   1 -15         33.02         35.68         5.03 o                         
   3   1 -15         16.30         16.51         6.23 o                         
   4   1 -15        145.70        174.76        13.79 o                         
   5   1 -15          3.28          1.75         5.25 o                         
   6   1 -15          8.03         15.41         9.07 o                         
  -5   2 -15          8.47         14.86         3.97 o                         
  -4   2 -15          9.72          3.34         2.65 o                         
  -3   2 -15          5.65          3.82         2.56 o                         
  -2   2 -15         19.81         22.06         3.24 o                         
  -1   2 -15         49.66         51.48         3.72 o                         
   0   2 -15          2.23          2.28         3.28 o                         
   1   2 -15          4.92          2.53         3.02 o                         
   2   2 -15         10.50         14.64         4.17 o                         
   3   2 -15         84.17         86.40        10.72 o                         
   4   2 -15         21.62         26.35         8.42 o                         
   5   2 -15          0.52          2.95         7.43 o                         
  -5   3 -15         12.29         14.29         3.99 o                         
  -4   3 -15          7.92          9.99         4.88 o                         
  -3   3 -15         43.97         46.92         4.60 o                         
  -2   3 -15         19.58         25.70         3.50 o                         
  -1   3 -15          9.87          6.04         2.60 o                         
   0   3 -15         17.92         19.87         4.50 o                         
   1   3 -15         23.40         21.02         4.43 o                         
   2   3 -15          4.48          0.98         3.13 o                         
   3   3 -15          3.54          7.31         3.76 o                         
   4   3 -15         53.88         66.15        11.37 o                         
   5   3 -15         10.90         20.11         7.54 o                         
  -4   4 -15         18.63         10.99         5.14 o                         
  -3   4 -15          4.07          0.59         3.00 o                         
  -2   4 -15          4.55          2.52         2.77 o                         
  -1   4 -15         14.53         15.06         3.02 o                         
   0   4 -15         41.10         38.37         5.35 o                         
   1   4 -15         12.27          9.62         4.59 o                         
   2   4 -15         20.77         19.62         8.53 o                         
   3   4 -15         13.00         13.12         4.91 o                         
   4   4 -15         27.57         45.92        10.39 o                         
  -3   5 -15          1.40         -2.24         4.81 o                         
  -2   5 -15         14.35         13.89         5.06 o                         
  -1   5 -15          8.00          8.43         4.44 o                         
   0   5 -15         14.75         11.80         4.57 o                         
   1   5 -15         36.83         33.31         5.54 o                         
   2   5 -15         10.40         12.90         5.79 o                         
   3   5 -15         14.20         18.17         5.18 o                         
  -1   6 -15          2.51          2.18         4.42 o                         
   0   6 -15          6.21          9.90         4.70 o                         
   1   6 -15          9.56         13.11         8.96 o                         
   2   6 -15          2.30          0.28         4.00 o                         
  -3 -10 -14          1.90          4.81         5.57 o                         
  -2 -10 -14          4.42          5.31         4.29 o                         
  -1 -10 -14         18.15         17.52         4.76 o                         
   0 -10 -14         14.11         14.05         4.59 o                         
   1 -10 -14          6.90          7.98         6.34 o                         
   2 -10 -14          7.47          4.37         6.78 o                         
  -4  -9 -14          7.94          6.81         3.89 o                         
  -3  -9 -14         12.59         18.21         5.29 o                         
  -2  -9 -14         12.16          8.23         4.12 o                         
  -1  -9 -14         26.87         26.74         5.74 o                         
   0  -9 -14         14.66         15.63         4.12 o                         
   1  -9 -14         21.48         24.27         7.00 o                         
   2  -9 -14          0.06         -3.39         5.57 o                         
   3  -9 -14          9.32         11.04         7.32 o                         
  -5  -8 -14          2.60          4.23         3.43 o                         
  -4  -8 -14         11.63          9.92         3.99 o                         
  -3  -8 -14         40.59         48.36         4.37 o                         
  -2  -8 -14         29.76         29.95         3.71 o                         
  -1  -8 -14         27.84         26.64         5.30 o                         
   0  -8 -14         13.96         12.87         3.39 o                         
   1  -8 -14         44.18         47.59         4.64 o                         
   2  -8 -14         16.76         19.27         3.89 o                         
   3  -8 -14          4.40          5.67         3.56 o                         
   4  -8 -14         46.71         62.53        10.61 o                         
  -6  -7 -14          4.37          7.56         3.95 o                         
  -5  -7 -14          8.72          8.37         3.39 o                         
  -4  -7 -14          4.04          5.54         3.18 o                         
  -3  -7 -14          8.09          7.13         2.40 o                         
  -2  -7 -14          3.41          0.59         2.15 o                         
  -1  -7 -14         11.18          8.10         2.61 o                         
   0  -7 -14        216.98        224.38         7.67 o                         
   1  -7 -14          5.68          8.97         2.97 o                         
   2  -7 -14          8.53          5.28         3.28 o                         
   3  -7 -14         72.32         79.18        10.39 o                         
   4  -7 -14         53.03         58.06        10.28 o                         
   5  -7 -14          0.89         -2.62         6.78 o                         
  -6  -6 -14          3.30          4.39         3.47 o                         
  -5  -6 -14         37.82         35.70         4.17 o                         
  -4  -6 -14         43.70         38.10         3.53 o                         
  -3  -6 -14         44.71         37.91         2.77 o                         
  -2  -6 -14          8.81          5.75         1.50 o                         
  -1  -6 -14         28.50         22.86         2.09 o                         
   0  -6 -14         90.25         85.77         4.07 o                         
   1  -6 -14         56.15         53.55         3.87 o                         
   2  -6 -14         15.07         18.03         3.73 o                         
   3  -6 -14         47.80         62.32         8.97 o                         
   4  -6 -14         22.81         26.89         7.98 o                         
   5  -6 -14         10.16         13.01         7.98 o                         
  -6  -5 -14          1.06          3.18         3.14 o                         
  -5  -5 -14         27.75         29.10         3.66 o                         
  -4  -5 -14         19.95         20.43         1.61 o                         
  -3  -5 -14        211.46        205.79         7.07 o                         
  -2  -5 -14         78.41         73.37         5.42 o                         
  -1  -5 -14         50.80         50.83         2.21 o                         
   0  -5 -14         72.53         70.44         4.60 o                         
   1  -5 -14         88.11         85.04         4.08 o                         
   2  -5 -14         27.52         29.05         3.50 o                         
   3  -5 -14         44.54         50.96         8.09 o                         
   4  -5 -14        102.99        112.78        11.71 o                         
   5  -5 -14          4.20          3.61         5.25 o                         
   6  -5 -14          3.96         11.81         8.42 o                         
  -6  -4 -14         11.65         12.61         6.78 o                         
  -5  -4 -14         20.99         22.28         2.98 o                         
  -4  -4 -14          1.80         -3.90         3.96 o                         
  -3  -4 -14         19.60         19.94         4.67 o                         
  -2  -4 -14        218.41        227.07         6.78 o                         
  -1  -4 -14         24.50         24.60         3.50 o                         
   0  -4 -14         45.64         47.53         2.60 o                         
   1  -4 -14         85.07         79.57         3.95 o                         
   2  -4 -14         24.36         29.63         3.46 o                         
   3  -4 -14        184.07        196.49         8.48 o                         
   4  -4 -14        112.29        108.64        10.07 o                         
   5  -4 -14         13.50         14.54         7.65 o                         
   6  -4 -14         34.63         40.67        10.71 o                         
  -7  -3 -14          4.27          8.90         4.06 o                         
  -6  -3 -14          4.99         10.41         3.30 o                         
  -5  -3 -14         33.66         38.22         3.47 o                         
  -4  -3 -14         23.16         29.40         5.28 o                         
  -3  -3 -14         42.83         41.68         5.28 o                         
  -2  -3 -14         49.23         50.08         4.02 o                         
  -1  -3 -14         16.61         11.61         3.35 o                         
   0  -3 -14        152.64        149.37         3.38 o                         
   1  -3 -14        594.52        587.32         9.36 o                         
   2  -3 -14         38.05         41.79         3.70 o                         
   3  -3 -14        162.30        196.74         8.58 o                         
   4  -3 -14         48.66         56.53         9.08 o                         
   5  -3 -14          5.41          0.87         6.78 o                         
   6  -3 -14         24.91         26.79         9.84 o                         
  -7  -2 -14         31.80         39.72         5.34 o                         
  -6  -2 -14         23.33         28.99         4.23 o                         
  -5  -2 -14         18.93         18.16         2.79 o                         
  -4  -2 -14        180.95        185.60         8.50 o                         
  -3  -2 -14         95.85         87.37         6.39 o                         
  -2  -2 -14        210.67        207.24         6.56 o                         
  -1  -2 -14        174.21        180.30         5.30 o                         
   0  -2 -14         75.73         78.35         3.06 o                         
   1  -2 -14          4.04          0.10         1.81 o                         
   2  -2 -14         47.61         45.08         3.76 o                         
   3  -2 -14         19.25         25.86         4.71 o                         
   4  -2 -14         69.22         65.18         9.52 o                         
   5  -2 -14         14.96         12.03         7.54 o                         
   6  -2 -14          8.49         11.70         8.20 o                         
  -6  -1 -14         17.66         21.38         3.99 o                         
  -5  -1 -14         20.20         15.75         2.88 o                         
  -4  -1 -14         53.10         50.80         2.37 o                         
  -3  -1 -14        143.21        144.46         7.44 o                         
  -2  -1 -14         35.23         35.19         3.30 o                         
  -1  -1 -14        151.62        154.55         2.48 o                         
   0  -1 -14         33.36         43.99         3.52 o                         
   1  -1 -14         33.11         35.83         3.06 o                         
   2  -1 -14        184.46        173.98         5.85 o                         
   3  -1 -14        188.81        218.39         8.78 o                         
   4  -1 -14         84.93         98.77        10.94 o                         
   5  -1 -14         21.91         34.00         8.86 o                         
   6  -1 -14         25.64         27.44         9.18 o                         
  -6   0 -14         36.53         33.28         5.12 o                         
  -5   0 -14         52.56         51.03         4.30 o                         
  -4   0 -14         39.67         39.25         3.66 o                         
  -3   0 -14         51.94         57.36         2.63 o                         
  -2   0 -14         11.44          8.97         2.26 o                         
  -1   0 -14         18.32         16.48         1.67 o                         
   0   0 -14         89.15         68.48         5.03 o                         
   1   0 -14          1.68          2.86         2.26 o                         
   2   0 -14        229.50        212.55         6.69 o                         
   3   0 -14        110.71        137.95         7.58 o                         
   4   0 -14         76.31         90.56        10.94 o                         
   5   0 -14          5.29          5.90         5.47 o                         
   6   0 -14         21.73         34.33        10.28 o                         
  -6   1 -14          9.10         14.57         4.60 o                         
  -5   1 -14         27.59         26.87         4.94 o                         
  -4   1 -14          2.18          0.15         2.54 o                         
  -3   1 -14          0.23         -0.13         3.08 o                         
  -2   1 -14         20.63         24.64         2.85 o                         
  -1   1 -14         25.38         26.65         1.98 o                         
   0   1 -14          3.72          1.58         3.83 o                         
   1   1 -14        191.62        189.75         5.93 o                         
   2   1 -14         40.47         38.49         3.97 o                         
   3   1 -14        117.55        115.70         7.39 o                         
   4   1 -14        260.86        295.67        16.76 o                         
   5   1 -14          3.02          7.21         7.32 o                         
   6   1 -14          7.51          9.40         6.78 o                         
  -6   2 -14         15.02         12.79         4.86 o                         
  -5   2 -14         40.78         40.61         4.87 o                         
  -4   2 -14          5.18          2.93         2.94 o                         
  -3   2 -14         19.95         12.91         3.14 o                         
  -2   2 -14         49.80         47.56         3.18 o                         
  -1   2 -14         24.01         22.03         2.43 o                         
   0   2 -14         35.29         36.25         3.77 o                         
   1   2 -14          9.89          9.68         2.57 o                         
   2   2 -14          9.53          8.99         3.04 o                         
   3   2 -14         22.55         21.76         7.11 o                         
   4   2 -14         72.99        104.99        12.58 o                         
   5   2 -14          0.60          6.89         7.65 o                         
   6   2 -14          5.66          7.76         8.53 o                         
  -5   3 -14          8.67         14.76         4.83 o                         
  -4   3 -14          8.78          9.86         3.30 o                         
  -3   3 -14         11.58          7.66         3.05 o                         
  -2   3 -14          2.56          2.16         2.73 o                         
  -1   3 -14          3.80          2.40         2.34 o                         
   0   3 -14         17.58         13.34         4.03 o                         
   1   3 -14         67.39         85.39         7.93 o                         
   2   3 -14         33.41         41.89         5.47 o                         
   3   3 -14         46.64         42.65         9.08 o                         
   4   3 -14         23.15         19.35         6.78 o                         
   5   3 -14          9.67          9.40         6.56 o                         
  -5   4 -14          5.59         -0.68         4.36 o                         
  -4   4 -14         15.25         12.35         4.78 o                         
  -3   4 -14         16.49         11.33         4.70 o                         
  -2   4 -14         18.26         20.66         4.33 o                         
  -1   4 -14          4.31          1.14         3.90 o                         
   0   4 -14          0.48          2.15         3.43 o                         
   1   4 -14          8.39         12.68         4.70 o                         
   2   4 -14         16.77         22.94         4.72 o                         
   3   4 -14          4.45          5.29         4.06 o                         
   4   4 -14         46.96         73.69        12.14 o                         
   5   4 -14          8.29         13.23         8.96 o                         
  -4   5 -14          0.36         -3.97         7.76 o                         
  -3   5 -14         15.59         16.38         5.27 o                         
  -2   5 -14         20.13         20.97         5.06 o                         
  -1   5 -14          8.79          3.22         3.94 o                         
   0   5 -14          1.69         -2.57         3.40 o                         
   1   5 -14         17.10         20.48         4.71 o                         
   2   5 -14          0.54          1.40         3.66 o                         
   3   5 -14         30.54         28.20         5.69 o                         
   4   5 -14         19.20         25.36         9.62 o                         
  -3   6 -14          3.93          2.44         7.71 o                         
  -2   6 -14         14.04          9.13         4.93 o                         
  -1   6 -14         14.35          9.77         5.25 o                         
   0   6 -14          0.90         -4.60         5.14 o                         
   1   6 -14         29.41         31.44         5.34 o                         
   2   6 -14         12.49         16.18         5.79 o                         
   3   6 -14         30.77         35.81         6.03 o                         
   0   7 -14          0.27          0.79         4.18 o                         
  -1 -11 -13          3.54          2.14         3.27 o                         
   0 -11 -13          1.55          0.17         4.65 o                         
  -3 -10 -13          2.87          0.11         4.92 o                         
  -2 -10 -13          7.59          4.55         4.09 o                         
  -1 -10 -13          0.17         -0.34         3.64 o                         
   0 -10 -13          9.53          3.10         6.78 o                         
   1 -10 -13         11.02         15.19         7.11 o                         
   2 -10 -13          2.17         -1.09         6.01 o                         
  -4  -9 -13          8.29         12.59         4.83 o                         
  -3  -9 -13         22.91         23.13         4.83 o                         
  -2  -9 -13         11.94         11.69         4.17 o                         
  -1  -9 -13         29.35         35.06         4.95 o                         
   0  -9 -13          4.31          5.47         3.33 o                         
   1  -9 -13         50.71         63.41         9.51 o                         
   2  -9 -13         17.04         20.22         7.22 o                         
   3  -9 -13         15.93         18.26         7.98 o                         
   4  -9 -13         15.54         18.04         8.64 o                         
  -5  -8 -13         10.13         10.39         3.96 o                         
  -4  -8 -13          6.07          7.20         3.96 o                         
  -3  -8 -13          9.52         13.03         3.20 o                         
  -2  -8 -13         13.92          8.33         2.81 o                         
  -1  -8 -13          1.62          0.27         2.46 o                         
   0  -8 -13        109.47        110.28         5.86 o                         
   1  -8 -13         14.04         11.46         3.77 o                         
   2  -8 -13         55.13         59.81         5.08 o                         
   3  -8 -13          1.80          4.17         3.37 o                         
   4  -8 -13         31.45         47.23        10.28 o                         
  -6  -7 -13         14.87         20.88         4.77 o                         
  -5  -7 -13          0.87         -0.38         4.32 o                         
  -4  -7 -13         60.34         66.05         5.54 o                         
  -3  -7 -13          7.52          5.08         2.31 o                         
  -2  -7 -13          5.39          4.62         2.30 o                         
  -1  -7 -13         19.00         18.81         2.41 o                         
   0  -7 -13         60.74         66.49         4.73 o                         
   1  -7 -13         30.04         32.32         4.04 o                         
   2  -7 -13        105.15         94.12         5.97 o                         
   3  -7 -13         22.28         35.20         8.20 o                         
   4  -7 -13         10.63         10.60         7.32 o                         
   5  -7 -13         21.70         21.21         8.96 o                         
  -6  -6 -13          0.23          0.18         3.37 o                         
  -5  -6 -13          4.33          0.60         3.22 o                         
  -4  -6 -13         46.10         49.39         4.75 o                         
  -3  -6 -13         24.69         24.55         2.17 o                         
  -2  -6 -13        105.93         92.79         3.14 o                         
  -1  -6 -13          1.44          0.87         1.12 o                         
   0  -6 -13         18.46         21.06         2.71 o                         
   1  -6 -13          8.98         10.04         2.45 o                         
   2  -6 -13         13.80         16.83         3.01 o                         
   3  -6 -13        131.46        159.99        12.15 o                         
   4  -6 -13         68.44         73.92        10.72 o                         
   5  -6 -13          2.79         -0.44         7.00 o                         
   6  -6 -13          7.75          5.25         6.67 o                         
  -7  -5 -13          2.29          1.87         3.72 o                         
  -6  -5 -13         23.09         23.75         4.32 o                         
  -5  -5 -13         32.77         33.83         4.17 o                         
  -4  -5 -13          7.38         11.48         1.86 o                         
  -3  -5 -13         92.37         88.62         2.53 o                         
  -2  -5 -13         69.20         72.37         3.49 o                         
  -1  -5 -13         74.34         74.58         2.64 o                         
   0  -5 -13         52.37         49.34         4.25 o                         
   1  -5 -13         10.54          8.82         2.39 o                         
   2  -5 -13         39.28         36.07         3.63 o                         
   3  -5 -13         35.01         38.53         5.63 o                         
   4  -5 -13         91.75         99.54        11.38 o                         
   5  -5 -13         40.09         35.54         9.51 o                         
   6  -5 -13         24.52         27.00         9.73 o                         
  -7  -4 -13          0.07         -2.84         3.44 o                         
  -6  -4 -13         10.38          8.79        10.06 o                         
  -5  -4 -13         47.70         47.31         4.27 o                         
  -4  -4 -13          8.30          6.07         1.38 o                         
  -3  -4 -13         25.69         25.24         5.52 o                         
  -2  -4 -13        168.37        168.45         5.61 o                         
  -1  -4 -13         44.63         44.42         1.94 o                         
   0  -4 -13         15.78         18.25         1.90 o                         
   1  -4 -13        218.35        249.58         5.98 o                         
   2  -4 -13         77.73         70.75         5.14 o                         
   3  -4 -13         10.20          8.44         3.83 o                         
   4  -4 -13        244.32        287.32        15.67 o                         
   5  -4 -13         65.02         75.45        11.37 o                         
   6  -4 -13         29.03         25.58         8.09 o                         
  -7  -3 -13          3.82          5.92         3.98 o                         
  -6  -3 -13         53.67         50.95         6.34 o                         
  -5  -3 -13         24.43         25.63         3.46 o                         
  -4  -3 -13         60.52         52.67         1.87 o                         
  -3  -3 -13         20.88         23.65         4.17 o                         
  -2  -3 -13         33.69         37.78         3.57 o                         
  -1  -3 -13        227.01        231.43         5.99 o                         
   0  -3 -13         65.21         68.26         2.53 o                         
   1  -3 -13        104.61        105.46         5.55 o                         
   2  -3 -13        180.07        186.23         6.14 o                         
   3  -3 -13         35.99         34.55         4.79 o                         
   4  -3 -13        165.54        189.26        13.14 o                         
   5  -3 -13         77.07         86.51        11.05 o                         
   6  -3 -13          1.57          5.68         7.76 o                         
  -7  -2 -13         35.40         43.51         8.15 o                         
  -6  -2 -13         16.73         20.34         6.56 o                         
  -5  -2 -13          7.73          5.42         2.84 o                         
  -4  -2 -13         66.93         63.29         3.60 o                         
  -3  -2 -13         55.72         57.13         5.29 o                         
  -2  -2 -13          4.78          6.14         2.57 o                         
  -1  -2 -13         90.89         90.47         4.08 o                         
   0  -2 -13        101.17         98.19         2.74 o                         
   1  -2 -13        403.40        416.55         7.49 o                         
   2  -2 -13         20.62         24.22         4.10 o                         
   3  -2 -13         48.86         56.39         4.23 o                         
   4  -2 -13         11.71         12.55         3.83 o                         
   5  -2 -13         23.48         30.50         7.33 o                         
   6  -2 -13          5.38         17.49         8.96 o                         
   7  -2 -13         15.57         23.28        10.17 o                         
  -7  -1 -13         68.92         85.29         7.25 o                         
  -6  -1 -13         40.92         35.66         4.67 o                         
  -5  -1 -13        121.69        130.44         5.55 o                         
  -4  -1 -13        104.90        108.43         3.34 o                         
  -3  -1 -13         15.51         16.26         1.64 o                         
  -2  -1 -13        124.70        131.29         6.26 o                         
  -1  -1 -13         34.88         38.34         1.67 o                         
   0  -1 -13        243.58        228.90         4.14 o                         
   1  -1 -13         31.41         38.36         3.05 o                         
   2  -1 -13        181.51        189.79         7.05 o                         
   3  -1 -13         15.94         16.48         5.63 o                         
   4  -1 -13        185.82        191.81        18.12 o                         
   5  -1 -13         27.09         36.63         8.97 o                         
   6  -1 -13          1.40          5.36         6.01 o                         
   7  -1 -13          2.15          2.30         8.96 o                         
  -7   0 -13         68.66         82.14         7.25 o                         
  -6   0 -13         23.81         31.03         5.04 o                         
  -5   0 -13         29.95         27.81         3.55 o                         
  -4   0 -13          3.16         -0.49         1.70 o                         
  -3   0 -13         19.65         24.23         2.34 o                         
  -2   0 -13        100.21        100.58         2.90 o                         
  -1   0 -13         16.72         19.02         1.61 o                         
   0   0 -13         59.90         58.01         4.13 o                         
   1   0 -13        200.10        198.52         5.71 o                         
   2   0 -13        100.64         98.26         4.79 o                         
   3   0 -13        226.39        247.12         9.33 o                         
   4   0 -13         33.74         34.66         7.98 o                         
   5   0 -13         55.41         59.59        10.39 o                         
   6   0 -13         11.65         11.26         8.53 o                         
   7   0 -13          6.69         -0.22         8.85 o                         
  -6   1 -13         29.92         28.93         5.30 o                         
  -5   1 -13         18.78         23.36         3.79 o                         
  -4   1 -13         31.47         30.83         3.60 o                         
  -3   1 -13         47.18         47.13         3.71 o                         
  -2   1 -13          8.31          6.53         2.28 o                         
  -1   1 -13         69.92         83.05         2.66 o                         
   0   1 -13         56.78         69.95         4.58 o                         
   1   1 -13          7.19          9.67         2.39 o                         
   2   1 -13          9.00          8.45         1.98 o                         
   3   1 -13         81.58         91.90         6.38 o                         
   4   1 -13         25.82         31.05         6.78 o                         
   5   1 -13        138.54        167.63        15.10 o                         
   6   1 -13         16.27         16.94         7.76 o                         
  -6   2 -13         37.16         33.33         5.77 o                         
  -5   2 -13         24.96         24.12         4.78 o                         
  -4   2 -13         19.25         23.30         3.83 o                         
  -3   2 -13          3.00          1.52         2.10 o                         
  -2   2 -13         98.05         98.26         3.89 o                         
  -1   2 -13         30.73         36.26         2.77 o                         
   0   2 -13         67.54         66.94         4.78 o                         
   1   2 -13          7.73          4.62         2.33 o                         
   2   2 -13         35.94         41.86         4.00 o                         
   3   2 -13         12.49         12.61         3.01 o                         
   4   2 -13        100.46        105.56        12.03 o                         
   5   2 -13         28.62         22.19         8.97 o                         
   6   2 -13          6.53          8.53         8.74 o                         
  -6   3 -13          5.54          3.28         4.38 o                         
  -5   3 -13         14.94         19.64         4.78 o                         
  -4   3 -13         24.92         28.67         4.40 o                         
  -3   3 -13         12.47          8.82         3.31 o                         
  -2   3 -13          4.22          6.29         2.60 o                         
  -1   3 -13         39.73         36.31         3.01 o                         
   0   3 -13          1.40          0.90         1.78 o                         
   1   3 -13        158.39        159.70         6.23 o                         
   2   3 -13        119.55        112.92         5.88 o                         
   3   3 -13          8.32          4.92         4.81 o                         
   4   3 -13          2.79          4.26         5.25 o                         
   5   3 -13         70.31         84.42        11.92 o                         
   6   3 -13         25.50         22.63        10.28 o                         
  -5   4 -13         26.42         28.53         7.65 o                         
  -4   4 -13          6.02          3.19         4.53 o                         
  -3   4 -13         26.24         31.74         5.68 o                         
  -2   4 -13         20.83         23.51         4.72 o                         
  -1   4 -13          6.72         -0.59         3.42 o                         
   0   4 -13         24.06         22.54         4.43 o                         
   1   4 -13          1.98          2.40         4.15 o                         
   2   4 -13         15.93         14.25         3.82 o                         
   3   4 -13         51.79         48.44         9.95 o                         
   4   4 -13         23.58         23.61         9.07 o                         
   5   4 -13         10.22         17.05         9.18 o                         
  -4   5 -13          8.64          1.26         7.54 o                         
  -3   5 -13          1.20          4.05         4.44 o                         
  -2   5 -13         59.29         61.04         6.47 o                         
  -1   5 -13          1.16         -1.17         3.70 o                         
   0   5 -13          2.36          3.48         3.83 o                         
   1   5 -13         39.80         44.58         8.20 o                         
   2   5 -13         22.76         26.69         4.91 o                         
   3   5 -13         63.13         66.96         6.96 o                         
   4   5 -13         70.77         84.20        12.25 o                         
   5   5 -13          4.15         12.24         9.62 o                         
  -3   6 -13         46.46         42.54         6.62 o                         
  -2   6 -13         37.73         51.88         9.29 o                         
  -1   6 -13          3.49         -3.66         3.66 o                         
   0   6 -13          8.00          9.60         3.95 o                         
   1   6 -13         22.26         30.80         5.14 o                         
   2   6 -13         11.02         11.26         4.92 o                         
   3   6 -13          2.65          4.66         6.07 o                         
   4   6 -13          2.34          5.10         4.20 o                         
  -2   7 -13         17.48         14.13        11.53 o                         
  -1   7 -13          3.36          4.72         4.28 o                         
   0   7 -13          1.60          3.37         3.98 o                         
   1   7 -13          6.96          8.82         4.41 o                         
   2   7 -13          0.20         -0.36         3.50 o                         
  -2 -11 -12         10.68         15.62         5.03 o                         
  -1 -11 -12         13.70         16.07         4.90 o                         
   0 -11 -12          6.01          8.12         4.64 o                         
   1 -11 -12          2.96          6.05         4.81 o                         
  -4 -10 -12          1.77          3.94         5.36 o                         
  -3 -10 -12          5.57         13.55         6.23 o                         
  -2 -10 -12          7.54         10.16         4.21 o                         
  -1 -10 -12         10.77         10.37         3.94 o                         
   0 -10 -12         12.28         15.88         4.67 o                         
   1 -10 -12          9.62         11.15         7.11 o                         
   2 -10 -12          5.89         13.88         7.54 o                         
   3 -10 -12         24.21         34.77         9.73 o                         
  -5  -9 -12         16.39         15.00         4.93 o                         
  -4  -9 -12          7.40          2.42         4.07 o                         
  -3  -9 -12         11.39         13.06         4.15 o                         
  -2  -9 -12          8.94         11.65         3.71 o                         
  -1  -9 -12         37.74         44.67         5.64 o                         
   0  -9 -12          9.58         11.21         3.72 o                         
   1  -9 -12         13.74          9.07         6.23 o                         
   2  -9 -12         47.80         55.76         9.95 o                         
   3  -9 -12         10.45          7.21         5.68 o                         
   4  -9 -12          4.32         20.33         8.85 o                         
  -6  -8 -12          0.40          4.12         4.35 o                         
  -5  -8 -12          2.74          5.33         4.36 o                         
  -4  -8 -12         18.26         23.13         4.83 o                         
  -3  -8 -12          4.70          5.17         2.68 o                         
  -2  -8 -12         21.76         21.51         3.58 o                         
  -1  -8 -12          6.13          4.00         2.62 o                         
   0  -8 -12         65.04         67.72         6.23 o                         
   1  -8 -12         46.17         54.42         4.65 o                         
   2  -8 -12         93.10        108.81         5.94 o                         
   3  -8 -12          4.54          8.74         7.11 o                         
   4  -8 -12          6.55         14.87         7.65 o                         
   5  -8 -12         16.25         23.72         8.09 o                         
  -6  -7 -12          4.76          5.94         4.29 o                         
  -5  -7 -12          3.41          2.10         3.31 o                         
  -4  -7 -12        118.25        123.22         9.74 o                         
  -3  -7 -12          4.74          7.50         2.47 o                         
  -2  -7 -12         14.30         15.10         2.24 o                         
  -1  -7 -12          5.26          5.20         2.03 o                         
   0  -7 -12         29.73         32.98         3.16 o                         
   1  -7 -12          6.59          8.56         2.52 o                         
   2  -7 -12         30.27         33.50         3.58 o                         
   3  -7 -12         69.04         55.88         9.41 o                         
   4  -7 -12         17.41         33.45         7.76 o                         
   5  -7 -12          1.64         -3.06         5.25 o                         
  -6  -6 -12          9.42         11.75         4.15 o                         
  -5  -6 -12         21.46         17.74         4.09 o                         
  -4  -6 -12         26.10         27.58         3.98 o                         
  -3  -6 -12         19.21         22.78         2.73 o                         
  -2  -6 -12         14.99         18.17         2.48 o                         
  -1  -6 -12         62.83         63.62         2.85 o                         
   0  -6 -12         68.85         71.60         3.72 o                         
   1  -6 -12         84.47         87.35         4.58 o                         
   2  -6 -12         66.19         67.30         4.39 o                         
   3  -6 -12        168.35        179.01         8.85 o                         
   4  -6 -12         48.69         35.32         8.86 o                         
   5  -6 -12          1.75          2.51         7.00 o                         
   6  -6 -12          4.62          6.67         8.85 o                         
  -7  -5 -12          4.59          5.35         4.18 o                         
  -6  -5 -12         35.73         35.33         8.09 o                         
  -5  -5 -12         31.13         38.49         4.51 o                         
  -4  -5 -12         64.66         66.84         3.42 o                         
  -3  -5 -12        134.59        130.65         3.30 o                         
  -2  -5 -12         47.56         54.64         2.32 o                         
  -1  -5 -12         30.49         31.02         2.04 o                         
   0  -5 -12         38.99         38.85         2.88 o                         
   1  -5 -12        256.77        249.74         6.14 o                         
   2  -5 -12          9.79          7.78         3.28 o                         
   3  -5 -12         30.00         33.12         5.02 o                         
   4  -5 -12        111.87        105.91        11.49 o                         
   5  -5 -12         89.14         99.10        11.05 o                         
   6  -5 -12         38.35         50.19        10.06 o                         
  -7  -4 -12          0.10         -5.06         3.37 o                         
  -6  -4 -12         57.30         59.42         5.60 o                         
  -5  -4 -12         37.76         36.99         5.69 o                         
  -4  -4 -12          9.18          6.99         1.72 o                         
  -3  -4 -12          2.31          0.89         0.93 o                         
  -2  -4 -12        196.79        206.17         5.88 o                         
  -1  -4 -12         41.10         45.03         1.83 o                         
   0  -4 -12         70.04         83.39         3.70 o                         
   1  -4 -12        284.81        290.36         6.34 o                         
   2  -4 -12          6.99          6.36         3.09 o                         
   3  -4 -12        117.09        127.12         7.15 o                         
   4  -4 -12         43.62         50.41         8.86 o                         
   5  -4 -12         97.68        113.76        11.16 o                         
   6  -4 -12         35.34         36.19         9.84 o                         
   7  -4 -12         25.35         26.02        10.93 o                         
  -7  -3 -12         35.74         39.00         5.67 o                         
  -6  -3 -12          1.10          1.83         3.22 o                         
  -5  -3 -12          0.67         -0.43         1.69 o                         
  -4  -3 -12         48.96         48.24         2.46 o                         
  -3  -3 -12          2.96         -0.25         2.76 o                         
  -2  -3 -12         75.06         81.27         5.91 o                         
  -1  -3 -12          1.95          6.51         2.11 o                         
   0  -3 -12         56.87         47.20         2.20 o                         
   1  -3 -12         10.43          8.28         1.95 o                         
   2  -3 -12         33.05         34.00         4.61 o                         
   3  -3 -12         59.65         60.97         4.52 o                         
   4  -3 -12         27.00         34.77         7.98 o                         
   5  -3 -12        168.37        179.95        14.56 o                         
   6  -3 -12         19.71         29.08         8.31 o                         
   7  -3 -12         14.11         21.64         9.95 o                         
  -7  -2 -12          0.41          7.47         4.28 o                         
  -6  -2 -12          8.48          8.71         3.94 o                         
  -5  -2 -12         82.61         99.30         7.71 o                         
  -4  -2 -12          7.89         12.40         1.76 o                         
  -3  -2 -12         31.26         33.06         4.29 o                         
  -2  -2 -12        164.50        151.66         4.90 o                         
  -1  -2 -12         33.10         42.60         3.65 o                         
   0  -2 -12        122.43        136.90         3.02 o                         
   1  -2 -12        119.57        123.33         4.16 o                         
   2  -2 -12        208.69        221.38         7.48 o                         
   3  -2 -12         28.58         25.84         2.85 o                         
   4  -2 -12         13.62         14.56         5.58 o                         
   5  -2 -12         32.20         40.89         8.97 o                         
   6  -2 -12          1.93         10.71         6.56 o                         
   7  -2 -12         16.72         16.84         9.62 o                         
  -7  -1 -12         77.77         92.17         7.59 o                         
  -6  -1 -12         50.28         67.15         6.09 o                         
  -5  -1 -12        133.23        127.77         6.44 o                         
  -4  -1 -12          5.81          4.42         1.63 o                         
  -3  -1 -12         20.07         21.20         1.57 o                         
  -2  -1 -12        400.58        387.17         7.16 o                         
  -1  -1 -12          8.55          9.73         0.84 o                         
   0  -1 -12        294.09        296.68        11.13 o                         
   1  -1 -12          0.19          0.07         1.67 o                         
   2  -1 -12         38.07         39.26         4.02 o                         
   3  -1 -12        212.61        227.14         6.53 o                         
   4  -1 -12        141.49        140.56         7.15 o                         
   5  -1 -12          9.51         -1.53         6.12 o                         
   6  -1 -12         29.11         30.07         9.73 o                         
   7  -1 -12          2.47          6.23         8.85 o                         
  -7   0 -12          3.17          4.91         4.43 o                         
  -6   0 -12          2.96          2.43         3.75 o                         
  -5   0 -12          9.73          8.56         3.24 o                         
  -4   0 -12         12.23         14.08         2.74 o                         
  -3   0 -12          2.77          4.12         1.50 o                         
  -2   0 -12         70.65         76.37         2.61 o                         
  -1   0 -12        166.67        161.12         3.10 o                         
   0   0 -12         86.35         71.30         5.35 o                         
   1   0 -12        136.92        144.28         4.74 o                         
   2   0 -12         93.38        101.97         4.70 o                         
   3   0 -12        245.96        267.19        13.58 o                         
   4   0 -12        100.09        100.16         6.51 o                         
   5   0 -12          2.15          4.26         6.67 o                         
   6   0 -12         17.58         25.47         7.87 o                         
   7   0 -12          5.22          6.34         9.18 o                         
  -7   1 -12          7.12         11.01         5.25 o                         
  -6   1 -12         68.12         64.99         6.49 o                         
  -5   1 -12         77.11         79.46         5.76 o                         
  -4   1 -12          0.06         -1.08         1.96 o                         
  -3   1 -12         13.86         13.20         2.19 o                         
  -2   1 -12         84.72         84.56         3.91 o                         
  -1   1 -12         11.30         15.91         1.87 o                         
   0   1 -12        452.08        449.19         8.05 o                         
   1   1 -12        106.07        106.48         4.44 o                         
   2   1 -12         56.23         53.27         3.93 o                         
   3   1 -12         86.94         88.99         5.54 o                         
   4   1 -12         73.35         69.12        10.06 o                         
   5   1 -12        139.31        170.71        14.56 o                         
   6   1 -12         29.08         28.68         7.16 o                         
   7   1 -12         10.47         20.55        10.28 o                         
  -6   2 -12          2.75          5.93         4.59 o                         
  -5   2 -12         40.62         39.05         5.50 o                         
  -4   2 -12         60.12         71.28         5.02 o                         
  -3   2 -12         43.45         41.96         3.20 o                         
  -2   2 -12          9.09          5.65         1.97 o                         
  -1   2 -12         28.91         27.75         2.54 o                         
   0   2 -12         12.61          8.37         2.83 o                         
   1   2 -12         30.77         31.35         3.22 o                         
   2   2 -12         27.44         30.21         5.97 o                         
   3   2 -12         58.95         64.93         4.64 o                         
   4   2 -12         52.86         62.43         9.08 o                         
   5   2 -12        129.56        165.87        15.21 o                         
   6   2 -12          2.77         -2.92         4.24 o                         
  -6   3 -12          3.08          3.88         5.30 o                         
  -5   3 -12         32.87         37.06         5.40 o                         
  -4   3 -12         59.23         62.80         6.69 o                         
  -3   3 -12         12.81         11.60         4.21 o                         
  -2   3 -12        116.51        128.25         5.56 o                         
  -1   3 -12        129.60        129.02         6.99 o                         
   0   3 -12         41.87         42.37         3.92 o                         
   1   3 -12         53.04         56.62         4.41 o                         
   2   3 -12          4.22          2.89         2.49 o                         
   3   3 -12         81.29         84.09         5.80 o                         
   4   3 -12          2.25         -2.62         4.48 o                         
   5   3 -12         62.50         63.97        10.28 o                         
   6   3 -12         62.64         65.29        12.41 o                         
  -5   4 -12         55.02         72.71        10.50 o                         
  -4   4 -12         60.79         62.60         9.51 o                         
  -3   4 -12         43.53         51.66         8.63 o                         
  -2   4 -12        124.82        120.83         7.42 o                         
  -1   4 -12        237.46        262.97         7.90 o                         
   0   4 -12          2.33          0.26         2.54 o                         
   1   4 -12          2.20         -1.04         2.62 o                         
   2   4 -12         34.91         30.13         8.91 o                         
   3   4 -12          1.78          6.12         6.67 o                         
   4   4 -12         17.02         20.55         8.53 o                         
   5   4 -12         19.51         24.82         9.51 o                         
   6   4 -12          1.85         -2.60         4.48 o                         
  -5   5 -12         21.57         16.40         7.65 o                         
  -4   5 -12         18.29         20.88         5.94 o                         
  -3   5 -12        194.26        205.42        10.78 o                         
  -2   5 -12        166.44        168.68         8.79 o                         
  -1   5 -12          8.41          7.16         4.04 o                         
   0   5 -12          2.55         -2.78         3.24 o                         
   1   5 -12          8.56          9.86         3.61 o                         
   2   5 -12         51.38         61.78         6.01 o                         
   3   5 -12         15.49         17.86         4.43 o                         
   4   5 -12         23.31         31.60         8.53 o                         
   5   5 -12         10.29         16.40         9.51 o                         
  -4   6 -12         19.57         24.60         8.42 o                         
  -3   6 -12         23.45         23.96         5.90 o                         
  -2   6 -12         60.37         67.93         8.26 o                         
  -1   6 -12          6.87          6.68         3.75 o                         
   0   6 -12          2.09         -4.37         5.47 o                         
   1   6 -12          9.29         11.13         4.15 o                         
   2   6 -12         15.57         13.67         5.03 o                         
   3   6 -12         28.29         21.89         7.49 o                         
   4   6 -12         30.96         35.64         9.51 o                         
  -3   7 -12          6.70         -2.12         9.95 o                         
  -2   7 -12          0.03         -1.28         6.07 o                         
  -1   7 -12          6.91          4.94         7.60 o                         
   0   7 -12         15.14         17.28         4.79 o                         
   1   7 -12         17.70         19.16         4.56 o                         
   2   7 -12          2.40          4.38         3.94 o                         
   3   7 -12          4.87          4.23         3.62 o                         
   0   8 -12          8.82         10.28         5.03 o                         
   1   8 -12          8.67          8.76         4.09 o                         
  -2 -11 -11          7.44         12.88         4.76 o                         
  -1 -11 -11          7.69         10.28         6.50 o                         
   0 -11 -11          0.35          5.14         4.45 o                         
   1 -11 -11          2.26         -1.37         3.54 o                         
  -4 -10 -11          9.79          8.96         6.12 o                         
  -3 -10 -11          5.82         10.82         6.34 o                         
  -2 -10 -11          3.44          4.32         3.93 o                         
  -1 -10 -11          5.18          7.46         4.23 o                         
   0 -10 -11         23.88         21.64         4.55 o                         
   1 -10 -11          0.36         -0.77         6.01 o                         
   2 -10 -11         16.76         18.58         8.42 o                         
   3 -10 -11          1.05          4.37         7.76 o                         
  -5  -9 -11          0.36          1.52         4.31 o                         
  -4  -9 -11         18.76         17.80        10.66 o                         
  -3  -9 -11         21.25         24.82         7.11 o                         
  -2  -9 -11          0.26         -0.34         3.59 o                         
  -1  -9 -11          7.59          7.43         3.37 o                         
   0  -9 -11         17.21         20.46         6.29 o                         
   1  -9 -11         17.85         24.27         7.65 o                         
   2  -9 -11         17.21         22.63         8.09 o                         
   3  -9 -11         15.12         18.80         8.42 o                         
   4  -9 -11         22.29         21.76         9.18 o                         
  -6  -8 -11          6.42          7.67         4.61 o                         
  -5  -8 -11         10.46          9.22         4.67 o                         
  -4  -8 -11          4.53          6.60         4.00 o                         
  -3  -8 -11         75.85         78.98         6.43 o                         
  -2  -8 -11         75.79         72.51         9.79 o                         
  -1  -8 -11          9.90         10.19         2.36 o                         
   0  -8 -11         43.31         61.14         4.60 o                         
   1  -8 -11          3.59          4.43         2.38 o                         
   2  -8 -11         22.32         22.23         3.46 o                         
   3  -8 -11         51.18         67.35         9.73 o                         
   4  -8 -11        127.14        176.03        15.43 o                         
   5  -8 -11         12.27         17.38         9.07 o                         
  -6  -7 -11          4.58          8.45         4.65 o                         
  -5  -7 -11         10.05          9.59         3.73 o                         
  -4  -7 -11         50.06         54.45         5.65 o                         
  -3  -7 -11         15.96         15.96         2.80 o                         
  -2  -7 -11         11.23         10.86         2.03 o                         
  -1  -7 -11         27.88         26.90         2.71 o                         
   0  -7 -11         16.91         20.00         2.73 o                         
   1  -7 -11        114.61        115.60         6.33 o                         
   2  -7 -11        217.36        224.81         6.64 o                         
   3  -7 -11         54.46         70.31         9.41 o                         
   4  -7 -11         29.55         35.64         9.29 o                         
   5  -7 -11          1.68          4.04         7.65 o                         
   6  -7 -11          1.93          2.62         8.42 o                         
  -7  -6 -11          1.92          8.53         4.75 o                         
  -6  -6 -11         17.57         21.97         4.80 o                         
  -5  -6 -11         72.73         81.08         8.31 o                         
  -4  -6 -11        114.69        124.30         4.97 o                         
  -3  -6 -11         43.81         45.60         2.83 o                         
  -2  -6 -11         60.32         54.59         2.87 o                         
  -1  -6 -11          6.23          5.36         1.66 o                         
   0  -6 -11         39.88         42.35         3.28 o                         
   1  -6 -11         86.29         94.03         4.27 o                         
   2  -6 -11         74.79         78.50         5.67 o                         
   3  -6 -11         54.74         45.28         8.42 o                         
   4  -6 -11         24.19         31.05         7.22 o                         
   5  -6 -11         14.62         12.24         7.98 o                         
   6  -6 -11         13.98          5.25         8.42 o                         
  -7  -5 -11          4.47          0.29         4.03 o                         
  -6  -5 -11          0.42          4.48         3.40 o                         
  -5  -5 -11         67.97         71.45         5.46 o                         
  -4  -5 -11          4.08          3.47         1.84 o                         
  -3  -5 -11        211.22        205.74         6.41 o                         
  -2  -5 -11        121.00        128.05         3.82 o                         
  -1  -5 -11         12.26          8.37         2.24 o                         
   0  -5 -11          1.01         -0.26         1.65 o                         
   1  -5 -11          8.83          7.93         2.25 o                         
   2  -5 -11          0.74         -0.61         2.74 o                         
   3  -5 -11         43.45         45.84         5.45 o                         
   4  -5 -11          1.91          5.47         4.70 o                         
   5  -5 -11         26.17         47.01         9.95 o                         
   6  -5 -11          2.26         -0.77         7.54 o                         
  -7  -4 -11         12.39         19.30         4.51 o                         
  -6  -4 -11         72.00         69.62         8.42 o                         
  -5  -4 -11         48.58         48.23         3.63 o                         
  -4  -4 -11          4.79          8.08         2.49 o                         
  -3  -4 -11         75.24         75.41         2.67 o                         
  -2  -4 -11         32.34         38.99         1.70 o                         
  -1  -4 -11         37.04         44.31         1.91 o                         
   0  -4 -11         69.18         71.58         3.27 o                         
   1  -4 -11        135.22        133.84         4.40 o                         
   2  -4 -11        191.95        208.52         7.44 o                         
   3  -4 -11         47.08         46.20         5.33 o                         
   4  -4 -11         47.82         60.57         9.30 o                         
   5  -4 -11         74.24         83.23        11.48 o                         
   6  -4 -11         70.48         75.67        12.36 o                         
   7  -4 -11         31.34         41.00        11.59 o                         
  -7  -3 -11          1.80          1.36         3.61 o                         
  -6  -3 -11         45.49         53.79         5.36 o                         
  -5  -3 -11         44.08         45.95         3.40 o                         
  -4  -3 -11         38.82         45.84         3.64 o                         
  -3  -3 -11         80.39         82.43         2.12 o                         
  -2  -3 -11         38.16         37.82         3.11 o                         
  -1  -3 -11        228.92        211.83         5.32 o                         
   0  -3 -11         52.18         54.70         4.15 o                         
   1  -3 -11        138.45        129.53         4.13 o                         
   2  -3 -11          0.87         -0.21         1.57 o                         
   3  -3 -11        149.69        170.84         6.25 o                         
   4  -3 -11         54.93         55.44         8.86 o                         
   5  -3 -11         67.86         86.29         9.95 o                         
   6  -3 -11         48.04         54.46        10.83 o                         
   7  -3 -11         17.33         19.90         8.31 o                         
  -7  -2 -11          3.61         14.09         4.21 o                         
  -6  -2 -11        118.58        125.45         7.15 o                         
  -5  -2 -11        115.11        124.74         4.64 o                         
  -4  -2 -11         65.74         65.61         2.94 o                         
  -3  -2 -11         92.53         94.81         4.01 o                         
  -2  -2 -11        105.74        105.17         3.98 o                         
  -1  -2 -11        224.73        188.89         4.84 o                         
   0  -2 -11        111.11        102.64         2.57 o                         
   1  -2 -11         38.03         37.53         2.75 o                         
   2  -2 -11        111.48         99.15         4.33 o                         
   3  -2 -11          6.89          5.96         2.10 o                         
   4  -2 -11          0.41         -0.33         2.22 o                         
   5  -2 -11         15.52         14.43         5.90 o                         
   6  -2 -11        118.65        144.64        13.02 o                         
   7  -2 -11          5.80         13.77         7.54 o                         
  -7  -1 -11         37.40         45.00         5.76 o                         
  -6  -1 -11         15.53          9.62         4.04 o                         
  -5  -1 -11        123.77        133.25         5.07 o                         
  -4  -1 -11        134.02        142.30         4.89 o                         
  -3  -1 -11        209.86        229.32         3.91 o                         
  -2  -1 -11         18.74         29.83         2.71 o                         
  -1  -1 -11        119.00        121.47         2.27 o                         
   0  -1 -11        194.71        160.30         4.86 o                         
   1  -1 -11        132.33        127.77         4.16 o                         
   2  -1 -11        214.54        203.63         5.99 o                         
   3  -1 -11        240.03        220.90         6.38 o                         
   4  -1 -11        131.81        130.37         7.61 o                         
   5  -1 -11          3.38          3.48         2.63 o                         
   6  -1 -11         39.88         33.13         8.04 o                         
   7  -1 -11         34.32         36.74         9.51 o                         
  -7   0 -11          3.72          5.42         5.90 o                         
  -6   0 -11         57.39         49.65         5.94 o                         
  -5   0 -11        163.56        153.74         5.49 o                         
  -4   0 -11         34.63         36.20         2.85 o                         
  -3   0 -11         62.03         71.56         3.66 o                         
  -2   0 -11          0.05          1.11         1.22 o                         
  -1   0 -11         37.35         37.61         1.77 o                         
   0   0 -11         68.45         76.37         3.09 o                         
   1   0 -11        174.67        175.43         4.93 o                         
   2   0 -11         44.89         51.94         3.74 o                         
   3   0 -11         32.14         31.45         4.30 o                         
   4   0 -11          1.80          1.02         2.08 o                         
   5   0 -11         71.50         54.36        13.83 o                         
   6   0 -11         68.29         57.40         8.85 o                         
   7   0 -11         14.93         10.49         9.29 o                         
  -7   1 -11         19.52         22.78         4.85 o                         
  -6   1 -11        117.12        114.99        10.23 o                         
  -5   1 -11        277.80        278.91         9.10 o                         
  -4   1 -11          2.27          6.17         2.24 o                         
  -3   1 -11          2.40          3.50         1.78 o                         
  -2   1 -11        112.00        111.77         3.41 o                         
  -1   1 -11         45.40         55.03         2.55 o                         
   0   1 -11        583.96        636.03         9.45 o                         
   1   1 -11        168.18        174.75         5.62 o                         
   2   1 -11        252.12        268.83         7.02 o                         
   3   1 -11         18.59         23.57         3.14 o                         
   4   1 -11         83.20         83.68        10.50 o                         
   5   1 -11        107.84        101.64         8.47 o                         
   6   1 -11          2.00         -0.39         3.92 o                         
   7   1 -11          8.91          6.22         9.29 o                         
  -7   2 -11          4.70          1.86         6.78 o                         
  -6   2 -11         24.01         21.22         5.04 o                         
  -5   2 -11         51.32         59.48         6.04 o                         
  -4   2 -11         69.29         71.72         4.05 o                         
  -3   2 -11          4.39         10.90         2.69 o                         
  -2   2 -11        124.83        134.39         4.91 o                         
  -1   2 -11          7.96          6.65         1.81 o                         
   0   2 -11         13.29         22.11         3.33 o                         
   1   2 -11         73.53         77.24         4.07 o                         
   2   2 -11        104.37        114.61         4.76 o                         
   3   2 -11         18.99         24.51         3.34 o                         
   4   2 -11         47.55         56.20         8.42 o                         
   5   2 -11         19.88         20.73         5.20 o                         
   6   2 -11         14.90         15.25         5.32 o                         
   7   2 -11         52.89         59.58        11.48 o                         
  -6   3 -11          9.37          8.64         4.93 o                         
  -5   3 -11         96.82        118.36        11.81 o                         
  -4   3 -11        141.53        149.89        10.40 o                         
  -3   3 -11        159.27        169.80         6.31 o                         
  -2   3 -11        127.13        138.89         5.62 o                         
  -1   3 -11         20.05         18.43         2.84 o                         
   0   3 -11        158.35        148.55         5.29 o                         
   1   3 -11        135.40        124.00         5.18 o                         
   2   3 -11        173.59        178.22         5.79 o                         
   3   3 -11        105.02        106.08         6.33 o                         
   4   3 -11         27.39         26.24         7.11 o                         
   5   3 -11         15.30         25.25         6.18 o                         
   6   3 -11         50.02         38.15         6.45 o                         
  -6   4 -11          6.18          3.83         6.56 o                         
  -5   4 -11         30.71         35.10         8.20 o                         
  -4   4 -11         55.47         56.48         6.27 o                         
  -3   4 -11         15.87         23.87         4.94 o                         
  -2   4 -11        112.81        131.76         5.98 o                         
  -1   4 -11         21.50         20.95         3.44 o                         
   0   4 -11         57.61         57.74         4.50 o                         
   1   4 -11        128.45        132.89         5.83 o                         
   2   4 -11         22.12         20.75         4.16 o                         
   3   4 -11         80.58         77.44         9.95 o                         
   4   4 -11         10.87         10.49         6.23 o                         
   5   4 -11         43.37         40.32         7.00 o                         
   6   4 -11         29.89         25.03         6.63 o                         
  -5   5 -11          2.53          2.62         6.78 o                         
  -4   5 -11         26.71         29.96         8.42 o                         
  -3   5 -11         60.92         58.63         6.67 o                         
  -2   5 -11        120.11        126.70        12.15 o                         
  -1   5 -11        339.42        372.82         9.38 o                         
   0   5 -11        148.42        142.22         6.35 o                         
   1   5 -11        164.34        162.78        10.07 o                         
   2   5 -11          0.30          4.51         3.59 o                         
   3   5 -11         38.40         49.53         9.95 o                         
   4   5 -11          0.67         -1.53         7.21 o                         
   5   5 -11          2.09          2.17         4.75 o                         
   6   5 -11         20.65         20.16        11.81 o                         
  -4   6 -11          9.95         17.38         7.98 o                         
  -3   6 -11          5.82          7.47         8.47 o                         
  -2   6 -11          9.28         11.35         4.67 o                         
  -1   6 -11         54.14         50.20         8.63 o                         
   0   6 -11        146.42        147.32         7.67 o                         
   1   6 -11         33.42         35.10         8.15 o                         
   2   6 -11         18.53         20.12         5.14 o                         
   3   6 -11          0.91          2.64         3.67 o                         
   4   6 -11          4.70          8.96         8.85 o                         
   5   6 -11          1.16          2.73         8.85 o                         
  -3   7 -11          8.26         -4.73         8.42 o                         
  -2   7 -11          9.16          6.97        10.55 o                         
  -1   7 -11         37.83         37.63         6.18 o                         
   0   7 -11          7.87          5.63         4.06 o                         
   1   7 -11          2.60         -0.70         4.04 o                         
   2   7 -11          1.45         -1.08         3.26 o                         
   3   7 -11          6.05         11.05         4.39 o                         
   4   7 -11          5.33          5.79         9.29 o                         
  -2   8 -11          6.55         11.15         8.85 o                         
  -1   8 -11          6.67         13.77         7.11 o                         
   0   8 -11          8.09         13.36         5.14 o                         
   1   8 -11          6.25          9.63         4.20 o                         
   2   8 -11          1.00          5.76         3.85 o                         
  -3 -11 -10          7.03          4.15         6.67 o                         
  -2 -11 -10         13.78         16.29         5.13 o                         
  -1 -11 -10          0.10          0.51         4.09 o                         
   0 -11 -10          1.04          7.92         4.41 o                         
   1 -11 -10         11.38         13.59         4.59 o                         
   2 -11 -10         13.94         14.10         8.53 o                         
  -4 -10 -10          7.20         13.88         6.78 o                         
  -3 -10 -10          8.59          7.00         6.78 o                         
  -2 -10 -10          0.15          0.07         5.41 o                         
  -1 -10 -10          0.65         -2.71         8.69 o                         
   0 -10 -10         10.13         11.83         7.60 o                         
   1 -10 -10         10.80         16.29         7.87 o                         
   2 -10 -10          4.81          9.29         7.65 o                         
   3 -10 -10          3.79          9.51         6.23 o                         
  -5  -9 -10          8.73          3.87         4.87 o                         
  -4  -9 -10          3.44          1.05         3.67 o                         
  -3  -9 -10         13.17         18.58         6.45 o                         
  -2  -9 -10         34.50         33.75         4.84 o                         
  -1  -9 -10         31.61         26.73         4.79 o                         
   0  -9 -10         15.48         12.52         3.94 o                         
   1  -9 -10         14.75          6.01         6.56 o                         
   2  -9 -10         50.07         52.16         9.08 o                         
   3  -9 -10          8.72         19.46         7.11 o                         
   4  -9 -10          9.68         26.56         9.62 o                         
  -6  -8 -10          3.66          6.28         4.40 o                         
  -5  -8 -10         16.44         15.57         7.98 o                         
  -4  -8 -10         32.13         42.25         5.41 o                         
  -3  -8 -10         17.41         20.67         4.68 o                         
  -2  -8 -10        116.01        137.44         5.64 o                         
  -1  -8 -10         36.51         41.61         3.15 o                         
   0  -8 -10        308.14        352.33         9.37 o                         
   1  -8 -10          1.02          2.27         1.57 o                         
   2  -8 -10         35.00         48.08         7.05 o                         
   3  -8 -10          7.22          8.64         7.00 o                         
   4  -8 -10          8.53          7.43         6.12 o                         
   5  -8 -10          8.14          7.98         8.64 o                         
  -6  -7 -10          6.27          6.04         4.36 o                         
  -5  -7 -10         31.29         33.50         9.18 o                         
  -4  -7 -10        113.66        123.54         7.15 o                         
  -3  -7 -10         50.72         52.29         4.11 o                         
  -2  -7 -10         63.86         65.94         3.29 o                         
  -1  -7 -10         12.84         13.74         2.24 o                         
   0  -7 -10          7.58          3.99         1.69 o                         
   1  -7 -10         14.81         17.31         2.56 o                         
   2  -7 -10         43.68         44.94         5.29 o                         
   3  -7 -10        149.58        182.88        13.46 o                         
   4  -7 -10         29.18         33.57         7.65 o                         
   5  -7 -10          0.19          2.51         5.68 o                         
   6  -7 -10          4.86         -0.92         7.43 o                         
  -7  -6 -10         25.14         25.69        10.17 o                         
  -6  -6 -10          0.41          3.67         3.98 o                         
  -5  -6 -10          6.50         12.51         4.10 o                         
  -4  -6 -10         31.77         35.99         3.41 o                         
  -3  -6 -10        128.91        131.93         4.79 o                         
  -2  -6 -10          4.19          6.86         1.70 o                         
  -1  -6 -10         46.25         47.87         2.65 o                         
   0  -6 -10         13.50          7.96         2.01 o                         
   1  -6 -10        124.74        139.97         4.76 o                         
   2  -6 -10         53.87         63.56         7.60 o                         
   3  -6 -10         84.13         83.46        10.17 o                         
   4  -6 -10          1.15          4.70         6.34 o                         
   5  -6 -10         15.03         10.28         8.09 o                         
   6  -6 -10          1.88          2.78         5.28 o                         
  -7  -5 -10          1.76          4.37         3.79 o                         
  -6  -5 -10         14.33         18.29         4.36 o                         
  -5  -5 -10        139.99        139.07         6.76 o                         
  -4  -5 -10          1.27         -0.72         1.82 o                         
  -3  -5 -10         89.18         82.12         4.25 o                         
  -2  -5 -10         72.64         74.53         3.22 o                         
  -1  -5 -10        302.18        317.61         4.83 o                         
   0  -5 -10         30.17         32.65         2.82 o                         
   1  -5 -10        363.05        363.72         9.24 o                         
   2  -5 -10         52.56         57.88         5.17 o                         
   3  -5 -10        104.28        108.69         6.59 o                         
   4  -5 -10         92.50        117.27        11.49 o                         
   5  -5 -10         65.40         68.35        10.17 o                         
   6  -5 -10          2.06          1.50         6.11 o                         
   7  -5 -10          4.11          1.14         9.35 o                         
  -7  -4 -10         36.66         39.66         5.76 o                         
  -6  -4 -10         29.88         26.68         4.41 o                         
  -5  -4 -10         70.46         68.61         4.05 o                         
  -4  -4 -10        141.54        140.53         7.26 o                         
  -3  -4 -10        118.55        126.78         3.42 o                         
  -2  -4 -10        141.33        153.13         3.03 o                         
  -1  -4 -10          3.71          4.43         1.15 o                         
   0  -4 -10         39.90         48.05         2.40 o                         
   1  -4 -10        216.74        219.31         5.29 o                         
   2  -4 -10         58.43         74.74         4.78 o                         
   3  -4 -10        126.20        121.13         6.58 o                         
   4  -4 -10        117.01        125.51        11.49 o                         
   5  -4 -10          8.90          6.67         5.58 o                         
   6  -4 -10          2.96          2.51         5.68 o                         
   7  -4 -10         17.16         24.19         8.91 o                         
  -8  -3 -10         14.91         22.45         5.15 o                         
  -7  -3 -10         18.88         23.41         8.25 o                         
  -6  -3 -10          2.16          3.62         3.57 o                         
  -5  -3 -10         20.27         25.83         3.02 o                         
  -4  -3 -10         12.73         18.41         2.69 o                         
  -3  -3 -10        354.14        325.83         4.74 o                         
  -2  -3 -10         45.33         43.81         1.44 o                         
  -1  -3 -10         11.05         13.88         0.93 o                         
   0  -3 -10        209.13        201.64         4.34 o                         
   1  -3 -10        122.30        128.39         3.67 o                         
   2  -3 -10         83.69         82.67         4.18 o                         
   3  -3 -10         13.59         14.94         2.80 o                         
   4  -3 -10         84.09         78.87         8.53 o                         
   5  -3 -10         15.50          8.96         7.00 o                         
   6  -3 -10         44.55         45.38        10.39 o                         
   7  -3 -10         27.72         40.12         9.73 o                         
  -8  -2 -10         19.05         23.57         5.00 o                         
  -7  -2 -10          7.08         12.85         4.50 o                         
  -6  -2 -10         10.07         14.60         4.14 o                         
  -5  -2 -10         89.43         74.22         4.15 o                         
  -4  -2 -10         46.00         48.27         4.34 o                         
  -3  -2 -10        256.81        259.15         4.04 o                         
  -2  -2 -10        148.14        135.76         4.14 o                         
  -1  -2 -10        453.55        447.85         7.04 o                         
   0  -2 -10        763.02        772.84         8.76 o                         
   1  -2 -10         62.74         47.63         2.51 o                         
   2  -2 -10        824.84        880.54        12.66 o                         
   3  -2 -10        192.05        199.23         6.23 o                         
   4  -2 -10         34.09         27.02         4.13 o                         
   5  -2 -10          0.08         -5.36         5.90 o                         
   6  -2 -10         11.44         21.54         8.64 o                         
   7  -2 -10          8.13          3.94         6.45 o                         
  -8  -1 -10         29.54         30.59         5.96 o                         
  -7  -1 -10          3.60          4.48         3.96 o                         
  -6  -1 -10        161.38        173.63         7.99 o                         
  -5  -1 -10         55.48         53.69         3.96 o                         
  -4  -1 -10         46.11         46.18         3.52 o                         
  -3  -1 -10         54.79         60.55         2.93 o                         
  -2  -1 -10        421.85        434.50         4.13 o                         
  -1  -1 -10          1.17          0.58         0.50 o                         
   0  -1 -10        417.73        418.68         7.58 o                         
   1  -1 -10         53.08         48.23         2.82 o                         
   2  -1 -10         78.05         80.46         3.23 o                         
   3  -1 -10         49.96         52.33         3.75 o                         
   4  -1 -10         51.57         49.14         5.04 o                         
   5  -1 -10         96.26         95.88         5.60 o                         
   6  -1 -10         49.21         44.90         9.07 o                         
   7  -1 -10          4.66          9.29         6.78 o                         
  -7   0 -10         35.43         37.50         5.86 o                         
  -6   0 -10          4.16         -0.58         3.67 o                         
  -5   0 -10        220.36        231.48         6.57 o                         
  -4   0 -10          5.85         10.23         2.02 o                         
  -3   0 -10        160.41        162.75         4.71 o                         
  -2   0 -10        187.39        194.85         3.67 o                         
  -1   0 -10         92.33         88.19         2.45 o                         
   0   0 -10        711.71        705.49        13.27 o                         
   1   0 -10         48.27         61.82         2.85 o                         
   2   0 -10        181.73        177.17         5.54 o                         
   3   0 -10         55.92         51.54         2.93 o                         
   4   0 -10         18.51         19.33         3.73 o                         
   5   0 -10         26.37         26.57         3.61 o                         
   6   0 -10         17.47         11.58         7.00 o                         
   7   0 -10          4.23          1.64         5.74 o                         
  -7   1 -10          9.80          7.41         3.98 o                         
  -6   1 -10         58.88         62.55         6.22 o                         
  -5   1 -10         67.17         74.85         4.50 o                         
  -4   1 -10         80.65         76.10         3.85 o                         
  -3   1 -10         64.68         60.64         3.16 o                         
  -2   1 -10        433.03        421.33         6.22 o                         
  -1   1 -10         32.12         34.43         2.46 o                         
   0   1 -10         42.44         33.15         2.83 o                         
   1   1 -10         10.09         14.77         2.26 o                         
   2   1 -10         34.47         39.43         3.34 o                         
   3   1 -10        136.53        132.40         5.77 o                         
   4   1 -10        355.22        371.26         7.82 o                         
   5   1 -10         35.31         30.96         3.22 o                         
   6   1 -10          2.86         -1.07         5.90 o                         
   7   1 -10         30.72         21.13        13.28 o                         
  -7   2 -10          8.24         -0.84         4.33 o                         
  -6   2 -10          9.86          8.12         4.56 o                         
  -5   2 -10        143.06        144.93        12.64 o                         
  -4   2 -10         97.48        102.28         5.41 o                         
  -3   2 -10        161.73        157.23         5.43 o                         
  -2   2 -10         29.77         34.96         2.96 o                         
  -1   2 -10         25.02         29.22         2.88 o                         
   0   2 -10         74.92         69.58         4.22 o                         
   1   2 -10        667.78        696.93        10.79 o                         
   2   2 -10        225.70        237.16         6.50 o                         
   3   2 -10        292.17        286.37         7.97 o                         
   4   2 -10         78.77         86.54         7.28 o                         
   5   2 -10         31.26         20.25         8.26 o                         
   6   2 -10          2.15         -3.71         4.62 o                         
   7   2 -10         19.12         25.89         6.01 o                         
  -7   3 -10         11.27         15.92         5.90 o                         
  -6   3 -10         16.54          9.73         7.11 o                         
  -5   3 -10         87.43         82.25        10.50 o                         
  -4   3 -10        277.35        275.69         8.58 o                         
  -3   3 -10         45.51         43.66         4.09 o                         
  -2   3 -10         88.44         94.44         4.60 o                         
  -1   3 -10         20.75         19.46         2.68 o                         
   0   3 -10        160.93        176.11         5.61 o                         
   1   3 -10        148.17        153.41         5.55 o                         
   2   3 -10         61.55         60.75         3.78 o                         
   3   3 -10        255.77        243.94         9.04 o                         
   4   3 -10         66.15         63.41         8.42 o                         
   5   3 -10          1.30         -2.36         3.60 o                         
   6   3 -10         19.60         12.99         5.36 o                         
   7   3 -10         70.02         69.16        10.55 o                         
  -6   4 -10          2.01         -1.42         6.12 o                         
  -5   4 -10         90.54        109.38        11.70 o                         
  -4   4 -10         37.35         30.86         5.01 o                         
  -3   4 -10        106.41        107.64         5.82 o                         
  -2   4 -10        364.27        362.25         8.71 o                         
  -1   4 -10         70.92         74.48         4.54 o                         
   0   4 -10        152.92        173.94         6.07 o                         
   1   4 -10         43.81         45.69         4.04 o                         
   2   4 -10          5.57          6.35         1.45 o                         
   3   4 -10        118.92        138.04         6.94 o                         
   4   4 -10         56.03         56.37        11.97 o                         
   5   4 -10         29.05         32.41         7.82 o                         
   6   4 -10         11.02         17.85        11.70 o                         
  -6   5 -10         12.65          8.85         7.65 o                         
  -5   5 -10         48.69         53.58        10.17 o                         
  -4   5 -10         10.81          8.85         6.78 o                         
  -3   5 -10         81.80         84.71         7.23 o                         
  -2   5 -10        117.53        135.03         8.92 o                         
  -1   5 -10        171.35        181.34         6.67 o                         
   0   5 -10         11.15         10.29         3.08 o                         
   1   5 -10        230.79        237.50        11.28 o                         
   2   5 -10        100.39         90.72         6.70 o                         
   3   5 -10         79.87         63.98        10.83 o                         
   4   5 -10        111.98        105.56        23.25 o                         
   5   5 -10         88.03         78.21        15.59 o                         
   6   5 -10         13.75         11.40         7.00 o                         
  -5   6 -10          5.88          3.50         5.79 o                         
  -4   6 -10          0.99          1.53         7.00 o                         
  -3   6 -10          8.26          2.43         8.64 o                         
  -2   6 -10         15.00         13.86         4.62 o                         
  -1   6 -10         71.37         79.22         6.71 o                         
   0   6 -10         16.01         15.88         4.33 o                         
   1   6 -10         71.93         76.26         6.26 o                         
   2   6 -10        212.33        240.81        14.62 o                         
   3   6 -10         99.45        119.45        12.25 o                         
   4   6 -10         62.50         59.37        10.72 o                         
   5   6 -10          6.90          1.02         5.88 o                         
  -4   7 -10         20.72         31.16         9.62 o                         
  -3   7 -10         12.90         11.15         7.76 o                         
  -2   7 -10         13.70         12.06         5.68 o                         
  -1   7 -10         37.84         45.56        14.10 o                         
   0   7 -10         13.38         14.95         4.29 o                         
   1   7 -10          1.56          5.39         3.32 o                         
   2   7 -10         21.19         28.10         5.58 o                         
   3   7 -10         14.42         19.32         4.37 o                         
   4   7 -10          8.78          7.00         6.89 o                         
  -3   8 -10          8.27         15.30         9.07 o                         
  -2   8 -10          6.78         -6.01         7.43 o                         
  -1   8 -10         24.33         34.11        10.28 o                         
   0   8 -10         11.47          3.17         7.98 o                         
   1   8 -10         20.10         22.22         4.67 o                         
   2   8 -10          3.18          6.84         3.66 o                         
   3   8 -10         13.89         15.09         5.14 o                         
  -3 -11  -9          4.01          4.81         7.00 o                         
  -2 -11  -9          7.70         15.74         6.56 o                         
  -1 -11  -9         33.37         41.60         6.09 o                         
   0 -11  -9         60.71         78.02         7.64 o                         
   1 -11  -9          1.61          2.61         4.15 o                         
   2 -11  -9          6.00          5.25         8.09 o                         
  -4 -10  -9          3.16          6.56         6.45 o                         
  -3 -10  -9          3.99          2.40         5.79 o                         
  -2 -10  -9         35.31         41.75         5.90 o                         
  -1 -10  -9         86.78         98.70         9.46 o                         
   0 -10  -9          1.80          5.82         4.17 o                         
   1 -10  -9          4.22          9.62         7.54 o                         
   2 -10  -9         76.73        100.94        11.70 o                         
   3 -10  -9          6.99          6.01         8.09 o                         
  -5  -9  -9         10.37          7.16         4.96 o                         
  -4  -9  -9         39.53         32.76         5.83 o                         
  -3  -9  -9          7.39          2.51         5.57 o                         
  -2  -9  -9         98.64        101.85         7.09 o                         
  -1  -9  -9         55.77         62.76         8.69 o                         
   0  -9  -9         37.05         46.93         5.77 o                         
   1  -9  -9         74.23         72.62         9.95 o                         
   2  -9  -9          3.51         -1.75         6.67 o                         
   3  -9  -9         33.58         51.93        10.71 o                         
   4  -9  -9         19.71         34.55        10.06 o                         
   5  -9  -9          6.54         -3.49         6.61 o                         
  -6  -8  -9          0.22          6.62         4.79 o                         
  -5  -8  -9         29.85         31.14         5.30 o                         
  -4  -8  -9         26.01         39.79         5.62 o                         
  -3  -8  -9         10.62         14.95         4.17 o                         
  -2  -8  -9         72.50         81.31         5.16 o                         
  -1  -8  -9         39.79         41.15         4.22 o                         
   0  -8  -9        325.65        344.12        10.52 o                         
   1  -8  -9          5.32          5.93         3.02 o                         
   2  -8  -9        230.41        251.00        13.80 o                         
   3  -8  -9         11.67         14.65         7.43 o                         
   4  -8  -9         21.55         28.10         6.38 o                         
   5  -8  -9         26.54         32.00        10.39 o                         
  -7  -7  -9         27.26         40.15         6.56 o                         
  -6  -7  -9         25.47         29.95         5.70 o                         
  -5  -7  -9         16.42         16.75         4.61 o                         
  -4  -7  -9         46.00         59.17         5.95 o                         
  -3  -7  -9         21.97         28.53         3.55 o                         
  -2  -7  -9         69.04         69.42         3.83 o                         
  -1  -7  -9         34.01         42.86         2.88 o                         
   0  -7  -9         24.51         27.61         2.61 o                         
   1  -7  -9         28.42         26.83         2.34 o                         
   2  -7  -9        167.03        167.72         6.67 o                         
   3  -7  -9         11.82         18.87         2.18 o                         
   4  -7  -9          5.88          7.04         5.06 o                         
   5  -7  -9         14.54         11.05         5.34 o                         
   6  -7  -9          0.07         -0.29         5.11 o                         
  -7  -6  -9         16.38         19.96         5.49 o                         
  -6  -6  -9         11.87          8.64         4.33 o                         
  -5  -6  -9         79.41         88.45         6.56 o                         
  -4  -6  -9         91.25         87.21         4.49 o                         
  -3  -6  -9         27.67         28.92         3.07 o                         
  -2  -6  -9        144.61        125.45         3.54 o                         
  -1  -6  -9        126.30        138.03         3.66 o                         
   0  -6  -9         46.81         52.66         2.77 o                         
   1  -6  -9         43.39         43.73         3.47 o                         
   2  -6  -9         28.85         33.51         4.83 o                         
   3  -6  -9         19.34         23.51         6.12 o                         
   4  -6  -9         17.36          6.53         5.04 o                         
   5  -6  -9         53.82         52.27         7.51 o                         
   6  -6  -9          2.58         -3.55         8.25 o                         
  -7  -5  -9          7.29          8.85         4.86 o                         
  -6  -5  -9         55.04         68.83         6.33 o                         
  -5  -5  -9         18.13         21.79         3.11 o                         
  -4  -5  -9        141.79        146.09         4.95 o                         
  -3  -5  -9          5.54         11.15         1.95 o                         
  -2  -5  -9        161.94        154.27         3.57 o                         
  -1  -5  -9        220.50        234.38         4.15 o                         
   0  -5  -9         72.93         70.70         3.25 o                         
   1  -5  -9         33.52         34.84         2.86 o                         
   2  -5  -9         77.90         87.33         8.86 o                         
   3  -5  -9         25.97         30.28         4.29 o                         
   4  -5  -9         31.20         21.10         5.79 o                         
   5  -5  -9         81.03         71.96         8.62 o                         
   6  -5  -9          2.88         -2.45         5.96 o                         
   7  -5  -9          4.14          3.95         9.18 o                         
  -8  -4  -9          6.82          9.04         4.98 o                         
  -7  -4  -9         34.09         38.72         5.80 o                         
  -6  -4  -9         24.05         31.26         4.67 o                         
  -5  -4  -9         27.90         35.53         3.45 o                         
  -4  -4  -9         84.15         85.13         3.94 o                         
  -3  -4  -9        553.10        590.81         9.14 o                         
  -2  -4  -9         28.44         32.10         2.28 o                         
  -1  -4  -9        757.55        807.62         8.64 o                         
   0  -4  -9        352.13        368.20         6.13 o                         
   1  -4  -9        420.50        467.85         7.09 o                         
   2  -4  -9         26.80         35.76         4.10 o                         
   3  -4  -9         38.41         59.01         5.32 o                         
   4  -4  -9         53.97         54.03         7.98 o                         
   5  -4  -9         35.51         34.12         6.62 o                         
   6  -4  -9         51.34         53.81         8.47 o                         
   7  -4  -9          8.99          8.82         6.72 o                         
  -8  -3  -9          8.82         14.87         5.10 o                         
  -7  -3  -9          9.42          3.23         4.13 o                         
  -6  -3  -9         20.90         23.03         4.33 o                         
  -5  -3  -9         32.82         37.20         3.50 o                         
  -4  -3  -9        393.69        396.37         7.19 o                         
  -3  -3  -9        380.19        352.63        16.58 o                         
  -2  -3  -9        185.98        200.04         3.36 o                         
  -1  -3  -9        678.44        677.97         6.06 o                         
   0  -3  -9        150.78        161.83         5.36 o                         
   1  -3  -9        529.55        570.89         8.27 o                         
   2  -3  -9        247.89        265.00         6.71 o                         
   3  -3  -9        397.95        403.30         9.14 o                         
   4  -3  -9         17.18         17.93         5.36 o                         
   5  -3  -9          4.57          0.06         3.77 o                         
   6  -3  -9         19.07         22.89         6.29 o                         
   7  -3  -9         10.55         10.33         6.18 o                         
  -8  -2  -9         16.64         15.91         7.65 o                         
  -7  -2  -9         22.30         25.80         5.03 o                         
  -6  -2  -9         57.48         50.65         5.46 o                         
  -5  -2  -9         24.21         24.04         3.02 o                         
  -4  -2  -9         34.68         34.97         2.86 o                         
  -3  -2  -9        478.37        461.69         7.21 o                         
  -2  -2  -9        133.61        127.22         3.85 o                         
  -1  -2  -9        248.08        213.24         5.22 o                         
   0  -2  -9         85.65         98.00         3.40 o                         
   1  -2  -9         94.17         83.91         3.04 o                         
   2  -2  -9         53.30         65.29         3.22 o                         
   3  -2  -9        333.03        333.73         8.02 o                         
   4  -2  -9         54.39         49.98         5.79 o                         
   5  -2  -9         89.69         88.81         5.68 o                         
   6  -2  -9         83.05         83.67        17.06 o                         
   7  -2  -9          1.86         -1.59         6.01 o                         
  -8  -1  -9         36.40         49.16         6.84 o                         
  -7  -1  -9         73.18         88.83        17.06 o                         
  -6  -1  -9         52.78         49.55         5.56 o                         
  -5  -1  -9         95.80         98.17         4.37 o                         
  -4  -1  -9        169.27        176.10         7.98 o                         
  -3  -1  -9        120.11        119.04         4.71 o                         
  -2  -1  -9        765.36        823.66         8.63 o                         
  -1  -1  -9        351.90        350.61         7.31 o                         
   0  -1  -9        212.69        217.21         7.46 o                         
   1  -1  -9        765.31        760.64        10.40 o                         
   2  -1  -9        188.06        173.73         4.44 o                         
   3  -1  -9        176.72        187.44         5.62 o                         
   4  -1  -9         56.17         66.37         4.38 o                         
   5  -1  -9         87.07         96.01         5.60 o                         
   6  -1  -9         22.24         23.24         8.42 o                         
   7  -1  -9          6.94          4.92         6.45 o                         
   8  -1  -9          3.74          9.95         9.62 o                         
  -8   0  -9          5.46         12.12         5.14 o                         
  -7   0  -9          2.75          2.56         3.49 o                         
  -6   0  -9         52.41         58.58         5.72 o                         
  -5   0  -9         10.39         10.37         2.65 o                         
  -4   0  -9         89.81         92.48         4.26 o                         
  -3   0  -9          0.37         -0.71         1.33 o                         
  -2   0  -9        290.30        304.87         5.49 o                         
  -1   0  -9        939.24        917.58        36.95 o                         
   0   0  -9        555.03        619.01         9.67 o                         
   1   0  -9        380.90        394.46         7.06 o                         
   2   0  -9         26.62         25.99         2.57 o                         
   3   0  -9         73.27         70.49         3.23 o                         
   4   0  -9         14.39         12.60         2.84 o                         
   5   0  -9        101.81        105.90         6.05 o                         
   6   0  -9         50.79         49.51         7.43 o                         
   7   0  -9          0.16         -2.45         8.80 o                         
   8   0  -9          8.87         23.94        10.82 o                         
  -7   1  -9         15.11         17.55         5.05 o                         
  -6   1  -9         12.01         12.89         4.04 o                         
  -5   1  -9         40.65         41.13         3.79 o                         
  -4   1  -9         23.35         29.53         2.75 o                         
  -3   1  -9        123.72        110.73         3.74 o                         
  -2   1  -9        195.68        213.41         4.26 o                         
  -1   1  -9       1057.20       1122.87        12.61 o                         
   0   1  -9        357.21        373.98         6.52 o                         
   1   1  -9        177.37        175.72         4.12 o                         
   2   1  -9        218.01        236.52         6.15 o                         
   3   1  -9        206.52        212.77         6.20 o                         
   4   1  -9         91.23         99.04         4.69 o                         
   5   1  -9        187.30        202.67         7.31 o                         
   6   1  -9         79.35         68.98         7.20 o                         
   7   1  -9         17.74         12.50         9.62 o                         
  -7   2  -9          7.87          5.00         4.18 o                         
  -6   2  -9         33.63         35.88         5.67 o                         
  -5   2  -9         52.76         52.08         5.35 o                         
  -4   2  -9        166.07        163.25        10.58 o                         
  -3   2  -9        144.43        136.99         4.78 o                         
  -2   2  -9        110.74        115.42         4.12 o                         
  -1   2  -9        206.31        212.39         7.62 o                         
   0   2  -9        134.80        138.30         5.38 o                         
   1   2  -9        126.29        127.74         4.55 o                         
   2   2  -9         85.62         93.65         4.35 o                         
   3   2  -9        195.31        196.86         6.05 o                         
   4   2  -9        184.86        189.59         5.36 o                         
   5   2  -9        119.85        115.45         5.89 o                         
   6   2  -9          0.99         -6.56         4.37 o                         
   7   2  -9         12.72         12.49         5.75 o                         
  -7   3  -9          0.35         -2.76         3.75 o                         
  -6   3  -9          9.80         14.98         7.54 o                         
  -5   3  -9         54.88         77.74        10.17 o                         
  -4   3  -9          9.79         12.76         3.02 o                         
  -3   3  -9        119.62        109.76         5.26 o                         
  -2   3  -9        215.30        203.40         6.01 o                         
  -1   3  -9        124.58        125.28         4.73 o                         
   0   3  -9         29.69         29.67         2.80 o                         
   1   3  -9        393.68        395.47         8.11 o                         
   2   3  -9         73.00         71.80         4.40 o                         
   3   3  -9         33.53         40.07         4.65 o                         
   4   3  -9        228.07        241.22        10.95 o                         
   5   3  -9         66.73         58.42         3.94 o                         
   6   3  -9          5.67          3.85         4.44 o                         
   7   3  -9         21.31         30.47        12.90 o                         
  -6   4  -9         17.08         13.23         7.43 o                         
  -5   4  -9         50.36         60.46         9.84 o                         
  -4   4  -9        111.31        113.89         7.34 o                         
  -3   4  -9        114.02        115.86         5.93 o                         
  -2   4  -9        190.12        182.70         6.36 o                         
  -1   4  -9         98.80         89.01         4.52 o                         
   0   4  -9          6.70          7.73         2.26 o                         
   1   4  -9        139.49        140.09         5.35 o                         
   2   4  -9        369.84        393.37        16.02 o                         
   3   4  -9         74.70         73.24         5.17 o                         
   4   4  -9         74.62         84.12         6.44 o                         
   5   4  -9         31.69         29.09         5.38 o                         
   6   4  -9         16.01         17.88         7.22 o                         
   7   4  -9         15.12         11.97         6.03 o                         
  -6   5  -9          2.26         -1.97         6.56 o                         
  -5   5  -9         79.58         76.88        11.38 o                         
  -4   5  -9         12.37         18.04         7.43 o                         
  -3   5  -9        140.21        147.13         6.76 o                         
  -2   5  -9        858.08        915.21        14.81 o                         
  -1   5  -9        118.97        114.36         5.85 o                         
   0   5  -9        180.44        176.72         6.28 o                         
   1   5  -9        490.46        477.10        14.94 o                         
   2   5  -9         38.72         43.01         2.05 o                         
   3   5  -9         12.06          7.12         2.63 o                         
   4   5  -9         72.55         81.77        14.38 o                         
   5   5  -9         61.03         69.03        13.99 o                         
   6   5  -9          4.32         -3.97         4.84 o                         
  -5   6  -9         10.13         14.54         6.56 o                         
  -4   6  -9          2.25          2.08         6.89 o                         
  -3   6  -9         25.41         25.43         5.33 o                         
  -2   6  -9         31.80         31.77         7.65 o                         
  -1   6  -9        139.93        149.34         7.67 o                         
   0   6  -9        141.87        160.10        14.06 o                         
   1   6  -9         29.64         32.52         4.39 o                         
   2   6  -9        226.43        246.85        15.06 o                         
   3   6  -9         20.66         30.83         9.51 o                         
   4   6  -9        207.19        267.77        14.47 o                         
   5   6  -9         30.32         30.52         7.49 o                         
   6   6  -9         23.12         16.64         6.32 o                         
  -4   7  -9         21.12         29.63         9.62 o                         
  -3   7  -9          4.20          0.87         5.25 o                         
  -2   7  -9        123.64        135.23        12.75 o                         
  -1   7  -9         20.95         21.97         4.52 o                         
   0   7  -9         45.70         48.35         6.50 o                         
   1   7  -9         42.61         54.86         5.57 o                         
   2   7  -9         47.24         41.98         9.19 o                         
   3   7  -9         33.87         36.24         5.18 o                         
   4   7  -9          6.29          7.92         6.72 o                         
   5   7  -9          8.43          7.21         7.87 o                         
  -3   8  -9          0.34         -0.55         7.76 o                         
  -2   8  -9          5.76         14.87         8.85 o                         
  -1   8  -9         27.33         30.61        10.06 o                         
   0   8  -9         11.06         16.83         7.54 o                         
   1   8  -9         35.64         35.35        10.99 o                         
   2   8  -9          4.07          6.90         3.58 o                         
   3   8  -9          0.96          8.42         4.15 o                         
   4   8  -9          1.11          0.98         8.96 o                         
  -1   9  -9         20.52         27.33        10.60 o                         
   0   9  -9          3.47          5.57         9.07 o                         
   1   9  -9         23.45         30.17        11.04 o                         
   2   9  -9          3.78          1.86         6.67 o                         
  -3 -11  -8         10.12         23.17         8.20 o                         
  -2 -11  -8         11.08         18.37         8.20 o                         
  -1 -11  -8         25.03         33.47         5.70 o                         
   0 -11  -8          2.90          5.75         4.32 o                         
   1 -11  -8          2.42          5.04         4.12 o                         
   2 -11  -8          5.12         13.45         8.96 o                         
  -5 -10  -8          6.95          5.83         5.35 o                         
  -4 -10  -8         35.60         37.07         9.18 o                         
  -3 -10  -8          8.27          1.53         6.34 o                         
  -2 -10  -8          4.38          7.87         4.41 o                         
  -1 -10  -8         39.54         42.55         5.50 o                         
   0 -10  -8        112.47        122.18         7.74 o                         
   1 -10  -8         27.26         32.47         9.62 o                         
   2 -10  -8          2.26          6.56         7.76 o                         
   3 -10  -8          3.12          1.97         8.09 o                         
   4 -10  -8          0.89          0.33         8.20 o                         
  -6  -9  -8         34.86         33.87         8.53 o                         
  -5  -9  -8          5.76          9.51         5.25 o                         
  -4  -9  -8          9.76         11.03         4.35 o                         
  -3  -9  -8          6.84          9.95         6.45 o                         
  -2  -9  -8         66.88         75.66         6.74 o                         
  -1  -9  -8         48.00         46.70         5.67 o                         
   0  -9  -8         18.15         13.89         8.96 o                         
   1  -9  -8         85.14        101.39        12.03 o                         
   2  -9  -8         89.97         89.14        10.39 o                         
   3  -9  -8          3.45         -4.26         7.00 o                         
   4  -9  -8          7.82          6.15         9.78 o                         
   5  -9  -8          1.91         -0.77         8.09 o                         
  -6  -8  -8         86.59        102.13        15.70 o                         
  -5  -8  -8         37.76         38.63         6.34 o                         
  -4  -8  -8        141.98        170.06        16.03 o                         
  -3  -8  -8        111.76        106.00         5.87 o                         
  -2  -8  -8        247.55        262.32         8.11 o                         
  -1  -8  -8         17.01         20.59         3.36 o                         
   0  -8  -8        160.19        167.83        10.42 o                         
   1  -8  -8        269.56        280.49        10.23 o                         
   2  -8  -8        516.36        572.84        14.38 o                         
   3  -8  -8         26.92         31.64         5.77 o                         
   4  -8  -8         35.54         35.47        11.37 o                         
   5  -8  -8         10.57         10.00         5.85 o                         
  -7  -7  -8         46.50         52.02         6.83 o                         
  -6  -7  -8         13.74         18.19         4.80 o                         
  -5  -7  -8         52.17         55.11        11.09 o                         
  -4  -7  -8        234.60        243.11         8.28 o                         
  -3  -7  -8          0.53          1.83         2.60 o                         
  -2  -7  -8         73.72         77.83         3.90 o                         
  -1  -7  -8         85.49         89.68         4.00 o                         
   0  -7  -8          4.53          2.50         1.60 o                         
   1  -7  -8         22.79         27.28         2.20 o                         
   2  -7  -8        285.88        297.96        14.53 o                         
   3  -7  -8        156.19        167.24         6.04 o                         
   4  -7  -8         22.07         21.45         5.44 o                         
   5  -7  -8         65.07         62.49        10.88 o                         
   6  -7  -8         14.60         19.13         7.05 o                         
  -7  -6  -8          5.80         10.15         5.06 o                         
  -6  -6  -8          9.79         16.52         4.95 o                         
  -5  -6  -8          1.38          1.53         4.81 o                         
  -4  -6  -8          0.51          1.53         2.44 o                         
  -3  -6  -8         75.64         77.24         4.35 o                         
  -2  -6  -8         21.28         26.20         2.17 o                         
  -1  -6  -8         91.56         90.25         3.09 o                         
   0  -6  -8         22.83         24.72         2.05 o                         
   1  -6  -8        104.26        112.80         3.59 o                         
   2  -6  -8         36.36         33.82         2.93 o                         
   3  -6  -8         45.15         47.89         2.57 o                         
   4  -6  -8          2.82         -0.07         7.65 o                         
   5  -6  -8         23.26         25.48         6.94 o                         
   6  -6  -8         17.56         14.69         7.98 o                         
   7  -6  -8          3.35          5.03         8.64 o                         
  -7  -5  -8         61.77         62.89        11.15 o                         
  -6  -5  -8         11.82         12.89         5.08 o                         
  -5  -5  -8         97.67        100.84         5.00 o                         
  -4  -5  -8        148.21        142.21         6.40 o                         
  -3  -5  -8        110.78        106.51         4.26 o                         
  -2  -5  -8          4.14          7.53         1.55 o                         
  -1  -5  -8         23.47         27.63         1.76 o                         
   0  -5  -8        146.60        154.05         3.74 o                         
   1  -5  -8        492.02        533.83         7.18 o                         
   2  -5  -8        100.56        121.15         6.42 o                         
   3  -5  -8        165.90        184.07         7.15 o                         
   4  -5  -8         88.86         95.02        10.01 o                         
   5  -5  -8         60.82         54.96         7.48 o                         
   6  -5  -8         29.59         30.48         7.14 o                         
   7  -5  -8          6.24         -5.59        13.23 o                         
  -8  -4  -8          2.91          5.19         4.62 o                         
  -7  -4  -8         47.34         50.25         6.18 o                         
  -6  -4  -8         77.20         73.22         6.03 o                         
  -5  -4  -8         22.08         20.62         2.94 o                         
  -4  -4  -8         86.63         79.84         4.00 o                         
  -3  -4  -8         15.44         15.74         2.00 o                         
  -2  -4  -8        208.53        193.58         3.50 o                         
  -1  -4  -8       1291.63       1319.39        10.49 o                         
   0  -4  -8         69.02         71.53         2.75 o                         
   1  -4  -8        269.75        258.19         6.30 o                         
   2  -4  -8        160.65        171.97         5.83 o                         
   3  -4  -8         50.31         62.34         5.12 o                         
   4  -4  -8          7.30         14.93         5.17 o                         
   5  -4  -8         72.12         78.31         8.88 o                         
   6  -4  -8         30.95         28.61         7.27 o                         
   7  -4  -8         18.89         14.70         7.98 o                         
  -8  -3  -8          9.77         17.09         7.05 o                         
  -7  -3  -8          5.27          3.01         3.60 o                         
  -6  -3  -8        110.33        118.82        14.06 o                         
  -5  -3  -8        163.52        168.36         5.72 o                         
  -4  -3  -8        106.61        107.22         4.03 o                         
  -3  -3  -8         44.94         47.87         3.11 o                         
  -2  -3  -8        242.02        231.15         3.35 o                         
  -1  -3  -8        249.70        263.73         3.55 o                         
   0  -3  -8       1881.31       1953.79        22.01 o                         
   1  -3  -8       1178.16       1219.79        13.46 o                         
   2  -3  -8        103.45        106.71         4.32 o                         
   3  -3  -8        247.04        258.12         7.20 o                         
   4  -3  -8         46.75         41.15         5.90 o                         
   5  -3  -8         72.36         71.79         4.45 o                         
   6  -3  -8         10.37          5.57         2.53 o                         
   7  -3  -8          7.31         13.38         5.85 o                         
  -8  -2  -8         18.69         24.25         5.68 o                         
  -7  -2  -8          9.32          7.50         4.40 o                         
  -6  -2  -8         82.66        103.13         5.44 o                         
  -5  -2  -8        114.50        110.75         4.72 o                         
  -4  -2  -8         54.58         55.24         3.31 o                         
  -3  -2  -8        537.44        565.17         8.19 o                         
  -2  -2  -8        139.81        157.84         3.73 o                         
  -1  -2  -8        690.73        706.06         8.55 o                         
   0  -2  -8        470.24        477.66        13.62 o                         
   1  -2  -8        630.75        682.36         8.64 o                         
   2  -2  -8        731.40        776.90        10.33 o                         
   3  -2  -8        192.96        179.09         5.89 o                         
   4  -2  -8        162.33        153.25         5.08 o                         
   5  -2  -8         14.25          9.98         2.71 o                         
   6  -2  -8         74.77         82.95         6.41 o                         
   7  -2  -8          4.24         -1.78         4.57 o                         
   8  -2  -8          3.92         -5.52         6.79 o                         
  -8  -1  -8          2.47          2.79         4.64 o                         
  -7  -1  -8          0.60          1.32         3.98 o                         
  -6  -1  -8         83.90         76.11         5.11 o                         
  -5  -1  -8         38.70         47.57         3.77 o                         
  -4  -1  -8         27.96         26.24         2.67 o                         
  -3  -1  -8        113.01        105.40         3.73 o                         
  -2  -1  -8        391.06        387.40         4.46 o                         
  -1  -1  -8        952.07        994.30        19.68 o                         
   0  -1  -8       1395.75       1373.02        20.41 o                         
   1  -1  -8        153.70        139.63         3.91 o                         
   2  -1  -8        126.72        109.14         3.61 o                         
   3  -1  -8        101.03        119.74         4.30 o                         
   4  -1  -8        411.20        438.36         9.09 o                         
   5  -1  -8         89.83        100.28         5.79 o                         
   6  -1  -8        201.25        196.43         8.84 o                         
   7  -1  -8         17.23         13.72         5.40 o                         
   8  -1  -8          1.84          0.00         6.91 o                         
  -8   0  -8          0.83         -3.86         4.29 o                         
  -7   0  -8         87.17        109.57         7.85 o                         
  -6   0  -8         24.51         31.06         4.95 o                         
  -5   0  -8         53.40         45.17         3.89 o                         
  -4   0  -8          7.84          9.92         2.17 o                         
  -3   0  -8          9.32          7.24         1.58 o                         
  -2   0  -8        963.83        940.16        13.50 o                         
  -1   0  -8       1588.26       1643.64        18.99 o                         
   0   0  -8       1189.20       1188.26        15.49 o                         
   1   0  -8        300.85        315.60         6.00 o                         
   2   0  -8        828.83        879.96        12.15 o                         
   3   0  -8        119.03        118.67         3.65 o                         
   4   0  -8        115.90        123.75         5.67 o                         
   5   0  -8        132.50        138.70         6.60 o                         
   6   0  -8        154.09        154.08        15.76 o                         
   7   0  -8          8.37          4.30         7.27 o                         
   8   0  -8          5.51          9.40         9.51 o                         
  -8   1  -8          7.43          8.69         5.02 o                         
  -7   1  -8          4.80         -0.25         4.05 o                         
  -6   1  -8          8.70         12.93         4.40 o                         
  -5   1  -8          7.79          9.27         2.69 o                         
  -4   1  -8        307.76        329.92         7.20 o                         
  -3   1  -8        360.25        393.89         7.44 o                         
  -2   1  -8        290.81        307.71         5.80 o                         
  -1   1  -8        964.30       1005.87        10.85 o                         
   0   1  -8       1846.91       1880.06        17.27 o                         
   1   1  -8       1920.21       1952.91        19.29 o                         
   2   1  -8       1249.11       1324.93        16.55 o                         
   3   1  -8         35.20         41.04         2.76 o                         
   4   1  -8         64.72         72.66         4.44 o                         
   5   1  -8          7.48          6.00         2.62 o                         
   6   1  -8         12.00          9.40         4.56 o                         
   7   1  -8         14.19         14.60         4.85 o                         
   8   1  -8          8.59          9.51         9.62 o                         
  -7   2  -8          8.83          1.25         4.44 o                         
  -6   2  -8         18.63         24.82         7.22 o                         
  -5   2  -8         36.69         50.53         5.41 o                         
  -4   2  -8        233.78        229.76         7.98 o                         
  -3   2  -8        193.87        193.55         5.16 o                         
  -2   2  -8        212.07        227.73         5.21 o                         
  -1   2  -8         58.90         66.33         3.02 o                         
   0   2  -8        125.35        144.16         4.35 o                         
   1   2  -8        465.50        419.42         6.23 o                         
   2   2  -8         75.78         67.10         3.81 o                         
   3   2  -8         25.55         23.05         3.44 o                         
   4   2  -8         17.72         13.22         2.26 o                         
   5   2  -8         10.19          6.37         2.80 o                         
   6   2  -8         16.48         15.88         5.52 o                         
   7   2  -8         38.98         32.29        12.25 o                         
   8   2  -8          6.57         -2.75         9.18 o                         
  -7   3  -8          2.50          1.53         6.56 o                         
  -6   3  -8         26.18         35.64         8.42 o                         
  -5   3  -8         86.69         90.48         6.68 o                         
  -4   3  -8         68.65         68.92         4.91 o                         
  -3   3  -8        250.60        257.27         6.49 o                         
  -2   3  -8         82.32         74.48         4.06 o                         
  -1   3  -8         44.47         39.50         3.16 o                         
   0   3  -8          8.80         12.97         2.19 o                         
   1   3  -8        242.30        233.63         5.95 o                         
   2   3  -8         93.66         89.90         4.11 o                         
   3   3  -8        182.85        200.31         7.27 o                         
   4   3  -8         24.77         26.05         2.14 o                         
   5   3  -8         48.75         42.41         8.74 o                         
   6   3  -8         21.87         21.44         7.38 o                         
   7   3  -8         31.51         31.37        10.44 o                         
  -7   4  -8          1.18         -1.86         6.67 o                         
  -6   4  -8          1.95          2.84         6.45 o                         
  -5   4  -8         95.17         96.37        11.27 o                         
  -4   4  -8          9.99          4.05         3.77 o                         
  -3   4  -8         33.18         30.18         3.63 o                         
  -2   4  -8         51.60         51.34         4.06 o                         
  -1   4  -8        352.51        371.36         7.86 o                         
   0   4  -8          9.10          8.34         2.28 o                         
   1   4  -8        115.68        120.90         4.81 o                         
   2   4  -8        235.71        245.29         7.32 o                         
   3   4  -8         13.72         12.42         2.96 o                         
   4   4  -8         33.65         37.65         2.83 o                         
   5   4  -8        245.24        248.93         8.08 o                         
   6   4  -8         49.02         48.96        10.55 o                         
   7   4  -8          0.14         -4.75        10.99 o                         
  -6   5  -8         20.41         23.18         8.86 o                         
  -5   5  -8         32.87         37.83         9.18 o                         
  -4   5  -8         22.62         19.13         6.34 o                         
  -3   5  -8          8.59          3.09         3.64 o                         
  -2   5  -8         20.50         17.73         3.28 o                         
  -1   5  -8         37.45         41.48         3.95 o                         
   0   5  -8         17.56         16.50         2.89 o                         
   1   5  -8        138.16        153.98         6.25 o                         
   2   5  -8         48.88         49.81         3.09 o                         
   3   5  -8         46.64         37.68         3.58 o                         
   4   5  -8        144.79        154.37         9.37 o                         
   5   5  -8        247.57        270.37        13.07 o                         
   6   5  -8          5.52          1.64         5.86 o                         
   7   5  -8          0.97         -3.86         6.56 o                         
  -6   6  -8          0.10         -3.06         7.65 o                         
  -5   6  -8          2.71         -0.11         5.14 o                         
  -4   6  -8         49.01         63.63         9.84 o                         
  -3   6  -8         37.74         40.57         9.18 o                         
  -2   6  -8        510.74        532.33        13.29 o                         
  -1   6  -8        284.58        279.52        15.07 o                         
   0   6  -8        692.61        711.44        14.53 o                         
   1   6  -8         33.73         35.15         3.55 o                         
   2   6  -8         86.56         83.20         2.94 o                         
   3   6  -8        168.18        174.94        11.07 o                         
   4   6  -8        102.86        137.32        10.73 o                         
   5   6  -8          2.58          5.96         6.14 o                         
   6   6  -8          1.31         -1.61         4.43 o                         
  -5   7  -8          2.90          0.33         5.57 o                         
  -4   7  -8         16.17         20.22         8.85 o                         
  -3   7  -8         35.14         50.08         9.62 o                         
  -2   7  -8          0.19         -3.11         4.37 o                         
  -1   7  -8         87.32         92.99         7.99 o                         
   0   7  -8          3.45          2.18         3.07 o                         
   1   7  -8         75.82         76.05         8.60 o                         
   2   7  -8         59.34         47.06         8.97 o                         
   3   7  -8         12.72         15.96         7.21 o                         
   4   7  -8          0.94          1.76         4.25 o                         
   5   7  -8          2.83         -3.99         5.03 o                         
  -4   8  -8         14.27         10.71         7.32 o                         
  -3   8  -8          2.79          4.15         7.76 o                         
  -2   8  -8         14.11         29.73         9.84 o                         
  -1   8  -8          8.71          8.20         8.31 o                         
   0   8  -8         18.16         16.96         5.63 o                         
   1   8  -8         34.85         33.70        11.86 o                         
   2   8  -8         46.15         49.23         5.37 o                         
   3   8  -8          6.95          6.78         3.83 o                         
   4   8  -8         26.87         24.29         8.58 o                         
  -2   9  -8          6.47          1.09         6.01 o                         
  -1   9  -8          5.98          6.56         8.85 o                         
   0   9  -8         29.60         19.17         7.71 o                         
   1   9  -8         39.29         42.31        11.92 o                         
   2   9  -8          4.70         11.15         7.65 o                         
   3   9  -8          5.62          6.01         9.73 o                         
  -3 -11  -7         15.45         15.09         8.20 o                         
  -2 -11  -7          8.08          8.42         7.98 o                         
  -1 -11  -7         35.57         40.74         6.56 o                         
   0 -11  -7          2.52          4.50         4.15 o                         
   1 -11  -7          6.02          6.79         4.32 o                         
   2 -11  -7         16.86         20.11         9.73 o                         
  -5 -10  -7          0.31         -1.42         6.78 o                         
  -4 -10  -7          1.07          0.77         6.56 o                         
  -3 -10  -7          0.89         -0.55         6.23 o                         
  -2 -10  -7         48.59         54.35        10.17 o                         
  -1 -10  -7         48.09         51.59         6.20 o                         
   0 -10  -7         18.20         23.69         4.87 o                         
   1 -10  -7         15.11         21.28         4.95 o                         
   2 -10  -7         51.40         69.54        12.36 o                         
   3 -10  -7          0.89          0.11         7.87 o                         
   4 -10  -7          3.54          6.12         8.31 o                         
  -6  -9  -7         14.42         21.01         5.91 o                         
  -5  -9  -7         12.03         16.93         5.79 o                         
  -4  -9  -7         40.58         50.74         6.41 o                         
  -3  -9  -7         64.91         77.64         9.19 o                         
  -2  -9  -7         88.65         92.05         6.91 o                         
  -1  -9  -7         19.57         23.96         4.56 o                         
   0  -9  -7         49.16         49.95         5.64 o                         
   1  -9  -7         70.65         80.49        10.50 o                         
   2  -9  -7         34.70         47.13         9.73 o                         
   3  -9  -7         18.50         16.23         5.09 o                         
   4  -9  -7          0.90          3.28         5.79 o                         
   5  -9  -7          1.62          7.43         8.53 o                         
  -6  -8  -7         30.64         36.13         5.88 o                         
  -5  -8  -7         51.65         52.62         6.51 o                         
  -4  -8  -7        509.69        571.80        14.71 o                         
  -3  -8  -7         37.89         43.58         4.56 o                         
  -2  -8  -7        153.62        162.84         6.40 o                         
  -1  -8  -7         37.64         40.33         4.22 o                         
   0  -8  -7        135.89        148.60         6.02 o                         
   1  -8  -7        125.58        141.99        10.51 o                         
   2  -8  -7         90.25        109.72        20.79 o                         
   3  -8  -7         46.72         57.37         8.14 o                         
   4  -8  -7         57.23         61.72         9.62 o                         
   5  -8  -7         12.43         12.83        15.69 o                         
   6  -8  -7          3.00          5.03         9.07 o                         
  -7  -7  -7          0.50          5.84         4.83 o                         
  -6  -7  -7          9.85          5.38         4.60 o                         
  -5  -7  -7         76.80         95.46         7.38 o                         
  -4  -7  -7         52.25         58.53         4.83 o                         
  -3  -7  -7         24.78         23.76         3.38 o                         
  -2  -7  -7         53.15         59.91         3.63 o                         
  -1  -7  -7         55.56         50.59         3.92 o                         
   0  -7  -7         52.25         44.71        11.26 o                         
   1  -7  -7        137.23        140.67         3.90 o                         
   2  -7  -7        905.78        990.03        16.03 o                         
   3  -7  -7        350.66        356.22         9.59 o                         
   4  -7  -7         21.34         23.80         6.18 o                         
   5  -7  -7         35.44         33.79         7.93 o                         
   6  -7  -7         18.20         11.46        11.53 o                         
  -7  -6  -7         10.92         18.68         7.98 o                         
  -6  -6  -7         24.38         21.78         4.99 o                         
  -5  -6  -7         39.94         49.22         4.49 o                         
  -4  -6  -7         66.12         70.48         3.98 o                         
  -3  -6  -7         39.31         34.79         3.29 o                         
  -2  -6  -7        130.32        135.39         4.16 o                         
  -1  -6  -7        365.95        368.00         5.45 o                         
   0  -6  -7        155.80        169.84         4.09 o                         
   1  -6  -7         47.75         50.95         2.72 o                         
   2  -6  -7         56.83         56.66         3.66 o                         
   3  -6  -7        416.84        398.30         8.93 o                         
   4  -6  -7          5.60          0.82         2.05 o                         
   5  -6  -7        118.88        126.82        11.29 o                         
   6  -6  -7          1.71          0.57         5.06 o                         
   7  -6  -7          1.31         -5.53        12.79 o                         
  -8  -5  -7          3.46          0.11         4.47 o                         
  -7  -5  -7         16.25         17.53         4.54 o                         
  -6  -5  -7         71.63         77.56        10.66 o                         
  -5  -5  -7          9.94         10.11         2.76 o                         
  -4  -5  -7         85.45         96.87         4.09 o                         
  -3  -5  -7        125.95        137.73         4.73 o                         
  -2  -5  -7         90.09        103.62         2.93 o                         
  -1  -5  -7        594.65        592.99         6.18 o                         
   0  -5  -7        213.12        235.71         4.45 o                         
   1  -5  -7        314.25        309.76         6.56 o                         
   2  -5  -7        226.27        237.25         5.52 o                         
   3  -5  -7         52.28         49.27         3.16 o                         
   4  -5  -7         14.34         15.01         1.41 o                         
   5  -5  -7         47.12         47.67         2.94 o                         
   6  -5  -7          6.98          7.22         5.44 o                         
   7  -5  -7          2.72         -1.50        10.66 o                         
  -8  -4  -7          7.62          5.12         4.68 o                         
  -7  -4  -7         41.10         42.31         7.33 o                         
  -6  -4  -7          7.21          8.32         3.86 o                         
  -5  -4  -7         54.95         56.79         4.07 o                         
  -4  -4  -7         37.45         35.79         2.89 o                         
  -3  -4  -7        218.43        200.82         4.95 o                         
  -2  -4  -7        544.83        604.95         6.19 o                         
  -1  -4  -7        339.61        322.62         4.14 o                         
   0  -4  -7        933.39        925.10         8.96 o                         
   1  -4  -7        526.91        515.15         8.25 o                         
   2  -4  -7          6.66          3.06         1.84 o                         
   3  -4  -7         70.56         75.82         4.57 o                         
   4  -4  -7        278.31        263.07         3.79 o                         
   5  -4  -7         92.14         90.25         5.21 o                         
   6  -4  -7         58.09         51.24         4.78 o                         
   7  -4  -7          6.70         -3.39         6.49 o                         
  -8  -3  -7         16.03         16.82         5.17 o                         
  -7  -3  -7          0.02         -5.90         3.94 o                         
  -6  -3  -7         42.14         40.77         4.16 o                         
  -5  -3  -7        102.61        101.81         4.73 o                         
  -4  -3  -7        122.42        113.42         4.23 o                         
  -3  -3  -7        538.96        527.38         6.80 o                         
  -2  -3  -7        537.67        576.30         6.73 o                         
  -1  -3  -7        366.75        373.85         6.53 o                         
   0  -3  -7         33.21         44.17         1.99 o                         
   1  -3  -7        522.76        500.19         7.49 o                         
   2  -3  -7       1079.95       1117.35        13.55 o                         
   3  -3  -7        286.27        271.14         6.82 o                         
   4  -3  -7         31.52         32.14         2.65 o                         
   5  -3  -7         56.41         67.31         4.72 o                         
   6  -3  -7         26.12         22.18         3.39 o                         
   7  -3  -7         11.42         14.65         5.98 o                         
   8  -3  -7         10.40          6.39         8.03 o                         
  -8  -2  -7          5.47          4.05         4.09 o                         
  -7  -2  -7          0.72         -0.13         5.85 o                         
  -6  -2  -7         72.23         74.34         4.77 o                         
  -5  -2  -7         90.23         84.74         4.31 o                         
  -4  -2  -7         44.40         45.67         3.19 o                         
  -3  -2  -7        172.51        159.76         3.55 o                         
  -2  -2  -7        785.36        781.54         6.64 o                         
  -1  -2  -7        665.26        620.84         5.42 o                         
   0  -2  -7        844.62        820.59        10.61 o                         
   1  -2  -7        919.25        861.41         9.90 o                         
   2  -2  -7        301.07        319.80         6.20 o                         
   3  -2  -7        773.85        848.10        13.20 o                         
   4  -2  -7        138.11        153.49         5.02 o                         
   5  -2  -7        150.10        175.14         7.29 o                         
   6  -2  -7         96.41         82.59         6.11 o                         
   7  -2  -7          5.20         -2.85         2.97 o                         
   8  -2  -7          6.29          0.75         7.98 o                         
  -8  -1  -7          9.81         13.92         4.75 o                         
  -7  -1  -7         33.43         33.74         5.15 o                         
  -6  -1  -7          7.68          4.73         2.59 o                         
  -5  -1  -7        257.27        260.97         6.78 o                         
  -4  -1  -7        338.24        336.72         6.67 o                         
  -3  -1  -7        239.85        232.91         4.29 o                         
  -2  -1  -7        240.65        221.23         3.28 o                         
  -1  -1  -7       1555.98       1523.50        25.37 o                         
   0  -1  -7       1756.49       1839.95        27.38 o                         
   1  -1  -7        271.49        241.79         4.33 o                         
   2  -1  -7       1666.42       1709.19        17.03 o                         
   3  -1  -7        622.02        654.64         8.34 o                         
   4  -1  -7        131.33        121.69         5.01 o                         
   5  -1  -7        102.54         99.68         6.42 o                         
   6  -1  -7         11.54         14.64         4.13 o                         
   7  -1  -7         16.02         20.48         4.52 o                         
   8  -1  -7         11.94         14.75        10.88 o                         
  -8   0  -7          6.11          7.39         4.84 o                         
  -7   0  -7          3.32          8.03         4.40 o                         
  -6   0  -7         56.76         59.49         4.75 o                         
  -5   0  -7          2.94          4.30         2.60 o                         
  -4   0  -7         76.34         78.19         3.76 o                         
  -3   0  -7        220.17        228.29         4.49 o                         
  -2   0  -7         54.93         58.20         2.60 o                         
  -1   0  -7        182.23        166.17         4.10 o                         
   0   0  -7        342.00        292.55        13.39 o                         
   1   0  -7          8.62          8.98         1.47 o                         
   2   0  -7       1179.07       1265.57        13.28 o                         
   3   0  -7        416.41        380.79         6.15 o                         
   4   0  -7         12.79         14.07         2.45 o                         
   5   0  -7        174.17        189.52         8.09 o                         
   6   0  -7         30.73         36.77         7.10 o                         
   7   0  -7          7.31          4.54         3.73 o                         
   8   0  -7         14.74          7.75         5.34 o                         
  -8   1  -7          4.86         -0.46         4.56 o                         
  -7   1  -7        127.73        119.94        12.15 o                         
  -6   1  -7        123.48        127.12         6.16 o                         
  -5   1  -7         67.79         61.19         4.35 o                         
  -4   1  -7        158.64        154.90         6.23 o                         
  -3   1  -7         59.54         64.06         3.54 o                         
  -2   1  -7       1006.80        989.08        10.76 o                         
  -1   1  -7        203.82        241.41         4.39 o                         
   0   1  -7        620.96        634.34         7.75 o                         
   1   1  -7        431.18        425.39         6.68 o                         
   2   1  -7        373.05        392.56         6.38 o                         
   3   1  -7        299.87        332.23         5.65 o                         
   4   1  -7        370.44        387.64         8.91 o                         
   5   1  -7        129.15        136.67         7.38 o                         
   6   1  -7        117.64        128.28         8.69 o                         
   7   1  -7         87.91         72.52        13.56 o                         
   8   1  -7         10.23          8.28         5.14 o                         
  -8   2  -7          4.33          3.99         5.06 o                         
  -7   2  -7          1.97          3.22         4.64 o                         
  -6   2  -7         27.65         27.22         7.33 o                         
  -5   2  -7         51.88         55.79         5.67 o                         
  -4   2  -7         72.59         81.06         4.52 o                         
  -3   2  -7         69.87         56.63         3.36 o                         
  -2   2  -7        236.00        212.55         4.83 o                         
  -1   2  -7        916.85        932.18        10.75 o                         
   0   2  -7        548.83        659.12         9.04 o                         
   1   2  -7       1415.61       1429.69        15.15 o                         
   2   2  -7        308.48        300.12         6.13 o                         
   3   2  -7        112.65        118.27         3.27 o                         
   4   2  -7        110.42        101.70         4.99 o                         
   5   2  -7          9.56          8.39         2.90 o                         
   6   2  -7         40.99         31.48         5.48 o                         
   7   2  -7          0.11         -1.43         4.73 o                         
   8   2  -7         20.23         16.86        10.93 o                         
  -7   3  -7         30.61         39.58         9.51 o                         
  -6   3  -7          8.75          6.12         6.56 o                         
  -5   3  -7         56.33         56.41         4.57 o                         
  -4   3  -7         86.48         89.81         5.22 o                         
  -3   3  -7         54.22         51.91         3.62 o                         
  -2   3  -7         33.67         31.78         3.11 o                         
  -1   3  -7         80.11         92.01         3.55 o                         
   0   3  -7        638.28        660.23         9.69 o                         
   1   3  -7        340.83        356.50         7.06 o                         
   2   3  -7        448.86        421.48         7.57 o                         
   3   3  -7          4.09          7.80         1.53 o                         
   4   3  -7        142.05        138.35         5.56 o                         
   5   3  -7        143.90        142.13         8.53 o                         
   6   3  -7         20.64         19.06         6.23 o                         
   7   3  -7         28.70         29.55         6.65 o                         
  -7   4  -7          3.00          5.25         7.43 o                         
  -6   4  -7         35.04         37.07         9.08 o                         
  -5   4  -7         53.35         48.77         9.08 o                         
  -4   4  -7         63.38         57.52         4.96 o                         
  -3   4  -7         67.57         67.49         4.67 o                         
  -2   4  -7         79.37         76.35         4.47 o                         
  -1   4  -7        496.97        477.74         8.72 o                         
   0   4  -7        111.65        109.01         4.45 o                         
   1   4  -7        120.88        115.36         3.93 o                         
   2   4  -7         46.08         47.65         2.64 o                         
   3   4  -7        232.38        222.70         5.50 o                         
   4   4  -7        149.33        145.60         5.83 o                         
   5   4  -7         70.92         79.82         5.26 o                         
   6   4  -7         22.85         22.38         6.29 o                         
   7   4  -7         26.65         29.23         9.89 o                         
  -6   5  -7          5.22          0.11         7.00 o                         
  -5   5  -7         79.93        101.71        12.80 o                         
  -4   5  -7         17.90         16.84         7.43 o                         
  -3   5  -7         72.98         69.78         9.74 o                         
  -2   5  -7         45.55         45.14         4.19 o                         
  -1   5  -7         55.81         55.65         3.87 o                         
   0   5  -7         12.94         12.36         2.17 o                         
   1   5  -7          9.55          8.55         2.55 o                         
   2   5  -7        253.94        276.96         6.28 o                         
   3   5  -7         27.57         25.73         2.51 o                         
   4   5  -7         28.36         25.86         2.98 o                         
   5   5  -7        101.70         98.57        13.59 o                         
   6   5  -7         24.69         27.78         6.50 o                         
   7   5  -7         16.91          6.04        12.03 o                         
  -6   6  -7         29.34         26.79         9.51 o                         
  -5   6  -7         19.10         21.21         8.64 o                         
  -4   6  -7         35.28         47.13         8.86 o                         
  -3   6  -7         48.27         42.76         9.40 o                         
  -2   6  -7        214.39        236.07        13.97 o                         
  -1   6  -7         23.83         18.67         3.28 o                         
   0   6  -7          7.52          6.88         2.57 o                         
   1   6  -7        220.82        220.90         6.87 o                         
   2   6  -7         87.44         88.13         3.94 o                         
   3   6  -7        108.02        118.66         6.92 o                         
   4   6  -7         91.83         95.84        11.03 o                         
   5   6  -7         69.89         62.91        14.32 o                         
   6   6  -7         50.87         39.65        12.63 o                         
  -5   7  -7          5.15          3.17         7.65 o                         
  -4   7  -7         30.37         39.03        10.28 o                         
  -3   7  -7         16.62         14.43         7.98 o                         
  -2   7  -7         16.22         10.70         5.63 o                         
  -1   7  -7         21.81         17.74         3.57 o                         
   0   7  -7        129.50        138.05         5.99 o                         
   1   7  -7        122.25        125.33         5.67 o                         
   2   7  -7         17.23         14.13         2.30 o                         
   3   7  -7         35.23         26.82         4.16 o                         
   4   7  -7         26.08         26.83         6.41 o                         
   5   7  -7          8.23          2.94         5.27 o                         
   6   7  -7         13.36         10.20         8.03 o                         
  -4   8  -7          4.26         -2.08         5.47 o                         
  -3   8  -7         13.12         13.66         8.96 o                         
  -2   8  -7         26.79         33.78        10.17 o                         
  -1   8  -7         39.92         35.83         8.15 o                         
   0   8  -7         71.39         76.19        17.83 o                         
   1   8  -7         72.79         64.28         7.21 o                         
   2   8  -7        109.57        124.10         7.44 o                         
   3   8  -7         13.36         16.38         3.91 o                         
   4   8  -7          6.44          2.56         7.54 o                         
   5   8  -7          7.48          1.61         8.09 o                         
  -3   9  -7          0.34          4.37         8.64 o                         
  -2   9  -7          5.55          9.51         7.21 o                         
  -1   9  -7          2.68         -5.62         7.49 o                         
   0   9  -7         17.72          8.70         5.76 o                         
   1   9  -7         17.59         14.65         6.50 o                         
   2   9  -7          7.52         11.59         9.29 o                         
   3   9  -7         21.51         33.78        11.15 o                         
  -3 -11  -6          3.93          3.17         7.76 o                         
  -2 -11  -6          5.63          5.57         7.65 o                         
  -1 -11  -6         11.21         13.61         4.65 o                         
   0 -11  -6         31.64         34.14         6.51 o                         
   1 -11  -6          7.22          7.57         4.29 o                         
   2 -11  -6         14.72         15.52         9.40 o                         
  -5 -10  -6          4.94         14.87         8.31 o                         
  -4 -10  -6          6.86          3.06         7.11 o                         
  -3 -10  -6          2.73          7.54         7.21 o                         
  -2 -10  -6         51.78         59.26         9.73 o                         
  -1 -10  -6         34.42         48.50         6.06 o                         
   0 -10  -6         31.36         33.06         5.43 o                         
   1 -10  -6         17.99         15.47         4.22 o                         
   2 -10  -6          2.38          8.85         7.98 o                         
   3 -10  -6          1.11         -1.64         7.87 o                         
   4 -10  -6          3.35          6.45         8.64 o                         
  -6  -9  -6         11.58         18.54         5.33 o                         
  -5  -9  -6         16.56         14.96         7.16 o                         
  -4  -9  -6         18.29         28.64         7.43 o                         
  -3  -9  -6         12.95         18.15         6.45 o                         
  -2  -9  -6         26.15         25.91         7.98 o                         
  -1  -9  -6         59.57         55.11         5.52 o                         
   0  -9  -6          7.06          9.64         3.67 o                         
   1  -9  -6         50.56         55.21         9.19 o                         
   2  -9  -6        215.42        256.90        29.89 o                         
   3  -9  -6          8.42          0.59         7.93 o                         
   4  -9  -6         35.94         29.65        11.64 o                         
   5  -9  -6          2.07          5.68         6.45 o                         
  -6  -8  -6         29.01         27.60         5.77 o                         
  -5  -8  -6         39.57         50.80         6.60 o                         
  -4  -8  -6         41.71         55.87         8.09 o                         
  -3  -8  -6         10.09         13.77         3.46 o                         
  -2  -8  -6        443.10        459.63         9.99 o                         
  -1  -8  -6        238.01        236.58         7.05 o                         
   0  -8  -6        249.05        242.72         9.00 o                         
   1  -8  -6         77.62         80.39         9.41 o                         
   2  -8  -6        291.02        288.22         9.01 o                         
   3  -8  -6         45.29         42.19         7.38 o                         
   4  -8  -6          1.95         -2.30         4.75 o                         
   5  -8  -6          4.83         -5.57         6.39 o                         
   6  -8  -6          2.36          0.33         8.85 o                         
  -7  -7  -6          5.25          9.83         5.63 o                         
  -6  -7  -6         18.22         24.35         5.43 o                         
  -5  -7  -6        191.10        197.55        15.11 o                         
  -4  -7  -6         61.74         77.41         4.97 o                         
  -3  -7  -6        194.32        187.47         6.67 o                         
  -2  -7  -6        221.23        224.75         6.48 o                         
  -1  -7  -6        589.14        592.41        14.02 o                         
   0  -7  -6        151.34        154.43         7.74 o                         
   1  -7  -6         17.90         16.03         2.98 o                         
   2  -7  -6         67.90         75.95         5.21 o                         
   3  -7  -6          3.54          5.66         2.97 o                         
   4  -7  -6         73.92         62.64         7.99 o                         
   5  -7  -6         43.65         52.23        13.55 o                         
   6  -7  -6          4.33          9.40         6.78 o                         
  -7  -6  -6          4.37          2.77         3.66 o                         
  -6  -6  -6         38.88         35.10         5.20 o                         
  -5  -6  -6         63.17         78.17         5.39 o                         
  -4  -6  -6        153.88        159.36         5.27 o                         
  -3  -6  -6        140.82        127.86         5.19 o                         
  -2  -6  -6        171.85        154.80         4.32 o                         
  -1  -6  -6         25.05         25.70         2.34 o                         
   0  -6  -6        234.53        203.93         6.19 o                         
   1  -6  -6         50.18         62.62         2.76 o                         
   2  -6  -6        290.01        296.16         6.79 o                         
   3  -6  -6        164.13        170.23         6.48 o                         
   4  -6  -6        128.06        135.44        10.78 o                         
   5  -6  -6         24.72         22.63         6.70 o                         
   6  -6  -6          5.45          4.69         9.89 o                         
   7  -6  -6          0.58         -5.90        15.36 o                         
  -8  -5  -6          5.38          3.29         3.92 o                         
  -7  -5  -6         41.43         50.46         6.40 o                         
  -6  -5  -6         30.55         28.75         4.73 o                         
  -5  -5  -6        112.63        118.74         5.58 o                         
  -4  -5  -6         31.05         34.25         3.04 o                         
  -3  -5  -6         81.19         78.63         3.30 o                         
  -2  -5  -6        206.42        209.81         4.47 o                         
  -1  -5  -6        331.53        332.73         4.40 o                         
   0  -5  -6        125.84        129.53         3.26 o                         
   1  -5  -6         97.50        103.04         4.15 o                         
   2  -5  -6        107.21        106.25         3.82 o                         
   3  -5  -6        290.40        297.35         7.32 o                         
   4  -5  -6         58.91         52.99         4.26 o                         
   5  -5  -6        154.73        159.22         6.77 o                         
   6  -5  -6         21.00         12.59         2.81 o                         
   7  -5  -6          4.35          2.47         5.90 o                         
  -8  -4  -6          6.47         13.37         5.12 o                         
  -7  -4  -6          9.34          5.13         4.40 o                         
  -6  -4  -6         78.51         77.34         5.04 o                         
  -5  -4  -6        129.49        124.11         6.22 o                         
  -4  -4  -6         16.10         20.93         2.34 o                         
  -3  -4  -6         23.51         28.13         2.27 o                         
  -2  -4  -6        203.74        212.93         3.49 o                         
  -1  -4  -6        709.56        733.01         6.56 o                         
   0  -4  -6        576.03        665.44         7.04 o                         
   1  -4  -6        786.85        791.88         9.06 o                         
   2  -4  -6        422.75        432.79         6.18 o                         
   3  -4  -6         27.78         32.00         1.64 o                         
   4  -4  -6         63.57         67.83         3.72 o                         
   5  -4  -6         52.21         51.43         4.45 o                         
   6  -4  -6        109.76        113.68         6.58 o                         
   7  -4  -6          5.54         -0.07         5.99 o                         
   8  -4  -6          4.18          0.92         6.45 o                         
  -8  -3  -6          0.96         -0.41         3.61 o                         
  -7  -3  -6         19.01         19.34         4.93 o                         
  -6  -3  -6         90.80         83.12         5.15 o                         
  -5  -3  -6        112.19        122.88         5.09 o                         
  -4  -3  -6        173.89        179.82         4.80 o                         
  -3  -3  -6        912.48        846.39         9.84 o                         
  -2  -3  -6        880.21        827.93         7.36 o                         
  -1  -3  -6        617.70        614.48         9.88 o                         
   0  -3  -6        124.64        136.57         3.01 o                         
   1  -3  -6        241.82        244.49         5.02 o                         
   2  -3  -6       1134.48       1194.74        12.98 o                         
   3  -3  -6        175.17        159.67         5.49 o                         
   4  -3  -6         27.23         24.96         4.13 o                         
   5  -3  -6        146.04        139.14         8.41 o                         
   6  -3  -6         84.39         88.42         7.59 o                         
   7  -3  -6         16.73         17.23         3.75 o                         
   8  -3  -6          5.72         -1.75         8.91 o                         
  -8  -2  -6         10.13         10.96         5.01 o                         
  -7  -2  -6          4.92          2.73         3.51 o                         
  -6  -2  -6         64.84         71.76         4.96 o                         
  -5  -2  -6         50.99         55.68         4.00 o                         
  -4  -2  -6        464.51        498.33         8.35 o                         
  -3  -2  -6        205.30        200.13         4.24 o                         
  -2  -2  -6         29.61         22.03         1.80 o                         
  -1  -2  -6       1390.89       1426.15        12.38 o                         
   0  -2  -6       1618.39       1578.95        17.24 o                         
   1  -2  -6        107.35         87.58         2.85 o                         
   2  -2  -6         64.83         66.88         3.02 o                         
   3  -2  -6        223.19        218.09         4.17 o                         
   4  -2  -6         13.45         16.33         2.11 o                         
   5  -2  -6        103.14        114.17         5.93 o                         
   6  -2  -6        119.46        110.87         6.76 o                         
   7  -2  -6         35.07         29.88         4.54 o                         
   8  -2  -6         13.43         19.37        15.09 o                         
  -8  -1  -6          2.63          7.88         4.72 o                         
  -7  -1  -6         49.65         57.47         6.57 o                         
  -6  -1  -6         45.68         50.92         4.70 o                         
  -5  -1  -6          2.88          2.69         2.12 o                         
  -4  -1  -6         42.59         42.12         3.00 o                         
  -3  -1  -6        125.67        109.37         2.93 o                         
  -2  -1  -6          0.87          1.41         1.20 o                         
  -1  -1  -6        766.55        727.89        14.57 o                         
   0  -1  -6        484.10        392.24         6.13 o                         
   1  -1  -6       1731.25       1672.14        15.25 o                         
   2  -1  -6        584.94        551.68         7.75 o                         
   3  -1  -6        674.14        745.39         8.55 o                         
   4  -1  -6        150.83        150.84         5.22 o                         
   5  -1  -6         52.83         56.68         5.08 o                         
   6  -1  -6        407.76        398.91        11.64 o                         
   7  -1  -6         60.73         59.31         9.86 o                         
   8  -1  -6         11.82          7.23         4.41 o                         
  -8   0  -6         11.75         11.33         5.25 o                         
  -7   0  -6        114.93        115.29        11.43 o                         
  -6   0  -6         61.37         69.07         4.90 o                         
  -5   0  -6        103.52        101.36         4.64 o                         
  -4   0  -6        121.79        127.73         4.41 o                         
  -3   0  -6         39.60         38.20         2.32 o                         
  -2   0  -6        441.15        438.41         6.82 o                         
  -1   0  -6       1808.53       1755.16        18.95 o                         
   0   0  -6        807.87        710.66        39.12 o                         
   1   0  -6          6.82          7.41         1.35 o                         
   2   0  -6        454.49        431.55         5.71 o                         
   3   0  -6        438.85        412.70         6.39 o                         
   4   0  -6        568.61        586.27        10.02 o                         
   5   0  -6        528.28        527.78        10.68 o                         
   6   0  -6          6.69          6.08         3.24 o                         
   7   0  -6          1.65          2.45         3.54 o                         
   8   0  -6          6.18         -1.79         3.72 o                         
  -8   1  -6          6.33          2.65         4.03 o                         
  -7   1  -6         24.72         34.58         5.91 o                         
  -6   1  -6         85.28         85.40         5.29 o                         
  -5   1  -6         98.69        100.19         6.29 o                         
  -4   1  -6        970.45        936.58        15.96 o                         
  -3   1  -6        233.67        262.04         5.92 o                         
  -2   1  -6       1219.03       1229.19        12.34 o                         
  -1   1  -6         69.12         63.49         2.30 o                         
   0   1  -6         99.53        107.45         4.28 o                         
   1   1  -6         13.79         12.10         2.02 o                         
   2   1  -6        322.34        269.91         3.94 o                         
   3   1  -6          5.82          4.57         1.29 o                         
   4   1  -6        237.46        251.04         7.27 o                         
   5   1  -6         51.81         54.56         5.64 o                         
   6   1  -6         15.15         10.92         3.63 o                         
   7   1  -6         67.74         55.04         7.88 o                         
   8   1  -6          4.76         -0.20         3.78 o                         
  -8   2  -6          6.46          1.80         8.69 o                         
  -7   2  -6         43.97         57.61        10.50 o                         
  -6   2  -6         43.46         44.94         7.76 o                         
  -5   2  -6         63.84         64.70         6.04 o                         
  -4   2  -6        135.63        133.67         5.33 o                         
  -3   2  -6        173.23        180.43         4.90 o                         
  -2   2  -6        219.37        230.52         4.89 o                         
  -1   2  -6        531.96        516.60         7.20 o                         
   0   2  -6        259.83        244.55         4.67 o                         
   1   2  -6       1745.69       1695.92        16.88 o                         
   2   2  -6        486.68        489.52         7.37 o                         
   3   2  -6        610.11        618.20         7.85 o                         
   4   2  -6         59.11         58.21         4.09 o                         
   5   2  -6         19.08         24.28         3.51 o                         
   6   2  -6         50.37         43.47        11.65 o                         
   7   2  -6          0.87         -2.25         4.02 o                         
   8   2  -6         26.23         15.46         6.41 o                         
  -7   3  -6          3.17         10.49         7.54 o                         
  -6   3  -6         20.71         14.43         7.11 o                         
  -5   3  -6         51.73         42.46         3.95 o                         
  -4   3  -6         87.38         86.20         5.10 o                         
  -3   3  -6          1.06          1.40         1.69 o                         
  -2   3  -6          4.45          4.68         1.77 o                         
  -1   3  -6        191.39        170.49         4.38 o                         
   0   3  -6        218.57        219.71         4.85 o                         
   1   3  -6         83.13         91.77         2.51 o                         
   2   3  -6        551.42        588.73         7.37 o                         
   3   3  -6         85.84         86.30         3.50 o                         
   4   3  -6         63.17         68.65         7.93 o                         
   5   3  -6         30.95         23.19         4.96 o                         
   6   3  -6         26.31         25.36         8.04 o                         
   7   3  -6          8.85          0.89         5.31 o                         
   8   3  -6          5.61         -0.40        11.15 o                         
  -7   4  -6          5.81          5.25         5.68 o                         
  -6   4  -6          1.11         -2.08         6.23 o                         
  -5   4  -6         19.47         18.38         3.86 o                         
  -4   4  -6         36.38         31.41         4.08 o                         
  -3   4  -6        117.01        123.80         5.83 o                         
  -2   4  -6        274.21        278.16         6.90 o                         
  -1   4  -6         49.03         52.06         3.19 o                         
   0   4  -6          4.36          4.11         1.61 o                         
   1   4  -6        253.92        210.89         2.96 o                         
   2   4  -6        252.82        277.97         5.35 o                         
   3   4  -6        129.67        129.20         5.29 o                         
   4   4  -6         69.14         73.19         5.74 o                         
   5   4  -6          4.03         11.15         4.25 o                         
   6   4  -6          5.03          2.85         4.52 o                         
   7   4  -6          7.31         11.04         5.57 o                         
  -7   5  -6          7.10          6.01         6.23 o                         
  -6   5  -6          3.58          5.90         7.43 o                         
  -5   5  -6         23.47         31.16         7.54 o                         
  -4   5  -6         16.11         22.30         7.76 o                         
  -3   5  -6         45.78         52.82         8.97 o                         
  -2   5  -6          9.26         13.06         2.82 o                         
  -1   5  -6        198.69        187.63         5.31 o                         
   0   5  -6         63.34         57.55         3.36 o                         
   1   5  -6         20.41         22.78         1.44 o                         
   2   5  -6         61.52         61.08         3.53 o                         
   3   5  -6        107.27        106.95         4.87 o                         
   4   5  -6         26.44         18.83         2.97 o                         
   5   5  -6         24.01         22.40         5.51 o                         
   6   5  -6         26.20         26.86         4.18 o                         
   7   5  -6         37.03         43.22        21.15 o                         
  -6   6  -6         35.61         49.42        10.17 o                         
  -5   6  -6         25.69         20.01         8.75 o                         
  -4   6  -6         30.66         35.64         9.18 o                         
  -3   6  -6         15.96         22.19         6.78 o                         
  -2   6  -6        262.00        265.92         8.39 o                         
  -1   6  -6         14.65         16.81         3.18 o                         
   0   6  -6        186.21        189.03         6.21 o                         
   1   6  -6         31.06         28.30         1.82 o                         
   2   6  -6        162.13        161.69         7.02 o                         
   3   6  -6         30.73         26.43         4.09 o                         
   4   6  -6         25.11         16.82         3.19 o                         
   5   6  -6         21.45         23.85         3.87 o                         
   6   6  -6          6.19          6.22         5.36 o                         
   7   6  -6          8.09         -0.69         5.56 o                         
  -5   7  -6          6.63         14.43         9.07 o                         
  -4   7  -6          0.97          7.21         7.76 o                         
  -3   7  -6         70.84         72.72        11.48 o                         
  -2   7  -6         31.80         33.59         5.59 o                         
  -1   7  -6         60.15         57.60         4.15 o                         
   0   7  -6        120.31        116.12         4.56 o                         
   1   7  -6         16.40         15.84         2.28 o                         
   2   7  -6        168.56        169.20        13.45 o                         
   3   7  -6         10.07         11.20         3.17 o                         
   4   7  -6         13.70         17.49         5.69 o                         
   5   7  -6          0.84          0.86         5.20 o                         
   6   7  -6          0.38         -0.69         4.68 o                         
  -4   8  -6         14.40          9.07         8.64 o                         
  -3   8  -6         11.93          9.51         8.20 o                         
  -2   8  -6         21.27         18.67         6.26 o                         
  -1   8  -6         51.25         60.45         9.95 o                         
   0   8  -6         20.51         15.93         9.89 o                         
   1   8  -6         35.20         30.71         5.91 o                         
   2   8  -6          5.36          5.86         3.96 o                         
   3   8  -6         29.24         20.99         4.23 o                         
   4   8  -6         19.27         12.46         5.96 o                         
   5   8  -6         53.94         59.86        14.43 o                         
  -3   9  -6          0.86         -2.95         7.87 o                         
  -2   9  -6         21.23         12.85         7.27 o                         
  -1   9  -6         16.10          9.30         5.91 o                         
   0   9  -6         22.57         22.00         6.89 o                         
   1   9  -6          3.07         -6.82         4.55 o                         
   2   9  -6         39.15         43.80        15.74 o                         
   3   9  -6         15.35          3.82         5.59 o                         
   4   9  -6         18.45         20.85        10.77 o                         
  -1  10  -6         29.04         24.00         6.98 o                         
   0  10  -6         13.76         12.16         6.67 o                         
   1  10  -6          5.64          3.68         6.83 o                         
   2  10  -6          5.81         11.91         7.65 o                         
  -3 -11  -5          7.76          7.76         8.09 o                         
  -2 -11  -5         21.47         30.61         8.42 o                         
  -1 -11  -5         30.98         31.26         5.40 o                         
   0 -11  -5          6.88          7.20         3.82 o                         
   1 -11  -5          7.92          5.26         4.15 o                         
   2 -11  -5          7.59         13.34         9.29 o                         
  -5 -10  -5          2.52          4.70         6.23 o                         
  -4 -10  -5          1.40          3.94         5.79 o                         
  -3 -10  -5         10.27         12.79         7.98 o                         
  -2 -10  -5          7.70         13.45         7.76 o                         
  -1 -10  -5          0.91          0.85         7.82 o                         
   0 -10  -5         47.22         56.54         6.09 o                         
   1 -10  -5          2.27          8.67         3.82 o                         
   2 -10  -5         56.44         74.02        12.36 o                         
   3 -10  -5          5.23          5.68         8.31 o                         
   4 -10  -5          2.15         -8.53         7.76 o                         
  -6  -9  -5          7.07         12.15         5.73 o                         
  -5  -9  -5         51.09         49.39        14.59 o                         
  -4  -9  -5         46.05         50.85        10.28 o                         
  -3  -9  -5         23.92         30.83         7.43 o                         
  -2  -9  -5         42.29         45.71         9.29 o                         
  -1  -9  -5        111.79        107.02         6.60 o                         
   0  -9  -5        105.93        128.99         7.07 o                         
   1  -9  -5         48.75         69.54        11.37 o                         
   2  -9  -5        155.84        163.67        21.61 o                         
   3  -9  -5          7.04         -4.22         6.67 o                         
   4  -9  -5         13.21          5.26        16.94 o                         
   5  -9  -5         10.29         24.81         8.42 o                         
  -6  -8  -5         72.70         91.85         8.33 o                         
  -5  -8  -5         64.36         80.72         7.15 o                         
  -4  -8  -5        215.01        226.43         9.96 o                         
  -3  -8  -5        240.30        247.04        15.23 o                         
  -2  -8  -5        120.29        144.01        12.26 o                         
  -1  -8  -5        175.33        183.37        13.14 o                         
   0  -8  -5        239.55        258.43         9.05 o                         
   1  -8  -5         58.74         60.81         5.45 o                         
   2  -8  -5        105.09         99.21         7.87 o                         
   3  -8  -5         51.38         59.14        15.47 o                         
   4  -8  -5          7.06          7.67         8.25 o                         
   5  -8  -5          1.92          6.12         6.45 o                         
   6  -8  -5          2.76          0.22         8.53 o                         
  -7  -7  -5         52.85         38.84         9.19 o                         
  -6  -7  -5          0.39          2.87         3.89 o                         
  -5  -7  -5        141.21        155.65         8.60 o                         
  -4  -7  -5         70.59         76.19         4.28 o                         
  -3  -7  -5        121.17        110.70         4.27 o                         
  -2  -7  -5        136.73        134.89         6.99 o                         
  -1  -7  -5        141.04        146.45         5.44 o                         
   0  -7  -5        120.11        129.17         7.44 o                         
   1  -7  -5        184.14        180.18         6.14 o                         
   2  -7  -5        188.22        207.45         7.78 o                         
   3  -7  -5        158.08        153.02         7.26 o                         
   4  -7  -5         95.09         95.18        14.28 o                         
   5  -7  -5         21.09         16.54         7.01 o                         
   6  -7  -5          0.95         -8.64         8.85 o                         
  -7  -6  -5          0.50         -4.44         4.11 o                         
  -6  -6  -5         80.38         88.93        12.74 o                         
  -5  -6  -5         57.47         69.49         5.18 o                         
  -4  -6  -5         58.14         58.63         3.83 o                         
  -3  -6  -5         95.75         92.42         3.85 o                         
  -2  -6  -5         16.11         13.89         2.05 o                         
  -1  -6  -5         90.64         95.43         3.50 o                         
   0  -6  -5        164.29        159.34         7.07 o                         
   1  -6  -5         45.98         43.33         2.97 o                         
   2  -6  -5         26.52         29.93         5.24 o                         
   3  -6  -5         85.67         90.32         5.89 o                         
   4  -6  -5         58.57         62.18         5.41 o                         
   5  -6  -5        172.74        168.73        13.73 o                         
   6  -6  -5         28.87         12.25         7.87 o                         
   7  -6  -5          0.52          4.04         6.45 o                         
  -8  -5  -5         15.10         13.66         4.79 o                         
  -7  -5  -5         23.97         30.73         5.71 o                         
  -6  -5  -5         45.06         43.87        10.77 o                         
  -5  -5  -5         62.40         67.99         4.80 o                         
  -4  -5  -5          2.41          3.61         1.84 o                         
  -3  -5  -5         54.46         52.15         3.01 o                         
  -2  -5  -5        601.97        575.39         7.69 o                         
  -1  -5  -5        277.52        274.31         4.63 o                         
   0  -5  -5        450.42        478.16         7.81 o                         
   1  -5  -5         88.05         77.33         3.10 o                         
   2  -5  -5        170.01        149.26         4.77 o                         
   3  -5  -5         97.03        100.29         4.99 o                         
   4  -5  -5        110.13        111.60        10.06 o                         
   5  -5  -5        397.06        393.67        10.69 o                         
   6  -5  -5          2.14          3.19         3.22 o                         
   7  -5  -5         39.13         31.30         8.58 o                         
  -8  -4  -5          3.18         -1.38         4.37 o                         
  -7  -4  -5         25.13         32.03         5.57 o                         
  -6  -4  -5         23.36         22.52         3.30 o                         
  -5  -4  -5        273.65        292.46         7.42 o                         
  -4  -4  -5         14.64         16.28         2.28 o                         
  -3  -4  -5          7.46          5.69         1.67 o                         
  -2  -4  -5        222.69        221.52         4.05 o                         
  -1  -4  -5         84.58         90.57         2.24 o                         
   0  -4  -5        148.57        138.95         3.73 o                         
   1  -4  -5        270.58        262.52         4.46 o                         
   2  -4  -5         72.84         80.56         2.76 o                         
   3  -4  -5       1237.06       1230.63        14.44 o                         
   4  -4  -5        155.94        164.61         5.98 o                         
   5  -4  -5        173.05        176.58        10.74 o                         
   6  -4  -5        136.31        152.01        13.54 o                         
   7  -4  -5          6.04          1.21         6.16 o                         
   8  -4  -5          1.87         -8.33        10.82 o                         
  -8  -3  -5         17.76         23.02         5.09 o                         
  -7  -3  -5         10.37          8.39         7.87 o                         
  -6  -3  -5         36.69         35.10         4.17 o                         
  -5  -3  -5         56.52         65.96         4.33 o                         
  -4  -3  -5        275.79        295.83         6.11 o                         
  -3  -3  -5        209.07        187.64         4.33 o                         
  -2  -3  -5        338.18        335.15         4.52 o                         
  -1  -3  -5        740.70        650.04         6.93 o                         
   0  -3  -5       1558.07       1454.64        13.75 o                         
   1  -3  -5        407.60        385.49         5.17 o                         
   2  -3  -5        173.54        209.59         3.35 o                         
   3  -3  -5        135.12        125.43         3.44 o                         
   4  -3  -5        272.01        269.04         7.29 o                         
   5  -3  -5         17.37         15.72         2.76 o                         
   6  -3  -5        260.41        297.03        10.69 o                         
   7  -3  -5          4.40          1.38         2.98 o                         
   8  -3  -5          9.31         -1.62         7.21 o                         
  -8  -2  -5          3.03          5.75         4.75 o                         
  -7  -2  -5        116.81        109.65         7.69 o                         
  -6  -2  -5        124.53        119.46         5.81 o                         
  -5  -2  -5         27.66         28.01         3.28 o                         
  -4  -2  -5        232.60        222.46         5.26 o                         
  -3  -2  -5        249.57        229.71         4.49 o                         
  -2  -2  -5         52.95         52.53         1.85 o                         
  -1  -2  -5        365.75        369.90         5.67 o                         
   0  -2  -5       2625.81       2422.31        20.59 o                         
   1  -2  -5        199.82        171.98         3.75 o                         
   2  -2  -5        145.06        160.80         3.90 o                         
   3  -2  -5        322.65        344.51         5.39 o                         
   4  -2  -5         16.08         12.24         2.04 o                         
   5  -2  -5         55.48         49.23         4.70 o                         
   6  -2  -5        148.06        168.29         8.04 o                         
   7  -2  -5         15.30         10.86         3.64 o                         
   8  -2  -5         15.84         11.43         7.65 o                         
  -8  -1  -5         20.63         24.26         5.76 o                         
  -7  -1  -5         24.24         28.84         5.31 o                         
  -6  -1  -5          0.17          0.11         2.81 o                         
  -5  -1  -5        111.43        112.58         4.91 o                         
  -4  -1  -5         22.04         22.84         2.61 o                         
  -3  -1  -5        276.46        253.55         4.73 o                         
  -2  -1  -5        428.39        371.07         6.95 o                         
  -1  -1  -5        614.18        637.54        12.56 o                         
   0  -1  -5       1902.70       1980.43        19.94 o                         
   1  -1  -5        178.65        139.68         3.09 o                         
   2  -1  -5        700.68        745.28         7.84 o                         
   3  -1  -5        585.13        623.40         7.61 o                         
   4  -1  -5        317.63        303.30         7.03 o                         
   5  -1  -5        411.77        425.33        10.72 o                         
   6  -1  -5        139.97        137.47         7.54 o                         
   7  -1  -5          7.81         -1.71         3.54 o                         
   8  -1  -5         11.55         11.15         7.03 o                         
  -8   0  -5          8.19          4.36         5.19 o                         
  -7   0  -5         45.81         54.71         6.54 o                         
  -6   0  -5         37.48         37.61         4.13 o                         
  -5   0  -5        134.27        116.68         4.95 o                         
  -4   0  -5        310.65        300.65         6.56 o                         
  -3   0  -5        221.64        254.16         4.94 o                         
  -2   0  -5        588.86        514.00         6.70 o                         
  -1   0  -5       1328.62       1118.31        12.87 o                         
   0   0  -5       2163.56       1979.03        20.34 o                         
   1   0  -5       1660.80       1603.73        15.10 o                         
   2   0  -5        353.69        348.17         4.95 o                         
   3   0  -5         33.88         30.40         2.31 o                         
   4   0  -5        294.93        298.90         6.54 o                         
   5   0  -5        311.98        330.73         8.49 o                         
   6   0  -5        103.02         95.55         7.54 o                         
   7   0  -5         48.77         38.78         5.15 o                         
   8   0  -5          2.86          1.86         4.84 o                         
  -8   1  -5          5.66          7.55         5.15 o                         
  -7   1  -5        139.89        152.69         9.85 o                         
  -6   1  -5         74.50         95.34         6.54 o                         
  -5   1  -5        216.59        217.36         8.44 o                         
  -4   1  -5        159.64        179.38         9.48 o                         
  -3   1  -5        144.27        140.63         4.10 o                         
  -2   1  -5        196.89        160.25         3.97 o                         
  -1   1  -5       1919.61       1734.88        14.99 o                         
   0   1  -5       9270.98       9550.75       123.26 o                         
   1   1  -5       1587.12       1760.40        16.56 o                         
   2   1  -5        103.19         94.29         2.44 o                         
   3   1  -5        542.42        557.22         7.56 o                         
   4   1  -5        204.50        219.14         6.36 o                         
   5   1  -5         25.18         19.75         2.93 o                         
   6   1  -5          0.28          0.98         3.15 o                         
   7   1  -5         83.13         69.82        12.03 o                         
   8   1  -5         77.26         75.12        11.65 o                         
  -8   2  -5         56.76         65.31         7.64 o                         
  -7   2  -5         17.22         19.57         6.78 o                         
  -6   2  -5         39.34         43.41         8.86 o                         
  -5   2  -5        108.08        117.89         7.33 o                         
  -4   2  -5        450.06        471.88         9.39 o                         
  -3   2  -5         55.66         61.69         3.32 o                         
  -2   2  -5        390.66        397.55         6.35 o                         
  -1   2  -5        927.41        913.53         9.96 o                         
   0   2  -5         33.55         35.51         2.09 o                         
   1   2  -5         89.91        107.63         2.30 o                         
   2   2  -5         85.33         86.18         2.36 o                         
   3   2  -5        181.08        172.04         4.83 o                         
   4   2  -5        188.84        178.21         6.95 o                         
   5   2  -5         66.92         56.71         5.37 o                         
   6   2  -5        102.61        109.49         8.04 o                         
   7   2  -5         17.30         19.79         6.57 o                         
   8   2  -5          3.98         -3.62         3.74 o                         
  -8   3  -5          6.13         -4.59         7.43 o                         
  -7   3  -5          4.23         -1.20         6.78 o                         
  -6   3  -5         52.20         53.48         8.86 o                         
  -5   3  -5        121.48        116.14         5.55 o                         
  -4   3  -5         85.83         82.32         4.75 o                         
  -3   3  -5        150.64        139.14         5.43 o                         
  -2   3  -5        198.93        189.58         4.83 o                         
  -1   3  -5          1.99          2.39         1.45 o                         
   0   3  -5        119.64         93.01         2.91 o                         
   1   3  -5        450.52        378.96         5.12 o                         
   2   3  -5        460.69        464.53         6.26 o                         
   3   3  -5         80.72         75.26         3.09 o                         
   4   3  -5        123.64        115.01         7.53 o                         
   5   3  -5         50.21         42.08        13.17 o                         
   6   3  -5         64.27         46.50         6.74 o                         
   7   3  -5          8.84          7.29         4.61 o                         
   8   3  -5          8.92         -1.57         8.31 o                         
  -7   4  -5         10.29         12.90         8.09 o                         
  -6   4  -5         48.77         49.10         9.95 o                         
  -5   4  -5         21.60         19.21         4.07 o                         
  -4   4  -5         23.54         23.86         3.53 o                         
  -3   4  -5        109.39        116.92         5.88 o                         
  -2   4  -5         57.92         59.16         3.07 o                         
  -1   4  -5        770.90        770.67         8.14 o                         
   0   4  -5         27.84         23.54         2.02 o                         
   1   4  -5         45.57         37.54         2.44 o                         
   2   4  -5        162.93        182.19         4.48 o                         
   3   4  -5         55.54         50.66         5.13 o                         
   4   4  -5         66.64         75.22         4.76 o                         
   5   4  -5        223.22        236.01        12.13 o                         
   6   4  -5          4.67          4.45         4.38 o                         
   7   4  -5         63.12         62.80        18.15 o                         
   8   4  -5          3.72         -3.13        12.63 o                         
  -7   5  -5         22.92         15.96         8.96 o                         
  -6   5  -5          0.10         -0.66         4.81 o                         
  -5   5  -5          3.48         -0.98         6.23 o                         
  -4   5  -5         18.53         10.28         5.68 o                         
  -3   5  -5         54.67         53.85         6.06 o                         
  -2   5  -5        161.63        171.49         4.73 o                         
  -1   5  -5        244.06        249.88         4.86 o                         
   0   5  -5          3.54          5.69         1.09 o                         
   1   5  -5         38.18         32.41         2.30 o                         
   2   5  -5         67.59         61.11         3.74 o                         
   3   5  -5         76.85         66.67         4.16 o                         
   4   5  -5          6.68          8.86         2.53 o                         
   5   5  -5        139.94        137.96         7.62 o                         
   6   5  -5          1.31          0.34         3.35 o                         
   7   5  -5         16.17         11.78         5.72 o                         
  -6   6  -5         17.24         29.74         9.95 o                         
  -5   6  -5          0.29         -6.56         6.34 o                         
  -4   6  -5        173.09        203.94        15.55 o                         
  -3   6  -5          3.76         -0.69         3.70 o                         
  -2   6  -5        132.58        133.21         8.05 o                         
  -1   6  -5        184.52        201.35         5.26 o                         
   0   6  -5        148.37        153.02         4.26 o                         
   1   6  -5        108.74        112.39         3.77 o                         
   2   6  -5        126.50        124.91         6.69 o                         
   3   6  -5         36.09         33.23         4.01 o                         
   4   6  -5         58.47         50.21         9.87 o                         
   5   6  -5          5.68          0.83         4.08 o                         
   6   6  -5          2.06         -2.39         3.11 o                         
   7   6  -5         13.99          8.74        18.31 o                         
  -6   7  -5          6.07         13.23         7.65 o                         
  -5   7  -5          0.66         -6.01         7.54 o                         
  -4   7  -5        100.50        105.77         9.14 o                         
  -3   7  -5          8.53          6.16        10.38 o                         
  -2   7  -5         95.41        100.50         9.27 o                         
  -1   7  -5         59.64         61.30         3.83 o                         
   0   7  -5         27.85         25.85         2.37 o                         
   1   7  -5          3.56          1.72         1.38 o                         
   2   7  -5         64.78         59.10         3.66 o                         
   3   7  -5          1.41          0.46         2.70 o                         
   4   7  -5          0.44         -0.55         2.71 o                         
   5   7  -5         26.48         21.24         4.29 o                         
   6   7  -5          7.62          3.34         7.11 o                         
  -5   8  -5          3.25         -2.40         5.79 o                         
  -4   8  -5          8.11          0.73         5.96 o                         
  -3   8  -5          5.48          0.81         3.76 o                         
  -2   8  -5         19.83         17.06         4.61 o                         
  -1   8  -5         63.41         58.23         5.23 o                         
   0   8  -5         47.61         34.92         6.76 o                         
   1   8  -5         11.81          7.53         2.37 o                         
   2   8  -5          5.30          3.92         2.20 o                         
   3   8  -5          0.21         -0.58         3.01 o                         
   4   8  -5         34.65         34.82         6.63 o                         
   5   8  -5         29.77         31.35         9.84 o                         
  -4   9  -5          0.72         -4.48         8.31 o                         
  -3   9  -5         14.52          7.69         5.75 o                         
  -2   9  -5         44.68         46.00        15.69 o                         
  -1   9  -5         14.22          6.23         4.93 o                         
   0   9  -5          1.75         -2.49         5.17 o                         
   1   9  -5          6.21          1.44         5.19 o                         
   2   9  -5         27.35         33.30        15.80 o                         
   3   9  -5          9.03          1.43         3.78 o                         
   4   9  -5          5.51          5.79         5.02 o                         
  -2  10  -5          3.89          4.95        10.11 o                         
  -1  10  -5         20.54          8.43         5.51 o                         
   0  10  -5          0.36         -4.12         9.18 o                         
   1  10  -5         17.43          4.55         7.98 o                         
   2  10  -5          1.93         -5.36         7.21 o                         
   3  10  -5         15.21         11.14         6.46 o                         
  -3 -11  -4          1.55         -2.62         5.36 o                         
  -2 -11  -4          3.39          1.64         7.76 o                         
  -1 -11  -4         12.49         11.26         6.78 o                         
   0 -11  -4          2.04          5.72         3.54 o                         
   1 -11  -4          5.89          6.20         3.59 o                         
   2 -11  -4         23.21         35.65         5.48 o                         
  -5 -10  -4         10.25         14.43         8.85 o                         
  -4 -10  -4         18.15         27.88         9.73 o                         
  -3 -10  -4          5.44         10.49         8.09 o                         
  -2 -10  -4         16.48         16.40         8.53 o                         
  -1 -10  -4          1.04          3.17         5.30 o                         
   0 -10  -4         24.19         19.45         4.25 o                         
   1 -10  -4         18.66         15.90         4.15 o                         
   2 -10  -4         32.09         46.58        10.93 o                         
   3 -10  -4          4.40          7.54         8.42 o                         
   4 -10  -4         24.25         24.49        10.06 o                         
  -6  -9  -4          3.25         -2.18         4.98 o                         
  -5  -9  -4          1.38          1.93         4.78 o                         
  -4  -9  -4         10.14         14.54         8.09 o                         
  -3  -9  -4         27.46         38.38         9.29 o                         
  -2  -9  -4         14.85         10.17         7.54 o                         
  -1  -9  -4         16.31         15.57         3.89 o                         
   0  -9  -4        449.81        479.35        12.22 o                         
   1  -9  -4        219.42        219.30        18.40 o                         
   2  -9  -4         18.24         17.34        10.00 o                         
   3  -9  -4         36.33         41.30        13.61 o                         
   4  -9  -4         32.27         27.05        17.00 o                         
   5  -9  -4          9.49         19.46         8.20 o                         
  -6  -8  -4         53.33         60.30         6.60 o                         
  -5  -8  -4          3.48          5.51         7.11 o                         
  -4  -8  -4        116.56        133.28         8.29 o                         
  -3  -8  -4         27.73         35.68         4.05 o                         
  -2  -8  -4         78.43         73.06        10.28 o                         
  -1  -8  -4        130.11        132.59         6.78 o                         
   0  -8  -4        194.60        217.85         7.94 o                         
   1  -8  -4         75.90         79.42         6.56 o                         
   2  -8  -4        277.55        324.20        14.19 o                         
   3  -8  -4          2.00         -1.90         7.76 o                         
   4  -8  -4         41.66         36.03        11.15 o                         
   5  -8  -4          1.82         -4.28         7.82 o                         
   6  -8  -4          2.65          0.55         6.34 o                         
  -7  -7  -4         19.55         21.40         5.25 o                         
  -6  -7  -4        120.94        117.02         8.28 o                         
  -5  -7  -4         41.37         58.84         6.03 o                         
  -4  -7  -4         18.32         17.99         3.28 o                         
  -3  -7  -4          0.66          3.67         1.88 o                         
  -2  -7  -4          2.50          1.39         2.97 o                         
  -1  -7  -4         46.06         53.53         3.91 o                         
   0  -7  -4        534.95        551.46        12.37 o                         
   1  -7  -4        123.61        125.08         5.80 o                         
   2  -7  -4        276.12        284.94         8.84 o                         
   3  -7  -4        356.42        362.96        12.03 o                         
   4  -7  -4         70.71         49.25         9.04 o                         
   5  -7  -4          2.40         -5.24         5.54 o                         
   6  -7  -4         27.29         29.99        21.81 o                         
  -7  -6  -4          3.53          1.93         4.23 o                         
  -6  -6  -4          2.25          2.39         3.88 o                         
  -5  -6  -4        245.31        263.47         9.21 o                         
  -4  -6  -4         14.15         17.39         2.63 o                         
  -3  -6  -4        186.34        183.27         5.04 o                         
  -2  -6  -4         18.89         21.94         1.81 o                         
  -1  -6  -4         27.93         31.18         2.96 o                         
   0  -6  -4        115.68        118.52         7.61 o                         
   1  -6  -4         21.50         18.05         2.22 o                         
   2  -6  -4        303.08        346.27         8.89 o                         
   3  -6  -4         93.21         92.55         5.69 o                         
   4  -6  -4          4.00         -1.54         2.57 o                         
   5  -6  -4         32.99         29.75         6.12 o                         
   6  -6  -4          5.82         -2.04        11.59 o                         
   7  -6  -4         10.67         -1.16        14.16 o                         
  -8  -5  -4         28.46         26.71         5.86 o                         
  -7  -5  -4         13.78         10.40         4.52 o                         
  -6  -5  -4         63.21         63.48         6.38 o                         
  -5  -5  -4        359.25        352.04         8.68 o                         
  -4  -5  -4         18.46         19.03         2.58 o                         
  -3  -5  -4         25.33         29.55         2.60 o                         
  -2  -5  -4         11.18         14.10         1.52 o                         
  -1  -5  -4        692.03        731.69         8.63 o                         
   0  -5  -4        561.93        582.96         8.85 o                         
   1  -5  -4        286.32        287.13         5.47 o                         
   2  -5  -4        135.49        124.47         4.57 o                         
   3  -5  -4        450.16        441.15         9.94 o                         
   4  -5  -4        180.36        184.81        10.68 o                         
   5  -5  -4        231.50        283.76        14.18 o                         
   6  -5  -4         98.71         95.14         6.77 o                         
   7  -5  -4          2.59         -9.38        10.88 o                         
  -8  -4  -4         16.18         11.53         4.67 o                         
  -7  -4  -4         20.42         17.64         4.44 o                         
  -6  -4  -4          4.65          2.94         3.86 o                         
  -5  -4  -4         12.68         16.43         3.09 o                         
  -4  -4  -4         78.56         82.12         3.89 o                         
  -3  -4  -4        789.31        783.49         9.83 o                         
  -2  -4  -4        605.93        561.79         6.88 o                         
  -1  -4  -4        432.45        384.27         5.01 o                         
   0  -4  -4        898.09        825.87        10.04 o                         
   1  -4  -4        173.75        152.74         3.39 o                         
   2  -4  -4        105.51        129.76         3.52 o                         
   3  -4  -4        151.80        154.55         6.46 o                         
   4  -4  -4        190.58        222.55        10.92 o                         
   5  -4  -4         53.26         54.20         4.99 o                         
   6  -4  -4         74.28         65.81         6.49 o                         
   7  -4  -4         32.21         28.95         8.27 o                         
   8  -4  -4          1.68         -6.45         8.20 o                         
  -8  -3  -4         13.04         10.74         4.92 o                         
  -7  -3  -4          8.97         16.25         4.70 o                         
  -6  -3  -4         29.29         32.82         3.96 o                         
  -5  -3  -4         59.61         65.13         4.37 o                         
  -4  -3  -4        427.88        423.82         7.32 o                         
  -3  -3  -4        300.12        324.61         5.28 o                         
  -2  -3  -4        395.72        346.58         4.85 o                         
  -1  -3  -4        318.75        311.52         5.40 o                         
   0  -3  -4        589.58        564.53         7.02 o                         
   1  -3  -4       1528.62       1500.51        12.33 o                         
   2  -3  -4        597.13        583.18         6.77 o                         
   3  -3  -4        550.81        541.50         9.44 o                         
   4  -3  -4         11.82         12.70         2.26 o                         
   5  -3  -4        144.02        156.99         6.75 o                         
   6  -3  -4        436.28        468.50        12.70 o                         
   7  -3  -4         17.95         13.01         3.86 o                         
   8  -3  -4          1.67         -5.37        13.06 o                         
  -8  -2  -4          3.90         -0.65         4.28 o                         
  -7  -2  -4         86.25        101.09         7.59 o                         
  -6  -2  -4          5.69          3.26         3.03 o                         
  -5  -2  -4         10.93         14.38         2.86 o                         
  -4  -2  -4        844.38        857.30        10.81 o                         
  -3  -2  -4        182.99        162.64         3.83 o                         
  -2  -2  -4        806.88        742.94         7.91 o                         
  -1  -2  -4       1071.16       1042.35        10.77 o                         
   0  -2  -4        525.52        568.73         6.20 o                         
   1  -2  -4       1722.27       1476.54        14.18 o                         
   2  -2  -4        103.50        118.84         2.51 o                         
   3  -2  -4        568.70        562.64         7.22 o                         
   4  -2  -4        462.50        483.47         9.08 o                         
   5  -2  -4         25.73         20.35         4.38 o                         
   6  -2  -4         15.87         18.18         3.59 o                         
   7  -2  -4         48.56         42.00         5.16 o                         
   8  -2  -4          6.11          0.81         4.07 o                         
  -8  -1  -4         13.56          7.42         4.62 o                         
  -7  -1  -4         85.08         80.89         7.04 o                         
  -6  -1  -4        145.44        133.13         5.80 o                         
  -5  -1  -4         33.13         43.16         3.64 o                         
  -4  -1  -4         16.98         24.15         2.45 o                         
  -3  -1  -4         44.64         57.89         2.60 o                         
  -2  -1  -4        176.12        163.52         3.18 o                         
  -1  -1  -4        756.95        681.34        27.28 o                         
   0  -1  -4        551.03        568.91         9.37 o                         
   1  -1  -4        492.86        579.49         6.74 o                         
   2  -1  -4       1160.12       1082.63         9.66 o                         
   3  -1  -4        352.50        366.74         5.64 o                         
   4  -1  -4         65.16         52.29         6.53 o                         
   5  -1  -4          5.70          5.97         3.47 o                         
   6  -1  -4         60.23         74.59         6.18 o                         
   7  -1  -4         29.77         30.60         4.73 o                         
   8  -1  -4          4.13          2.77         5.39 o                         
  -8   0  -4         11.90         11.49         4.47 o                         
  -7   0  -4        375.16        394.69        13.59 o                         
  -6   0  -4        159.07        151.57         6.30 o                         
  -5   0  -4         32.48         39.28         3.66 o                         
  -4   0  -4         10.47          9.61         2.31 o                         
  -3   0  -4        880.78        842.38        11.98 o                         
  -2   0  -4        265.46        276.73         4.41 o                         
  -1   0  -4        242.84        241.46         4.29 o                         
   0   0  -4       3223.10       3524.00       134.58 o                         
   1   0  -4        808.72        802.49         7.99 o                         
   2   0  -4       2884.95       2910.80        22.24 o                         
   3   0  -4        845.83        845.20         9.15 o                         
   4   0  -4        528.98        508.43         9.32 o                         
   5   0  -4         43.37         40.53         4.18 o                         
   6   0  -4        282.35        303.10        10.66 o                         
   7   0  -4         43.28         41.58         6.19 o                         
   8   0  -4        161.05        159.23        10.43 o                         
  -8   1  -4         32.02         33.52         6.35 o                         
  -7   1  -4        158.16        157.56         9.09 o                         
  -6   1  -4        334.01        350.15        17.22 o                         
  -5   1  -4         19.15         19.95         4.11 o                         
  -4   1  -4        147.96        157.81         7.83 o                         
  -3   1  -4         91.20         77.78         3.10 o                         
  -2   1  -4        403.71        359.88         5.31 o                         
  -1   1  -4        507.16        449.31         5.50 o                         
   0   1  -4       2097.47       2087.37        21.94 o                         
   1   1  -4       1042.02        898.13         8.83 o                         
   2   1  -4       1404.50       1472.23        13.88 o                         
   3   1  -4        364.56        391.18         6.29 o                         
   4   1  -4        191.48        190.24         6.05 o                         
   5   1  -4         77.09         85.54         5.00 o                         
   6   1  -4        224.05        226.43         9.79 o                         
   7   1  -4         94.42         86.27        11.60 o                         
   8   1  -4          8.16          5.58         4.39 o                         
  -8   2  -4         12.80         12.04         5.62 o                         
  -7   2  -4         78.98         83.45        12.14 o                         
  -6   2  -4         81.90         89.03        11.38 o                         
  -5   2  -4         14.11         12.62         4.00 o                         
  -4   2  -4         36.74         45.54         3.51 o                         
  -3   2  -4        259.68        253.70         5.94 o                         
  -2   2  -4        184.76        173.59         4.00 o                         
  -1   2  -4        182.43        184.85         3.74 o                         
   0   2  -4        601.77        661.46         7.69 o                         
   1   2  -4       1713.25       1746.34        13.57 o                         
   2   2  -4         57.87         78.99         2.93 o                         
   3   2  -4        837.72        859.79        10.85 o                         
   4   2  -4          5.07          5.38         2.08 o                         
   5   2  -4        101.43        119.77         6.89 o                         
   6   2  -4         75.32         60.40         6.18 o                         
   7   2  -4         21.13         15.61         4.41 o                         
   8   2  -4          5.02          0.28         4.63 o                         
  -8   3  -4          8.01          5.25         8.42 o                         
  -7   3  -4         37.32         40.46         9.95 o                         
  -6   3  -4          4.47          9.51         6.89 o                         
  -5   3  -4        115.74        114.78         6.53 o                         
  -4   3  -4        213.92        239.02         7.40 o                         
  -3   3  -4         32.01         29.19         3.09 o                         
  -2   3  -4        314.39        316.64         5.38 o                         
  -1   3  -4       1735.43       1861.37        14.23 o                         
   0   3  -4        341.07        335.98         4.02 o                         
   1   3  -4          4.33          4.21         0.99 o                         
   2   3  -4        388.42        393.22         5.71 o                         
   3   3  -4        123.60        113.96         4.14 o                         
   4   3  -4        107.02        114.62         7.89 o                         
   5   3  -4         38.77         38.54         5.72 o                         
   6   3  -4         27.03         18.07         4.24 o                         
   7   3  -4         13.18          9.82         4.94 o                         
   8   3  -4          8.79         -1.24         5.68 o                         
  -7   4  -4         70.70         84.64        12.91 o                         
  -6   4  -4         98.12        109.17        12.69 o                         
  -5   4  -4         91.90         95.99         7.16 o                         
  -4   4  -4         44.89         40.65         4.26 o                         
  -3   4  -4        363.94        411.59         8.64 o                         
  -2   4  -4         79.44         81.74         3.09 o                         
  -1   4  -4         81.10         91.41         2.74 o                         
   0   4  -4         35.64         41.51         2.13 o                         
   1   4  -4        358.46        333.98         6.38 o                         
   2   4  -4        441.26        439.94         6.86 o                         
   3   4  -4        631.13        649.76        10.46 o                         
   4   4  -4          1.91          0.84         1.84 o                         
   5   4  -4         89.38         93.52         7.75 o                         
   6   4  -4          4.87         -0.89         3.90 o                         
   7   4  -4          5.52          6.08         5.08 o                         
   8   4  -4          1.30         -6.51         4.57 o                         
  -7   5  -4          1.68         -4.26         7.43 o                         
  -6   5  -4         35.19         48.00        10.50 o                         
  -5   5  -4         20.97         21.10         6.67 o                         
  -4   5  -4        122.14        116.99         9.14 o                         
  -3   5  -4          0.48          3.76         3.67 o                         
  -2   5  -4        230.16        261.04         6.69 o                         
  -1   5  -4         18.78         23.26         1.96 o                         
   0   5  -4        113.38        113.46         3.12 o                         
   1   5  -4         18.93         19.06         2.21 o                         
   2   5  -4        150.27        168.03         6.52 o                         
   3   5  -4         27.95         19.44         2.66 o                         
   4   5  -4         51.42         49.17         4.79 o                         
   5   5  -4         44.83         43.86         5.15 o                         
   6   5  -4          7.23          7.51         4.91 o                         
   7   5  -4         20.95         19.24         6.91 o                         
  -6   6  -4         55.19         55.65        11.70 o                         
  -5   6  -4        120.17        100.39        19.15 o                         
  -4   6  -4         48.82         50.26        10.16 o                         
  -3   6  -4         47.93         44.19         4.80 o                         
  -2   6  -4         22.18         22.12         3.59 o                         
  -1   6  -4         64.92         55.77         3.38 o                         
   0   6  -4        182.36        205.69         6.58 o                         
   1   6  -4         25.41         24.48         2.38 o                         
   2   6  -4         16.90         19.35         3.29 o                         
   3   6  -4          5.47          8.89         2.78 o                         
   4   6  -4         73.03         88.25         6.24 o                         
   5   6  -4         95.40        100.32         6.65 o                         
   6   6  -4          0.83         -4.54         3.02 o                         
   7   6  -4          1.42         -2.87         9.29 o                         
  -6   7  -4          9.48         16.83         9.84 o                         
  -5   7  -4          9.99          7.80        11.53 o                         
  -4   7  -4          3.75         -1.05         7.21 o                         
  -3   7  -4          3.03          2.17         3.13 o                         
  -2   7  -4        105.27        107.49         6.89 o                         
  -1   7  -4         50.76         34.48         5.08 o                         
   0   7  -4         60.93         50.61         3.53 o                         
   1   7  -4         11.52          9.65         1.73 o                         
   2   7  -4          1.88          1.29         2.00 o                         
   3   7  -4          8.70          8.55         3.16 o                         
   4   7  -4        159.85        185.78         8.76 o                         
   5   7  -4         15.59          8.76         5.64 o                         
   6   7  -4          2.13          4.92         3.51 o                         
  -5   8  -4          0.23        -10.99         7.32 o                         
  -4   8  -4          0.86         -3.76         8.31 o                         
  -3   8  -4         16.44         13.22         3.99 o                         
  -2   8  -4         15.86         12.19         3.83 o                         
  -1   8  -4         78.84         70.92         5.59 o                         
   0   8  -4          7.73          7.23         2.62 o                         
   1   8  -4         33.10         26.24         3.34 o                         
   2   8  -4         64.59         60.32         5.62 o                         
   3   8  -4          3.92          0.10         2.86 o                         
   4   8  -4         33.52         40.27         5.42 o                         
   5   8  -4          4.83          6.84         3.62 o                         
   6   8  -4          0.90         -7.07         7.49 o                         
  -4   9  -4          0.76         -8.09         7.98 o                         
  -3   9  -4          7.54          4.82         5.49 o                         
  -2   9  -4         26.32         22.19         5.46 o                         
  -1   9  -4         34.20         31.92         7.38 o                         
   0   9  -4          6.42          4.67         3.05 o                         
   1   9  -4         30.06         25.30         3.95 o                         
   2   9  -4         24.17         15.55         3.13 o                         
   3   9  -4          5.82          5.85         2.71 o                         
   4   9  -4         28.61         34.60         6.89 o                         
   5   9  -4         12.51          8.10        15.74 o                         
  -2  10  -4          2.32         -7.00        10.99 o                         
  -1  10  -4         10.24          3.64         6.02 o                         
   0  10  -4         11.61          6.12         5.41 o                         
   1  10  -4          8.19          6.89         7.60 o                         
   2  10  -4          6.52          2.27         8.36 o                         
   3  10  -4          0.96         -6.83         6.56 o                         
  -3 -11  -3         10.52          6.89         8.42 o                         
  -2 -11  -3          1.34         13.01         8.96 o                         
  -1 -11  -3         31.65         39.58        10.82 o                         
   0 -11  -3          7.24          9.85         3.88 o                         
   1 -11  -3         10.21          6.85         3.84 o                         
   2 -11  -3          3.21          3.04         3.52 o                         
  -5 -10  -3          1.64          7.00         6.45 o                         
  -4 -10  -3          2.03         -2.51         5.57 o                         
  -3 -10  -3         18.36         11.70         6.78 o                         
  -2 -10  -3          8.78          7.11         7.65 o                         
  -1 -10  -3          3.48          0.66         5.25 o                         
   0 -10  -3          6.53          2.82         3.03 o                         
   1 -10  -3         12.31         17.86         4.35 o                         
   2 -10  -3          0.33          1.42         7.54 o                         
   3 -10  -3         25.13         32.91         9.18 o                         
   4 -10  -3         17.59         21.32         8.42 o                         
  -6  -9  -3         15.79         17.30         5.47 o                         
  -5  -9  -3         21.72         35.53         9.84 o                         
  -4  -9  -3         23.63         27.77         7.65 o                         
  -3  -9  -3         19.33         27.22         8.75 o                         
  -2  -9  -3          4.66         -0.44         6.78 o                         
  -1  -9  -3         20.89         15.59         6.34 o                         
   0  -9  -3         46.54         51.76         5.22 o                         
   1  -9  -3        137.82        162.61        10.37 o                         
   2  -9  -3        153.56        152.00        23.25 o                         
   3  -9  -3         16.68          9.50        11.64 o                         
   4  -9  -3         37.13         29.41        17.60 o                         
   5  -9  -3         10.11         20.99        10.06 o                         
  -6  -8  -3         39.35         42.19         6.46 o                         
  -5  -8  -3         70.84         85.07         6.99 o                         
  -4  -8  -3          7.99         13.04         4.29 o                         
  -3  -8  -3        112.45        102.29         7.61 o                         
  -2  -8  -3         49.74         54.13         9.84 o                         
  -1  -8  -3          0.62         -1.95         2.72 o                         
   0  -8  -3         42.33         39.84         5.46 o                         
   1  -8  -3         57.43         57.22         6.46 o                         
   2  -8  -3         75.20         73.74         7.89 o                         
   3  -8  -3        148.00        159.11        27.41 o                         
   4  -8  -3        136.23        145.47        15.38 o                         
   5  -8  -3         16.20         13.33        13.72 o                         
   6  -8  -3          6.29         -2.62         5.90 o                         
  -7  -7  -3         32.76         41.84         6.63 o                         
  -6  -7  -3          2.48         10.74         7.92 o                         
  -5  -7  -3         39.87         46.20         5.60 o                         
  -4  -7  -3        130.28        128.66         6.02 o                         
  -3  -7  -3        263.42        249.83         7.14 o                         
  -2  -7  -3         53.03         46.29         4.21 o                         
  -1  -7  -3         71.59         78.25         7.99 o                         
   0  -7  -3          6.14          9.13         1.89 o                         
   1  -7  -3         52.96         47.61         5.48 o                         
   2  -7  -3        103.39        104.11         7.41 o                         
   3  -7  -3         38.91         40.84         6.46 o                         
   4  -7  -3          7.69          9.74         7.71 o                         
   5  -7  -3         42.65         41.92         8.15 o                         
   6  -7  -3          8.41          5.86         8.09 o                         
  -7  -6  -3          5.05          4.97         4.10 o                         
  -6  -6  -3          2.85          3.23         4.15 o                         
  -5  -6  -3        191.00        217.78         9.13 o                         
  -4  -6  -3        161.55        190.49         5.87 o                         
  -3  -6  -3        194.00        185.68         5.27 o                         
  -2  -6  -3          0.48          0.24         1.35 o                         
  -1  -6  -3         55.82         50.04         3.06 o                         
   0  -6  -3        478.53        482.97         7.06 o                         
   1  -6  -3         40.46         35.53         2.70 o                         
   2  -6  -3         21.90         24.86         3.17 o                         
   3  -6  -3         80.48         77.23         5.57 o                         
   4  -6  -3         62.86         55.57         7.03 o                         
   5  -6  -3          3.91          1.42         4.74 o                         
   6  -6  -3         15.21          7.75         8.58 o                         
   7  -6  -3         14.52          2.73        24.16 o                         
  -8  -5  -3          5.99         -2.12         5.68 o                         
  -7  -5  -3         29.62         34.23         5.32 o                         
  -6  -5  -3         63.42         73.48         6.73 o                         
  -5  -5  -3        145.89        148.68         8.10 o                         
  -4  -5  -3         23.21         24.86         2.91 o                         
  -3  -5  -3         21.24         28.68         2.59 o                         
  -2  -5  -3        402.50        420.86         6.63 o                         
  -1  -5  -3        765.20        752.17        10.13 o                         
   0  -5  -3        514.99        582.89         7.38 o                         
   1  -5  -3        107.36        105.31         3.34 o                         
   2  -5  -3        209.76        212.81         5.10 o                         
   3  -5  -3        324.63        324.89         8.55 o                         
   4  -5  -3         37.11         44.95         6.09 o                         
   5  -5  -3         65.08         73.30         8.69 o                         
   6  -5  -3         20.87         22.94        12.74 o                         
   7  -5  -3          0.52         -0.20         5.77 o                         
  -8  -4  -3          5.37          3.43         3.95 o                         
  -7  -4  -3          2.11          3.22         3.51 o                         
  -6  -4  -3         17.97         16.27         4.39 o                         
  -5  -4  -3         88.81         87.73         4.62 o                         
  -4  -4  -3        822.63        788.13        10.80 o                         
  -3  -4  -3        130.32        147.57         4.19 o                         
  -2  -4  -3        350.53        336.17         5.13 o                         
  -1  -4  -3       1026.29        993.95         9.73 o                         
   0  -4  -3        615.65        666.22         8.32 o                         
   1  -4  -3         34.98         32.75         1.92 o                         
   2  -4  -3         30.13         26.29         1.85 o                         
   3  -4  -3         74.95         68.28         4.72 o                         
   4  -4  -3         57.69         57.26         6.03 o                         
   5  -4  -3         48.41         53.26         7.70 o                         
   6  -4  -3        175.53        183.77         8.60 o                         
   7  -4  -3        154.09        157.16        11.45 o                         
   8  -4  -3          1.08          0.66         6.34 o                         
  -8  -3  -3          3.90          6.45         4.62 o                         
  -7  -3  -3        130.06        144.19         8.22 o                         
  -6  -3  -3         39.57         37.12         4.90 o                         
  -5  -3  -3        150.04        137.86         6.11 o                         
  -4  -3  -3        167.84        173.87         4.82 o                         
  -3  -3  -3        104.85        101.24         3.14 o                         
  -2  -3  -3        283.56        297.20         4.53 o                         
  -1  -3  -3       1496.58       1384.56        14.97 o                         
   0  -3  -3       1939.42       1882.16        17.04 o                         
   1  -3  -3        136.04        100.88         2.50 o                         
   2  -3  -3        324.58        306.60         5.57 o                         
   3  -3  -3        272.46        313.21         6.31 o                         
   4  -3  -3        328.73        325.61        15.20 o                         
   5  -3  -3          5.24          3.77         3.18 o                         
   6  -3  -3        136.02        145.31         7.83 o                         
   7  -3  -3         80.30         86.47         7.44 o                         
   8  -3  -3          2.14         -0.94         6.15 o                         
  -8  -2  -3         21.21         18.80         5.52 o                         
  -7  -2  -3         13.90         24.58         5.17 o                         
  -6  -2  -3          3.20          0.81         3.61 o                         
  -5  -2  -3        183.79        189.20         6.05 o                         
  -4  -2  -3        226.37        254.87         5.59 o                         
  -3  -2  -3       1061.78       1032.36        10.27 o                         
  -2  -2  -3        658.92        614.10         7.70 o                         
  -1  -2  -3         70.07         68.44         2.24 o                         
   0  -2  -3        139.01        142.81         2.70 o                         
   1  -2  -3        807.22        773.53         6.95 o                         
   2  -2  -3        277.89        270.05         5.00 o                         
   3  -2  -3        349.77        379.99         5.84 o                         
   4  -2  -3        194.97        190.01         9.24 o                         
   5  -2  -3        208.16        194.77         7.77 o                         
   6  -2  -3         15.96         15.46         3.33 o                         
   7  -2  -3        152.07        156.00        14.12 o                         
   8  -2  -3         77.89         73.52         7.15 o                         
  -8  -1  -3         18.48         23.16         6.45 o                         
  -7  -1  -3         53.46         58.70         6.29 o                         
  -6  -1  -3         63.91         67.11         6.27 o                         
  -5  -1  -3         61.89         64.25         4.21 o                         
  -4  -1  -3         96.18        105.81         3.93 o                         
  -3  -1  -3       1011.95       1047.02        11.06 o                         
  -2  -1  -3       5763.48       5775.54        53.47 o                         
  -1  -1  -3        736.95        802.82        12.58 o                         
   0  -1  -3       4031.22       3932.18        47.59 o                         
   1  -1  -3       2175.99       1971.82        15.49 o                         
   2  -1  -3       5067.04       5181.99        35.41 o                         
   3  -1  -3        239.21        223.29         4.36 o                         
   4  -1  -3        121.94        129.51         4.92 o                         
   5  -1  -3        189.30        186.99         7.28 o                         
   6  -1  -3        154.53        174.07         8.41 o                         
   7  -1  -3        193.57        206.25         9.77 o                         
   8  -1  -3         38.57         30.06         5.28 o                         
  -8   0  -3         22.96         17.73         5.09 o                         
  -7   0  -3         77.47         87.89         6.46 o                         
  -6   0  -3        542.25        525.80        13.24 o                         
  -5   0  -3         76.18         90.28         5.58 o                         
  -4   0  -3       1107.17       1111.32        17.59 o                         
  -3   0  -3        101.79        113.49         4.14 o                         
  -2   0  -3       1049.10       1032.78        12.25 o                         
  -1   0  -3       4543.14       4712.18        72.81 o                         
   0   0  -3       6784.15       6688.03       100.92 o                         
   1   0  -3       1550.92       1247.80         9.90 o                         
   2   0  -3       5327.21       5167.46        37.04 o                         
   3   0  -3        974.98        924.48         9.70 o                         
   4   0  -3        921.24        903.01        13.02 o                         
   5   0  -3         14.28         15.42         3.07 o                         
   6   0  -3         70.48         74.03         6.21 o                         
   7   0  -3         50.82         48.64         7.29 o                         
   8   0  -3          1.91         -2.39         3.49 o                         
  -8   1  -3         23.21         17.94         5.78 o                         
  -7   1  -3         99.87        117.36        11.38 o                         
  -6   1  -3         98.11        103.71        11.49 o                         
  -5   1  -3        277.80        306.52        11.02 o                         
  -4   1  -3       1476.93       1457.24        21.65 o                         
  -3   1  -3         40.08         39.91         2.34 o                         
  -2   1  -3          8.38          5.04         1.08 o                         
  -1   1  -3       1424.47       1490.13        14.32 o                         
   0   1  -3       9741.16      10555.28        99.83 o                         
   1   1  -3       1441.54       1249.67        10.96 o                         
   2   1  -3       1198.95       1150.37        11.32 o                         
   3   1  -3        547.13        531.78         7.22 o                         
   4   1  -3        191.41        181.85         7.00 o                         
   5   1  -3         82.17         76.60         5.53 o                         
   6   1  -3        175.70        192.30         9.54 o                         
   7   1  -3        114.71        102.45         9.45 o                         
   8   1  -3         23.46         14.77         5.83 o                         
  -8   2  -3         13.16         11.75         4.96 o                         
  -7   2  -3         31.71         42.64         9.73 o                         
  -6   2  -3         60.87         71.30        10.39 o                         
  -5   2  -3         11.61          9.53         2.37 o                         
  -4   2  -3        696.44        705.56        11.69 o                         
  -3   2  -3         77.98         88.01         3.72 o                         
  -2   2  -3       1679.92       1719.13        15.29 o                         
  -1   2  -3          5.27          3.38         0.93 o                         
   0   2  -3         35.32         27.14         4.10 o                         
   1   2  -3        425.64        391.83         4.65 o                         
   2   2  -3        991.15       1014.81        12.48 o                         
   3   2  -3        354.84        345.44         6.22 o                         
   4   2  -3         40.98         43.76         3.45 o                         
   5   2  -3         44.05         47.62         4.04 o                         
   6   2  -3         12.38         15.23         4.18 o                         
   7   2  -3         21.60         24.28         4.97 o                         
   8   2  -3          7.38          3.54         6.19 o                         
  -8   3  -3         11.66          7.54         6.78 o                         
  -7   3  -3         10.31         -0.33         7.11 o                         
  -6   3  -3        222.72        217.02        11.83 o                         
  -5   3  -3         61.88         58.91         5.64 o                         
  -4   3  -3         48.24         49.13         3.78 o                         
  -3   3  -3        150.36        140.30         4.76 o                         
  -2   3  -3        177.95        190.28         5.15 o                         
  -1   3  -3         43.05         40.75         1.86 o                         
   0   3  -3        491.75        449.33         4.93 o                         
   1   3  -3        113.07        113.27         3.27 o                         
   2   3  -3        151.74        143.00         4.00 o                         
   3   3  -3        113.59        120.34         4.13 o                         
   4   3  -3         18.16         14.55         2.88 o                         
   5   3  -3        108.35        118.95         6.10 o                         
   6   3  -3         10.98         12.46         4.24 o                         
   7   3  -3          5.68          5.82         4.20 o                         
   8   3  -3         10.55          0.66         4.89 o                         
  -7   4  -3          2.90          8.85         6.12 o                         
  -6   4  -3         16.10         19.68         6.67 o                         
  -5   4  -3          5.76          5.15         3.21 o                         
  -4   4  -3         11.01          9.19         2.79 o                         
  -3   4  -3        187.41        200.80         6.22 o                         
  -2   4  -3        102.22        104.77         4.01 o                         
  -1   4  -3        136.28        145.03         3.29 o                         
   0   4  -3        198.19        191.90         3.40 o                         
   1   4  -3        752.93        762.14         9.90 o                         
   2   4  -3        202.83        219.13         5.25 o                         
   3   4  -3        157.20        142.22         5.07 o                         
   4   4  -3         38.73         46.85         5.46 o                         
   5   4  -3         50.17         52.76         6.26 o                         
   6   4  -3          1.87          0.65         4.75 o                         
   7   4  -3         25.31         19.47         5.90 o                         
   8   4  -3         52.18         66.26        12.79 o                         
  -7   5  -3         33.84         43.41         9.84 o                         
  -6   5  -3         29.10         24.60         7.87 o                         
  -5   5  -3         48.00         40.77         5.67 o                         
  -4   5  -3         75.07         65.63         7.87 o                         
  -3   5  -3        420.86        436.30        11.19 o                         
  -2   5  -3        289.86        328.85         7.54 o                         
  -1   5  -3        151.61        170.89         4.01 o                         
   0   5  -3         69.54         76.71         2.71 o                         
   1   5  -3        856.35        929.37        11.00 o                         
   2   5  -3         64.45         54.16         4.06 o                         
   3   5  -3         79.18         70.19         7.80 o                         
   4   5  -3        121.75        129.97         8.63 o                         
   5   5  -3         12.42         12.22         3.19 o                         
   6   5  -3         52.75         47.93        17.77 o                         
   7   5  -3         10.90          0.59         5.80 o                         
  -7   6  -3         12.72         15.85         7.98 o                         
  -6   6  -3         19.34         22.52         7.87 o                         
  -5   6  -3         71.52         54.61         7.41 o                         
  -4   6  -3         48.32         39.44         6.18 o                         
  -3   6  -3         20.19         19.77         4.07 o                         
  -2   6  -3         73.87         96.07         6.09 o                         
  -1   6  -3        103.52        110.33         6.21 o                         
   0   6  -3         81.77         81.67         3.25 o                         
   1   6  -3         60.27         71.54         2.89 o                         
   2   6  -3         57.46         46.30         4.71 o                         
   3   6  -3         21.47         21.72         4.24 o                         
   4   6  -3         75.00         83.42         6.13 o                         
   5   6  -3         53.16         55.18         7.82 o                         
   6   6  -3         11.05         10.10         4.88 o                         
   7   6  -3          7.21          6.15         3.46 o                         
  -6   7  -3         15.41          9.87        12.13 o                         
  -5   7  -3         15.65          7.94         5.64 o                         
  -4   7  -3         30.77         31.12         5.74 o                         
  -3   7  -3         40.08         27.37         4.32 o                         
  -2   7  -3        108.10        116.83         6.87 o                         
  -1   7  -3         80.33         94.63         6.24 o                         
   0   7  -3         51.14         47.09         2.94 o                         
   1   7  -3         47.68         50.98         2.74 o                         
   2   7  -3         69.75         61.30        12.41 o                         
   3   7  -3          0.24         -0.64         2.70 o                         
   4   7  -3         12.57         16.95         3.43 o                         
   5   7  -3          5.60          3.42         3.25 o                         
   6   7  -3          3.82          2.23         4.47 o                         
   7   7  -3          5.99          0.59         6.67 o                         
  -5   8  -3          1.04         -7.68         7.54 o                         
  -4   8  -3         36.75         32.31         5.55 o                         
  -3   8  -3         14.71          9.25         4.35 o                         
  -2   8  -3         58.69         50.57         7.84 o                         
  -1   8  -3         13.42         10.59         3.04 o                         
   0   8  -3          9.90         10.64         3.25 o                         
   1   8  -3         16.64         10.41         2.85 o                         
   2   8  -3         82.69         84.16         6.00 o                         
   3   8  -3         25.14         26.27         4.28 o                         
   4   8  -3         18.76         20.11         4.03 o                         
   5   8  -3         23.83         21.66         4.47 o                         
   6   8  -3          2.09         -6.58         5.29 o                         
  -4   9  -3          2.92         -6.11         4.07 o                         
  -3   9  -3         29.34         15.77         5.01 o                         
  -2   9  -3          6.39          3.36         3.65 o                         
  -1   9  -3         23.52         19.18         5.43 o                         
   0   9  -3         21.04         18.17         3.56 o                         
   1   9  -3         14.25          8.06         3.13 o                         
   2   9  -3         32.78         29.80         3.67 o                         
   3   9  -3          2.33         -1.84         3.23 o                         
   4   9  -3         10.86          2.52         3.40 o                         
   5   9  -3         18.80         16.24         5.58 o                         
  -3  10  -3          2.38          2.17         8.69 o                         
  -2  10  -3          6.18         -2.06         6.18 o                         
  -1  10  -3          2.38         -2.28         5.83 o                         
   0  10  -3         13.04          6.46         6.89 o                         
   1  10  -3         18.70         10.22         5.80 o                         
   2  10  -3          1.63          0.32         4.43 o                         
   3  10  -3          9.21          0.77         4.46 o                         
   4  10  -3          2.24         -4.26         3.52 o                         
   0  11  -3         10.91          6.94         8.03 o                         
   1  11  -3          0.05        -10.79         7.76 o                         
  -3 -11  -2          4.53          8.20         7.21 o                         
  -2 -11  -2         10.11          5.36         6.67 o                         
  -1 -11  -2          9.61         17.05         9.40 o                         
   0 -11  -2          0.47         -2.62         7.98 o                         
   1 -11  -2          1.40          4.37         8.74 o                         
   2 -11  -2          0.07          0.11         8.53 o                         
  -5 -10  -2          1.96          7.98         8.53 o                         
  -4 -10  -2          9.11         10.71         9.07 o                         
  -3 -10  -2         18.84         18.69         9.29 o                         
  -2 -10  -2         16.71         24.93         7.87 o                         
  -1 -10  -2         32.64         37.50         8.86 o                         
   0 -10  -2         37.98         46.93         5.29 o                         
   1 -10  -2         11.06         17.65         4.03 o                         
   2 -10  -2          6.08         12.13         7.21 o                         
   3 -10  -2          0.41          1.97         8.42 o                         
   4 -10  -2          5.61          3.94         8.85 o                         
  -6  -9  -2          6.20          6.12         5.28 o                         
  -5  -9  -2         11.88         14.98         7.32 o                         
  -4  -9  -2        104.05        131.38        14.55 o                         
  -3  -9  -2         49.81         53.15         9.62 o                         
  -2  -9  -2         33.35         34.77         7.87 o                         
  -1  -9  -2         17.19         13.63         1.71 o                         
   0  -9  -2         31.12         27.69         3.22 o                         
   1  -9  -2         25.81         37.65         6.87 o                         
   2  -9  -2         17.97         14.11         4.76 o                         
   3  -9  -2         12.12         10.18         9.62 o                         
   4  -9  -2         34.86         25.20        18.86 o                         
   5  -9  -2          4.90          4.15         6.45 o                         
  -6  -8  -2         30.64         42.74         6.89 o                         
  -5  -8  -2          9.14         15.34         4.97 o                         
  -4  -8  -2         10.86         17.60         7.98 o                         
  -3  -8  -2         18.30         20.48         7.98 o                         
  -2  -8  -2         11.76          6.22         2.59 o                         
  -1  -8  -2         52.92         55.66         2.64 o                         
   0  -8  -2         27.41         38.14         4.48 o                         
   1  -8  -2          4.78          7.00         3.59 o                         
   2  -8  -2          4.37          2.52         3.75 o                         
   3  -8  -2         82.96         84.16        14.00 o                         
   4  -8  -2         12.70         13.52         7.93 o                         
   5  -8  -2         49.23         62.82        20.61 o                         
   6  -8  -2         25.81         15.47        20.28 o                         
  -7  -7  -2         35.00         41.90         6.56 o                         
  -6  -7  -2         33.95         34.18         5.51 o                         
  -5  -7  -2         60.39         54.81         6.20 o                         
  -4  -7  -2        253.79        243.60         8.09 o                         
  -3  -7  -2         51.81         52.70         5.46 o                         
  -2  -7  -2        264.07        287.82         9.03 o                         
  -1  -7  -2         41.67         48.09         2.37 o                         
   0  -7  -2          0.16          0.43         1.47 o                         
   1  -7  -2         23.44         22.74         3.75 o                         
   2  -7  -2        162.94        175.33         9.01 o                         
   3  -7  -2         23.72         19.46         5.71 o                         
   4  -7  -2         11.00         14.14         5.83 o                         
   5  -7  -2         27.47         19.33         7.82 o                         
   6  -7  -2         22.51         22.87         8.14 o                         
  -7  -6  -2         10.77          5.46         4.04 o                         
  -6  -6  -2         17.70         14.95         4.62 o                         
  -5  -6  -2         49.47         59.63         6.72 o                         
  -4  -6  -2        102.22        116.31         5.63 o                         
  -3  -6  -2        132.42        134.64         4.57 o                         
  -2  -6  -2         24.33         20.09         2.44 o                         
  -1  -6  -2         27.26         34.27         2.34 o                         
   0  -6  -2         30.24         29.32         2.28 o                         
   1  -6  -2         53.52         50.39         3.45 o                         
   2  -6  -2          4.38          4.32         2.30 o                         
   3  -6  -2         32.61         30.15         3.75 o                         
   4  -6  -2          2.68         -0.92         3.47 o                         
   5  -6  -2         87.23         90.26         9.29 o                         
   6  -6  -2         18.30         12.54        11.04 o                         
   7  -6  -2          1.01         -0.55         5.79 o                         
  -8  -5  -2          0.72         -0.34         5.14 o                         
  -7  -5  -2         36.94         33.31         5.20 o                         
  -6  -5  -2         31.47         26.87         4.48 o                         
  -5  -5  -2        220.62        224.80         8.48 o                         
  -4  -5  -2        236.56        243.55         5.88 o                         
  -3  -5  -2        425.55        395.03         6.78 o                         
  -2  -5  -2         10.60         17.38         2.58 o                         
  -1  -5  -2       1069.83       1031.88         9.55 o                         
   0  -5  -2        189.92        199.62         4.88 o                         
   1  -5  -2         58.17         62.71         2.76 o                         
   2  -5  -2         32.19         25.05         2.30 o                         
   3  -5  -2         70.61         67.67         5.18 o                         
   4  -5  -2         11.00         12.03         4.37 o                         
   5  -5  -2         94.61        111.68        10.50 o                         
   6  -5  -2         54.10         53.97        10.00 o                         
   7  -5  -2         10.29         10.74         4.66 o                         
  -8  -4  -2         10.97         12.12         4.65 o                         
  -7  -4  -2          8.43         11.20         4.04 o                         
  -6  -4  -2         58.12         64.39         6.07 o                         
  -5  -4  -2         20.22         34.29         3.64 o                         
  -4  -4  -2        285.10        287.68         5.86 o                         
  -3  -4  -2       1529.36       1479.60        14.30 o                         
  -2  -4  -2        516.73        532.20         6.48 o                         
  -1  -4  -2        345.33        365.96         5.27 o                         
   0  -4  -2        497.92        478.66         6.22 o                         
   1  -4  -2        248.79        255.37         4.48 o                         
   2  -4  -2        984.66       1045.02        10.85 o                         
   3  -4  -2        718.11        725.31        16.70 o                         
   4  -4  -2         87.13         92.54         7.02 o                         
   5  -4  -2        115.00        120.94        11.38 o                         
   6  -4  -2         26.24         27.94         4.17 o                         
   7  -4  -2         43.80         46.60         7.17 o                         
   8  -4  -2          0.92         -2.18         4.56 o                         
  -8  -3  -2         24.11         30.82         5.78 o                         
  -7  -3  -2         37.39         36.93         5.21 o                         
  -6  -3  -2         26.32         28.29         4.56 o                         
  -5  -3  -2         54.73         56.84         3.70 o                         
  -4  -3  -2        971.79       1057.12        11.68 o                         
  -3  -3  -2         76.71         79.54         2.78 o                         
  -2  -3  -2       1304.28       1216.37        12.22 o                         
  -1  -3  -2        593.57        563.28         6.96 o                         
   0  -3  -2       2844.05       2881.00        26.79 o                         
   1  -3  -2        456.39        455.71         5.53 o                         
   2  -3  -2        302.42        324.93         5.74 o                         
   3  -3  -2        385.52        395.65         7.27 o                         
   4  -3  -2        461.36        463.86        13.89 o                         
   5  -3  -2        152.71        141.68         6.98 o                         
   6  -3  -2         13.36         12.64         3.52 o                         
   7  -3  -2        122.03        129.91         8.13 o                         
   8  -3  -2         10.86          4.28         4.12 o                         
  -8  -2  -2          2.87          1.58         4.51 o                         
  -7  -2  -2         20.52         26.66         5.25 o                         
  -6  -2  -2        114.01        110.96         6.67 o                         
  -5  -2  -2         41.88         45.06         3.68 o                         
  -4  -2  -2         42.04         53.12         2.87 o                         
  -3  -2  -2        818.06        844.51         9.05 o                         
  -2  -2  -2       2674.83       2529.87        22.35 o                         
  -1  -2  -2       6828.77       6814.45        97.78 o                         
   0  -2  -2       3917.97       3835.01        30.44 o                         
   1  -2  -2        513.63        642.09         6.17 o                         
   2  -2  -2       1371.17       1171.12        11.85 o                         
   3  -2  -2        452.33        437.42         7.18 o                         
   4  -2  -2        274.38        270.58         7.72 o                         
   5  -2  -2         15.55         16.78         3.18 o                         
   6  -2  -2         49.68         43.21         6.08 o                         
   7  -2  -2         73.25         88.84         8.18 o                         
   8  -2  -2         43.42         42.46        12.09 o                         
  -8  -1  -2          5.28          8.20         3.83 o                         
  -7  -1  -2         10.28          6.87         4.23 o                         
  -6  -1  -2        204.61        215.07         8.53 o                         
  -5  -1  -2        397.03        366.61        11.78 o                         
  -4  -1  -2        384.32        391.69         6.95 o                         
  -3  -1  -2        430.10        489.75         6.83 o                         
  -2  -1  -2       8781.05       9386.69        86.58 o                         
  -1  -1  -2       1270.47       1056.19         9.53 o                         
   0  -1  -2       2460.33       2314.04        58.25 o                         
   1  -1  -2        391.47        420.93         4.80 o                         
   2  -1  -2        834.28        765.37         7.54 o                         
   3  -1  -2       1084.83       1136.72        11.10 o                         
   4  -1  -2         43.29         41.38         3.30 o                         
   5  -1  -2          2.68          2.99         2.23 o                         
   6  -1  -2        186.31        181.42         8.25 o                         
   7  -1  -2         72.74         58.85         6.09 o                         
   8  -1  -2         65.10         72.14        10.49 o                         
  -8   0  -2          9.43         14.02         5.24 o                         
  -7   0  -2        171.95        180.42        10.35 o                         
  -6   0  -2        322.93        332.83        16.51 o                         
  -5   0  -2         33.93         30.02         3.55 o                         
  -4   0  -2       1177.47       1199.98        21.03 o                         
  -3   0  -2       1219.43       1203.88        15.37 o                         
  -2   0  -2       2604.20       2769.54        27.05 o                         
  -1   0  -2        150.13         98.66         2.12 o                         
   1   0  -2        561.62        581.01         5.09 o                         
   2   0  -2       2243.88       2256.56        16.88 o                         
   3   0  -2       1522.37       1537.10        14.37 o                         
   4   0  -2       1334.09       1285.09        16.36 o                         
   5   0  -2        269.28        249.93         8.37 o                         
   6   0  -2         61.18         54.47         5.39 o                         
   7   0  -2         17.89         12.88         3.89 o                         
   8   0  -2         11.16          7.24         6.88 o                         
  -8   1  -2          5.88          2.99         4.29 o                         
  -7   1  -2         97.88         96.67         9.85 o                         
  -6   1  -2         22.33         20.88         6.23 o                         
  -5   1  -2        483.72        451.72        11.80 o                         
  -4   1  -2         81.17         73.54         5.85 o                         
  -3   1  -2        448.32        407.29         6.50 o                         
  -2   1  -2       2065.74       1844.10        15.98 o                         
  -1   1  -2       2842.70       3066.92        24.80 o                         
   0   1  -2        186.48        201.36         3.04 o                         
   1   1  -2       1939.98       1928.21        15.29 o                         
   2   1  -2       2857.73       2682.27        20.19 o                         
   3   1  -2        779.91        786.66         8.94 o                         
   4   1  -2        104.63         99.34         5.50 o                         
   5   1  -2         79.46         83.04         6.00 o                         
   6   1  -2         11.89         17.46         3.77 o                         
   7   1  -2         10.52         12.96         4.99 o                         
   8   1  -2          0.86         -2.66         3.40 o                         
  -8   2  -2         21.55         18.91         7.76 o                         
  -7   2  -2          5.90         15.41         6.45 o                         
  -6   2  -2        454.08        429.61        19.11 o                         
  -5   2  -2        114.81        118.14         5.91 o                         
  -4   2  -2        136.76        142.47         4.70 o                         
  -3   2  -2        741.76        764.11         9.66 o                         
  -2   2  -2        208.72        212.28         4.36 o                         
  -1   2  -2       2132.27       1977.69        16.37 o                         
   0   2  -2       2006.56       2009.87        15.86 o                         
   1   2  -2       3581.79       3650.59        27.70 o                         
   2   2  -2       1182.00       1183.51        11.83 o                         
   3   2  -2        602.76        602.14         7.86 o                         
   4   2  -2         25.48         21.20         2.64 o                         
   5   2  -2         51.41         48.89         4.01 o                         
   6   2  -2         16.46         16.72         3.94 o                         
   7   2  -2         16.80          9.70         5.33 o                         
   8   2  -2         38.51         29.39         5.86 o                         
  -8   3  -2         13.37         14.76         9.18 o                         
  -7   3  -2         17.12         16.84         7.22 o                         
  -6   3  -2         89.17         85.85         5.30 o                         
  -5   3  -2        356.46        370.04        10.18 o                         
  -4   3  -2         40.48         43.78         3.56 o                         
  -3   3  -2        440.80        459.38         7.82 o                         
  -2   3  -2        328.38        356.43         5.78 o                         
  -1   3  -2        428.53        430.85         6.17 o                         
   0   3  -2       1130.04       1106.59        10.83 o                         
   1   3  -2        583.82        538.93         7.17 o                         
   2   3  -2        755.81        747.05         9.24 o                         
   3   3  -2         78.36         76.68         3.42 o                         
   4   3  -2         75.24         98.16         5.14 o                         
   5   3  -2          8.38          8.99         2.55 o                         
   6   3  -2         20.31         21.04         3.45 o                         
   7   3  -2          7.17         -1.39         4.11 o                         
   8   3  -2          8.11          5.17         4.36 o                         
  -8   4  -2         14.17         20.44         8.53 o                         
  -7   4  -2         24.51         24.49         9.29 o                         
  -6   4  -2        122.06        130.54        13.46 o                         
  -5   4  -2         75.06         66.18         6.04 o                         
  -4   4  -2         60.26         55.92         5.87 o                         
  -3   4  -2        143.58        142.94         4.85 o                         
  -2   4  -2        126.98        126.66         4.13 o                         
  -1   4  -2        298.15        284.45         4.76 o                         
   0   4  -2        690.66        751.31         9.20 o                         
   1   4  -2       1451.35       1460.13        15.03 o                         
   2   4  -2         28.39         25.54         2.48 o                         
   3   4  -2        262.32        253.82         6.90 o                         
   4   4  -2         35.29         30.14         4.87 o                         
   5   4  -2        382.21        383.52        11.67 o                         
   6   4  -2          2.12          1.23         3.47 o                         
   7   4  -2          3.28          6.01         4.29 o                         
   8   4  -2         21.18          8.01         6.12 o                         
  -7   5  -2          6.49          3.94         8.09 o                         
  -6   5  -2         38.33         34.53        14.38 o                         
  -5   5  -2         55.59         46.75         5.68 o                         
  -4   5  -2         28.31         22.38         3.97 o                         
  -3   5  -2         53.19         58.07         4.56 o                         
  -2   5  -2        103.33        118.90         4.89 o                         
  -1   5  -2        268.46        283.64         6.44 o                         
   0   5  -2        522.62        570.44         9.00 o                         
   1   5  -2        177.82        198.26         6.56 o                         
   2   5  -2         21.00         16.76         2.61 o                         
   3   5  -2        139.06        131.78         5.99 o                         
   4   5  -2        243.96        228.93         8.40 o                         
   5   5  -2         78.67         73.60         7.60 o                         
   6   5  -2         14.47         17.96        10.82 o                         
   7   5  -2          7.59          8.33         6.12 o                         
   8   5  -2         18.55         19.21        10.71 o                         
  -7   6  -2         22.00         30.61        10.82 o                         
  -6   6  -2          0.25         -6.03         5.41 o                         
  -5   6  -2         36.56         40.09         7.38 o                         
  -4   6  -2        132.25        145.37         8.63 o                         
  -3   6  -2         20.81         20.22         3.61 o                         
  -2   6  -2        147.60        152.60         6.96 o                         
  -1   6  -2         25.41         21.35         3.59 o                         
   0   6  -2         46.08         48.38         3.93 o                         
   1   6  -2        148.67        141.44         3.64 o                         
   2   6  -2         20.44         16.95         3.04 o                         
   3   6  -2         37.86         32.35         3.87 o                         
   4   6  -2         26.67         18.56         3.64 o                         
   5   6  -2         78.04         82.03         7.58 o                         
   6   6  -2          2.48          3.65         3.30 o                         
   7   6  -2          8.95          0.62         5.21 o                         
  -6   7  -2         56.75         62.59        17.16 o                         
  -5   7  -2          5.56          7.82         5.08 o                         
  -4   7  -2         66.10         64.90        10.12 o                         
  -3   7  -2         58.93         53.84         5.48 o                         
  -2   7  -2         27.60         22.89         3.68 o                         
  -1   7  -2        123.85        127.33         6.90 o                         
   0   7  -2         16.81         11.36         2.96 o                         
   1   7  -2          4.16          2.38         1.92 o                         
   2   7  -2         71.53         65.95         9.02 o                         
   3   7  -2         11.00          8.15         3.28 o                         
   4   7  -2        205.49        223.06         9.17 o                         
   5   7  -2          6.98          4.94         3.46 o                         
   6   7  -2          5.80          3.62         3.56 o                         
   7   7  -2         17.95         16.50         8.71 o                         
  -5   8  -2          0.75         -1.98         6.18 o                         
  -4   8  -2         35.30         25.76         7.33 o                         
  -3   8  -2         39.69         35.82         4.79 o                         
  -2   8  -2         61.51         52.42         5.27 o                         
  -1   8  -2         17.15         17.24         3.40 o                         
   0   8  -2          3.80          1.84         2.54 o                         
   1   8  -2         15.09         13.96         2.71 o                         
   2   8  -2         62.32         62.33         6.61 o                         
   3   8  -2         40.30         23.84         4.94 o                         
   4   8  -2         67.68         77.69         6.87 o                         
   5   8  -2         12.62         11.52         4.20 o                         
   6   8  -2         30.04         24.12         9.27 o                         
  -4   9  -2          7.71         -5.60         4.71 o                         
  -3   9  -2         22.04         14.38         4.21 o                         
  -2   9  -2         39.47         27.46         4.98 o                         
  -1   9  -2         22.05         22.26         4.09 o                         
   0   9  -2         45.46         44.37         4.97 o                         
   1   9  -2         46.27         32.04         4.87 o                         
   2   9  -2         35.97         33.38         3.79 o                         
   3   9  -2          8.90          4.13         3.66 o                         
   4   9  -2          0.93         -2.33         4.67 o                         
   5   9  -2         15.07          8.02         4.58 o                         
  -3  10  -2         11.39         10.10        13.23 o                         
  -2  10  -2          9.59          4.15         3.97 o                         
  -1  10  -2         56.47         52.02         7.31 o                         
   0  10  -2          1.97         -1.50         2.98 o                         
   1  10  -2          4.13         -0.19         2.96 o                         
   2  10  -2          2.90          0.23         2.78 o                         
   3  10  -2         27.72         22.92         3.82 o                         
   4  10  -2          2.02         -2.13         3.85 o                         
  -1  11  -2          0.21         -7.33         4.96 o                         
   0  11  -2          0.75         -4.98         7.21 o                         
   1  11  -2          1.51         -2.70        12.46 o                         
   2  11  -2          7.11         -5.23         6.07 o                         
  -3 -11  -1          0.47          4.37         8.64 o                         
  -2 -11  -1          1.29          2.95         8.31 o                         
  -1 -11  -1          6.63          4.37         8.85 o                         
   0 -11  -1          4.83         -5.90         5.47 o                         
   1 -11  -1         10.73         18.36         8.31 o                         
   2 -11  -1          7.78         12.57         7.65 o                         
  -5 -10  -1          5.94          3.50         8.53 o                         
  -4 -10  -1          3.64          3.61         6.45 o                         
  -3 -10  -1         36.69         39.03         9.29 o                         
  -2 -10  -1          2.83         -3.50         7.32 o                         
  -1 -10  -1         16.59         10.71         8.53 o                         
   0 -10  -1         32.10         40.67         9.07 o                         
   1 -10  -1         69.73         79.39        12.14 o                         
   2 -10  -1          0.25         -4.48         7.76 o                         
   3 -10  -1         17.30         11.37         9.18 o                         
   4 -10  -1          7.70         -5.13         9.18 o                         
  -6  -9  -1         12.19          5.58         8.96 o                         
  -5  -9  -1          8.27          8.96         8.96 o                         
  -4  -9  -1         12.28         25.69         9.40 o                         
  -3  -9  -1          2.63          2.51         7.43 o                         
  -2  -9  -1         63.34         66.81        11.48 o                         
  -1  -9  -1         24.82         27.09         3.96 o                         
   0  -9  -1         98.64         91.02         4.87 o                         
   1  -9  -1        204.26        209.72         6.96 o                         
   2  -9  -1         55.11         57.88        13.12 o                         
   3  -9  -1         34.64         28.56        11.48 o                         
   4  -9  -1         16.67          5.37         9.13 o                         
   5  -9  -1          4.15         16.18         7.76 o                         
  -6  -8  -1         19.98         20.45         5.56 o                         
  -5  -8  -1         60.33         66.50         6.30 o                         
  -4  -8  -1         50.05         49.02        12.90 o                         
  -3  -8  -1         66.74         60.68        10.61 o                         
  -2  -8  -1         39.36         29.23         4.26 o                         
  -1  -8  -1         87.63         86.94         4.45 o                         
   0  -8  -1         25.54         22.23         2.72 o                         
   1  -8  -1          1.28          2.78         2.09 o                         
   2  -8  -1        106.15        107.80         8.04 o                         
   3  -8  -1         68.10         63.14         7.23 o                         
   4  -8  -1          5.07          0.83         5.80 o                         
   5  -8  -1         23.95         25.75        13.99 o                         
   6  -8  -1         35.00         28.71        23.07 o                         
  -7  -7  -1          5.66          7.05         4.85 o                         
  -6  -7  -1         23.43         25.03         5.18 o                         
  -5  -7  -1         15.14         15.87         4.61 o                         
  -4  -7  -1         43.63         46.74         5.93 o                         
  -3  -7  -1        206.80        239.47        10.39 o                         
  -2  -7  -1         23.24         15.96         3.42 o                         
  -1  -7  -1        186.36        202.74        10.41 o                         
   0  -7  -1         46.70         49.92         3.29 o                         
   1  -7  -1         42.63         34.88         4.69 o                         
   2  -7  -1         69.54         78.46         7.00 o                         
   3  -7  -1         16.19         20.47         5.49 o                         
   4  -7  -1         32.82         19.94         6.29 o                         
   5  -7  -1          6.31          8.02         5.49 o                         
   6  -7  -1         15.43         17.04         6.38 o                         
  -7  -6  -1          4.54         -0.68         6.56 o                         
  -6  -6  -1         53.85         47.76         4.98 o                         
  -5  -6  -1         16.63         15.24         3.87 o                         
  -4  -6  -1        650.58        647.95        11.46 o                         
  -3  -6  -1         56.63         63.89         4.28 o                         
  -2  -6  -1         14.24         13.97         2.58 o                         
  -1  -6  -1        214.02        241.34         5.53 o                         
   0  -6  -1         55.43         61.51         2.79 o                         
   1  -6  -1         16.00          9.18         2.41 o                         
   2  -6  -1         42.70         41.36         3.88 o                         
   3  -6  -1         39.13         33.97         5.20 o                         
   4  -6  -1         31.98         31.77         5.80 o                         
   5  -6  -1         29.45         33.94         7.30 o                         
   6  -6  -1         12.72         21.99        13.99 o                         
   7  -6  -1         13.66         10.53         8.14 o                         
  -8  -5  -1         10.04          6.59         4.67 o                         
  -7  -5  -1          0.94         -1.85         5.14 o                         
  -6  -5  -1          7.20          5.16         3.13 o                         
  -5  -5  -1        302.51        293.32         8.59 o                         
  -4  -5  -1        232.82        218.11         6.31 o                         
  -3  -5  -1        511.53        495.76         7.73 o                         
  -2  -5  -1        220.23        186.18         4.52 o                         
  -1  -5  -1       1160.35       1128.25        11.70 o                         
   0  -5  -1        178.58        168.09         4.01 o                         
   1  -5  -1         22.22         23.30         1.87 o                         
   2  -5  -1         25.84         22.87         2.43 o                         
   3  -5  -1         92.72         93.58         7.46 o                         
   4  -5  -1        100.81        112.88         8.34 o                         
   5  -5  -1        103.96         85.66         9.07 o                         
   6  -5  -1        103.07        110.27        10.46 o                         
   7  -5  -1         14.03          9.31         4.32 o                         
  -8  -4  -1          5.73          2.08         4.20 o                         
  -7  -4  -1         44.39         46.41         5.83 o                         
  -6  -4  -1         19.51         14.64         3.37 o                         
  -5  -4  -1        517.47        542.45        11.04 o                         
  -4  -4  -1         21.45         25.22         2.50 o                         
  -3  -4  -1       1400.08       1410.12        13.85 o                         
  -2  -4  -1        105.58        108.76         3.41 o                         
  -1  -4  -1        428.29        429.62         5.89 o                         
   0  -4  -1        526.55        532.06         7.41 o                         
   1  -4  -1       1485.60       1603.96        14.01 o                         
   2  -4  -1        565.93        557.02         7.45 o                         
   3  -4  -1        120.86        114.38         5.51 o                         
   4  -4  -1         53.67         51.36         6.07 o                         
   5  -4  -1        224.61        227.48        16.60 o                         
   6  -4  -1        100.62        113.19         9.53 o                         
   7  -4  -1         10.88         11.09        10.19 o                         
   8  -4  -1          1.85          8.62         4.55 o                         
  -8  -3  -1         11.14          9.15         4.62 o                         
  -7  -3  -1         17.83         21.31         4.47 o                         
  -6  -3  -1         87.57         92.68         7.00 o                         
  -5  -3  -1         13.74         12.66         2.37 o                         
  -4  -3  -1        465.79        544.31         7.85 o                         
  -3  -3  -1       2436.92       2503.37        19.08 o                         
  -2  -3  -1        751.96        809.16         9.42 o                         
  -1  -3  -1       1333.95       1293.33        11.27 o                         
   0  -3  -1        644.00        600.68         6.45 o                         
   1  -3  -1        469.61        392.62         5.09 o                         
   2  -3  -1        303.57        254.40         5.00 o                         
   3  -3  -1       1076.70       1110.58        13.07 o                         
   4  -3  -1        164.72        160.87         8.18 o                         
   5  -3  -1         33.30         33.50         5.88 o                         
   6  -3  -1         23.41         23.46         3.98 o                         
   7  -3  -1         26.86         23.55         4.86 o                         
   8  -3  -1          9.13          8.38         3.99 o                         
  -8  -2  -1         40.23         40.73         5.94 o                         
  -7  -2  -1          9.77          9.04         7.05 o                         
  -6  -2  -1        140.09        130.82         8.92 o                         
  -5  -2  -1        211.97        204.26         5.40 o                         
  -4  -2  -1        174.85        147.93         3.89 o                         
  -3  -2  -1       1116.14       1011.98        11.24 o                         
  -2  -2  -1       5024.15       4957.77        37.54 o                         
  -1  -2  -1      11400.07      11860.11        94.65 o                         
   0  -2  -1       3378.31       3354.57        43.77 o                         
   1  -2  -1       1941.13       1735.44        14.53 o                         
   2  -2  -1        337.09        379.74         5.87 o                         
   3  -2  -1        547.87        583.53         8.45 o                         
   4  -2  -1        166.53        155.34         9.80 o                         
   5  -2  -1        129.94        135.96         7.51 o                         
   6  -2  -1         10.04         12.11         3.55 o                         
   7  -2  -1         68.72         84.20         7.47 o                         
   8  -2  -1          0.31          0.76         4.20 o                         
  -8  -1  -1         19.55         20.34         5.14 o                         
  -7  -1  -1         84.35         87.70         7.00 o                         
  -6  -1  -1         24.72         30.49         4.91 o                         
  -5  -1  -1         19.47         25.60         3.20 o                         
  -4  -1  -1        608.95        637.57         7.87 o                         
  -3  -1  -1       4710.06       4891.26        38.49 o                         
  -2  -1  -1       6063.99       6233.75        46.35 o                         
  -1  -1  -1       1370.54       1309.69        10.62 o                         
   1  -1  -1        137.78        112.79         2.81 o                         
   2  -1  -1       1374.18       1545.49        13.95 o                         
   3  -1  -1        490.35        413.88         6.04 o                         
   4  -1  -1         74.59         80.52         4.26 o                         
   5  -1  -1         29.91         27.79         3.50 o                         
   6  -1  -1        197.95        215.49         9.15 o                         
   7  -1  -1         30.09         31.72         6.94 o                         
   8  -1  -1         13.70         14.36         5.09 o                         
  -8   0  -1          0.21          5.57         4.72 o                         
  -7   0  -1        147.71        159.28         8.34 o                         
  -6   0  -1        180.22        189.97         8.29 o                         
  -5   0  -1        124.17        129.21         4.99 o                         
  -4   0  -1        353.96        356.22         8.59 o                         
  -3   0  -1       2692.30       2619.91        27.71 o                         
  -2   0  -1      12887.46      14316.52       170.40 o                         
  -1   0  -1         60.78         56.89         1.71 o                         
   1   0  -1        143.34        127.20         2.09 o                         
   2   0  -1      10095.34      10097.19        72.98 o                         
   3   0  -1       2159.27       2287.67        19.94 o                         
   4   0  -1       2376.05       2294.40        30.71 o                         
   5   0  -1         46.13         37.86         4.22 o                         
   6   0  -1        413.40        386.39        11.71 o                         
   7   0  -1        221.95        207.67        14.33 o                         
   8   0  -1          9.74          3.66         8.08 o                         
  -8   1  -1         16.06         12.21         5.27 o                         
  -7   1  -1         27.10         25.15         7.43 o                         
  -6   1  -1        120.47        116.44        12.15 o                         
  -5   1  -1        235.06        221.08         8.56 o                         
  -4   1  -1        543.26        546.57         8.81 o                         
  -3   1  -1        209.24        221.27         4.88 o                         
  -2   1  -1        850.80        873.28         9.02 o                         
  -1   1  -1       5666.41       5918.86        40.64 o                         
   0   1  -1       3541.60       3533.12       169.59 o                         
   1   1  -1        738.84        702.79        16.65 o                         
   2   1  -1       3144.32       3141.84        22.93 o                         
   3   1  -1       5139.72       5198.98        37.01 o                         
   4   1  -1         68.19         72.49         4.86 o                         
   5   1  -1        215.13        232.87         8.34 o                         
   6   1  -1         33.08         34.79         4.79 o                         
   7   1  -1         58.38         55.00         7.19 o                         
   8   1  -1          5.08         -1.66         4.81 o                         
  -8   2  -1          7.02          9.29         8.96 o                         
  -7   2  -1         88.03        104.13        13.46 o                         
  -6   2  -1         71.14         81.04        11.27 o                         
  -5   2  -1        404.50        395.40         9.10 o                         
  -4   2  -1          9.25          8.84         1.91 o                         
  -3   2  -1        145.77        145.61         4.12 o                         
  -2   2  -1        392.55        388.49         5.48 o                         
  -1   2  -1        635.47        639.67         6.96 o                         
   0   2  -1        363.76        390.06         4.40 o                         
   1   2  -1       3821.40       3716.31        27.98 o                         
   2   2  -1       1546.99       1582.48        14.87 o                         
   3   2  -1       1198.93       1242.18        12.26 o                         
   4   2  -1         54.26         58.29         3.62 o                         
   5   2  -1         20.89         24.68         2.86 o                         
   6   2  -1        139.26        153.62        11.21 o                         
   7   2  -1          3.14          1.00         3.79 o                         
   8   2  -1          2.50         -1.19         3.77 o                         
  -8   3  -1          4.38          8.53         6.56 o                         
  -7   3  -1         25.80         27.66         9.29 o                         
  -6   3  -1         65.98         73.11         7.44 o                         
  -5   3  -1         40.66         32.19         3.99 o                         
  -4   3  -1         46.13         43.03         3.92 o                         
  -3   3  -1        757.52        787.36         9.74 o                         
  -2   3  -1        754.36        827.27         9.31 o                         
  -1   3  -1        495.79        534.54         7.01 o                         
   0   3  -1        642.16        569.42         6.42 o                         
   1   3  -1       1411.91       1460.70        18.09 o                         
   2   3  -1         15.96         10.87         1.40 o                         
   3   3  -1        482.53        471.04         7.70 o                         
   4   3  -1        218.70        226.86         6.79 o                         
   5   3  -1         71.88         69.78         6.01 o                         
   6   3  -1          2.21          2.66         2.42 o                         
   7   3  -1          7.83          5.94         4.30 o                         
   8   3  -1          3.70         -6.44         4.66 o                         
  -8   4  -1          4.53          6.01         8.96 o                         
  -7   4  -1          3.45          7.87         6.23 o                         
  -6   4  -1         58.18         61.56         7.96 o                         
  -5   4  -1        124.50        123.28         7.39 o                         
  -4   4  -1          5.48          7.00         3.23 o                         
  -3   4  -1        326.76        318.81         6.43 o                         
  -2   4  -1       2052.85       2181.21        20.61 o                         
  -1   4  -1       2269.47       2274.48        20.48 o                         
   0   4  -1       1365.47       1314.62        12.32 o                         
   1   4  -1        193.50        211.85         5.01 o                         
   2   4  -1        376.44        374.91         6.62 o                         
   3   4  -1       1145.02       1119.43        15.48 o                         
   4   4  -1          4.09          5.90         2.46 o                         
   5   4  -1          7.25          8.57         2.72 o                         
   6   4  -1         16.27         15.67         4.03 o                         
   7   4  -1         27.75         20.32         4.92 o                         
   8   4  -1          7.27          0.47         5.93 o                         
  -7   5  -1         60.20         81.68        12.58 o                         
  -6   5  -1         24.33         17.94         5.67 o                         
  -5   5  -1          7.86          4.33         3.59 o                         
  -4   5  -1         15.10         11.53         3.26 o                         
  -3   5  -1        108.03        124.56         6.04 o                         
  -2   5  -1         50.32         63.46         5.84 o                         
  -1   5  -1         74.24         78.20         3.56 o                         
   0   5  -1         11.79          7.31         1.43 o                         
   1   5  -1        272.48        302.43         8.03 o                         
   2   5  -1        460.52        494.15        10.76 o                         
   3   5  -1        394.47        407.90        10.14 o                         
   4   5  -1        114.53        124.78         6.54 o                         
   5   5  -1        108.79        113.01         8.94 o                         
   6   5  -1         57.26         60.43         6.96 o                         
   7   5  -1         19.27         16.93         5.07 o                         
   8   5  -1          1.49         -2.10         4.45 o                         
  -7   6  -1          9.28          3.50         6.78 o                         
  -6   6  -1         81.95         99.24        23.19 o                         
  -5   6  -1         28.53         26.92         8.97 o                         
  -4   6  -1         54.57         60.58         5.82 o                         
  -3   6  -1          6.84          7.84         3.22 o                         
  -2   6  -1         83.38         91.69         5.89 o                         
  -1   6  -1         78.05         73.29         7.56 o                         
   0   6  -1        254.19        278.06         7.11 o                         
   1   6  -1        289.39        309.33         7.49 o                         
   2   6  -1         55.50         61.58         5.64 o                         
   3   6  -1         48.63         41.38         4.00 o                         
   4   6  -1         65.07         58.22         5.48 o                         
   5   6  -1          0.58          0.60         2.73 o                         
   6   6  -1         33.74         29.25         4.51 o                         
   7   6  -1          0.74         -7.79         5.19 o                         
  -6   7  -1         11.18          5.07         8.53 o                         
  -5   7  -1          8.04          0.67         7.60 o                         
  -4   7  -1         28.93         14.67         4.41 o                         
  -3   7  -1        249.60        306.83        11.05 o                         
  -2   7  -1        105.03        109.30         7.36 o                         
  -1   7  -1         38.99         36.53         3.91 o                         
   0   7  -1        146.82        151.31         6.76 o                         
   1   7  -1         23.41         20.09         2.86 o                         
   2   7  -1          4.70          4.07         3.42 o                         
   3   7  -1        104.63        109.07         7.11 o                         
   4   7  -1         13.54         15.94         4.05 o                         
   5   7  -1          0.12         -3.27         2.99 o                         
   6   7  -1          8.77          7.35         4.01 o                         
   7   7  -1          0.30         -0.09         5.18 o                         
  -5   8  -1         16.56          7.62         6.18 o                         
  -4   8  -1          4.03         -3.59         4.15 o                         
  -3   8  -1        131.04        143.22         9.47 o                         
  -2   8  -1         82.51         89.20         6.91 o                         
  -1   8  -1         18.24         18.20         3.68 o                         
   0   8  -1         31.34         29.29         3.97 o                         
   1   8  -1          4.38          2.96         2.46 o                         
   2   8  -1        111.65        127.03         6.46 o                         
   3   8  -1          6.19          3.11         3.59 o                         
   4   8  -1          3.51          5.80         3.94 o                         
   5   8  -1         18.01         11.34         4.02 o                         
   6   8  -1          6.22          3.49         4.41 o                         
  -5   9  -1          2.23         -3.82         7.54 o                         
  -4   9  -1          2.86         -0.67         3.85 o                         
  -3   9  -1         12.91          5.66         4.43 o                         
  -2   9  -1          2.04         -0.92         3.14 o                         
  -1   9  -1         19.25         19.68         3.81 o                         
   0   9  -1         35.86         33.40         4.45 o                         
   1   9  -1         14.54          7.17         2.66 o                         
   2   9  -1          7.52          3.67         2.79 o                         
   3   9  -1          3.98          1.00         3.57 o                         
   4   9  -1         16.39         14.35         4.00 o                         
   5   9  -1         39.69         34.90         5.87 o                         
  -3  10  -1          1.26         -3.57         5.19 o                         
  -2  10  -1          6.23         -3.46         4.11 o                         
  -1  10  -1         39.59         35.22         8.22 o                         
   0  10  -1         23.17         22.09         4.30 o                         
   1  10  -1         15.42          8.84         3.29 o                         
   2  10  -1         17.23         13.51         3.48 o                         
   3  10  -1         22.75         21.97         5.08 o                         
   4  10  -1         17.93         11.96         4.65 o                         
  -1  11  -1          6.76         -1.52         6.16 o                         
   0  11  -1          8.98          3.31         8.85 o                         
   1  11  -1          8.88          1.83         5.21 o                         
   2  11  -1          1.74         -4.60         4.38 o                         
  -3 -11   0         19.15         17.38         8.20 o                         
  -2 -11   0         23.14         31.70        11.15 o                         
  -1 -11   0          5.95          9.07         7.21 o                         
   0 -11   0         10.72         20.00         9.95 o                         
   1 -11   0          1.10         10.27         9.62 o                         
   2 -11   0          0.46          4.81         8.96 o                         
  -4 -10   0          5.43         -2.15         9.07 o                         
  -3 -10   0         20.08         19.61        10.28 o                         
  -2 -10   0         15.03         30.50        10.06 o                         
  -1 -10   0         10.10         13.23         7.11 o                         
   0 -10   0         11.09         14.10         8.75 o                         
   1 -10   0         14.72         10.39         8.64 o                         
   2 -10   0         15.53         25.14         8.42 o                         
   3 -10   0          0.33         -5.79         6.50 o                         
  -5  -9   0         10.35         11.72        12.63 o                         
  -4  -9   0         57.95         60.47        19.08 o                         
  -3  -9   0         85.75         88.19        28.00 o                         
  -2  -9   0         11.76          9.12         5.30 o                         
  -1  -9   0         57.45         51.20         5.11 o                         
   0  -9   0         22.59         22.46         4.20 o                         
   1  -9   0         48.01         54.38         4.39 o                         
   2  -9   0         93.05         91.35         9.13 o                         
   3  -9   0         40.40         40.02        10.17 o                         
   4  -9   0         15.80         10.32         6.83 o                         
   5  -9   0          6.97         -1.00        12.73 o                         
  -6  -8   0          5.75          2.30         9.51 o                         
  -5  -8   0         11.50          1.70         9.89 o                         
  -4  -8   0         79.08         92.75        11.16 o                         
  -3  -8   0         24.82         24.97         6.55 o                         
  -2  -8   0          5.65          1.33         3.91 o                         
  -1  -8   0         11.84         11.94         6.19 o                         
   0  -8   0         13.03         14.12         2.40 o                         
   1  -8   0          7.07          5.19         2.15 o                         
   2  -8   0         23.63         26.41         5.58 o                         
   3  -8   0          1.65          3.23         4.72 o                         
   4  -8   0         11.94          1.22         4.86 o                         
   5  -8   0          0.16         -7.63         9.18 o                         
   6  -8   0          3.15          0.94        14.76 o                         
  -7  -7   0         20.60         18.22         5.74 o                         
  -6  -7   0         11.82          8.72         3.85 o                         
  -5  -7   0          3.44          1.12         3.34 o                         
  -4  -7   0        226.38        227.17        13.46 o                         
  -3  -7   0         23.89         24.24         5.34 o                         
  -2  -7   0         10.24         12.68         3.32 o                         
  -1  -7   0         56.58         52.70        10.00 o                         
   0  -7   0         60.92         64.82         3.90 o                         
   1  -7   0        151.29        152.62         8.33 o                         
   2  -7   0         82.07         94.18         7.89 o                         
   3  -7   0         14.39         16.13         4.65 o                         
   4  -7   0         16.87         15.25         5.11 o                         
   5  -7   0          5.65         -1.66         5.69 o                         
   6  -7   0         35.18         25.92         8.09 o                         
  -7  -6   0         20.26         18.65         8.00 o                         
  -6  -6   0         49.97         49.74         8.03 o                         
  -5  -6   0         70.39         73.21         5.60 o                         
  -4  -6   0         47.92         42.12         5.02 o                         
  -3  -6   0        197.07        202.52        16.22 o                         
  -2  -6   0        129.21        142.41         6.63 o                         
  -1  -6   0         36.51         34.85         3.86 o                         
   0  -6   0        182.70        204.68         7.20 o                         
   1  -6   0        387.13        370.09         9.98 o                         
   2  -6   0         46.68         51.83         4.82 o                         
   3  -6   0          5.76          7.26         3.70 o                         
   4  -6   0         20.09         18.41         5.09 o                         
   5  -6   0         51.98         45.28         7.98 o                         
   6  -6   0         26.05         27.96         7.93 o                         
   7  -6   0         15.31         -6.34        15.63 o                         
  -8  -5   0          1.66         -1.27         3.46 o                         
  -7  -5   0         27.15         17.46         7.59 o                         
  -6  -5   0         46.12         40.13         4.61 o                         
  -5  -5   0         20.33         22.26         3.63 o                         
  -4  -5   0         33.14         26.39         3.17 o                         
  -3  -5   0         66.82         68.27         3.45 o                         
  -2  -5   0        111.70        125.56         6.18 o                         
  -1  -5   0       1712.83       1789.05        19.17 o                         
   0  -5   0        977.80       1040.67        11.29 o                         
   1  -5   0        688.48        739.68         8.57 o                         
   2  -5   0        828.55        897.71        12.99 o                         
   3  -5   0        108.20        119.25        10.89 o                         
   4  -5   0          1.33          4.15         3.99 o                         
   5  -5   0          2.38          4.58         4.42 o                         
   6  -5   0         97.76         87.70        13.18 o                         
   7  -5   0         11.17          0.26        11.42 o                         
  -8  -4   0          0.38         -3.40         4.10 o                         
  -7  -4   0         23.02         19.82         4.31 o                         
  -6  -4   0          2.92          1.33         2.74 o                         
  -5  -4   0         22.47         29.73         3.84 o                         
  -4  -4   0         33.93         33.84         2.72 o                         
  -3  -4   0        631.71        655.68         8.58 o                         
  -2  -4   0         17.67         19.61         1.81 o                         
  -1  -4   0        347.29        337.78         5.96 o                         
   0  -4   0        184.75        186.32         4.39 o                         
   1  -4   0       1861.08       1839.26        14.89 o                         
   2  -4   0        221.10        251.73         5.49 o                         
   3  -4   0        271.30        299.39         8.54 o                         
   4  -4   0         61.90         70.27         7.60 o                         
   5  -4   0         85.26         92.06         8.78 o                         
   6  -4   0         24.36         35.65         7.54 o                         
   7  -4   0          2.18         -2.23        10.06 o                         
   8  -4   0         10.41         10.35         4.59 o                         
  -8  -3   0          0.86         -2.72         3.41 o                         
  -7  -3   0          6.00          7.89         4.16 o                         
  -6  -3   0         54.97         52.42         4.63 o                         
  -5  -3   0         17.47         15.82         2.97 o                         
  -4  -3   0         54.03         51.64         3.06 o                         
  -3  -3   0         65.80         72.14         2.70 o                         
  -2  -3   0        364.75        374.84         6.09 o                         
  -1  -3   0        603.03        549.71         7.00 o                         
   0  -3   0        364.85        301.93         5.77 o                         
   1  -3   0        220.22        182.22         3.35 o                         
   2  -3   0         15.62         12.19         1.46 o                         
   3  -3   0        158.60        173.80         4.99 o                         
   4  -3   0        235.28        254.41         9.99 o                         
   5  -3   0        197.39        197.44        13.86 o                         
   6  -3   0         89.84         87.81         6.87 o                         
   7  -3   0          5.75          5.66         5.73 o                         
   8  -3   0          1.30         -3.58         7.08 o                         
  -8  -2   0          5.68          6.16         4.35 o                         
  -7  -2   0          0.47          1.89         3.71 o                         
  -6  -2   0         29.33         25.76         3.46 o                         
  -5  -2   0         51.68         52.47         4.14 o                         
  -4  -2   0        774.56        818.23         9.05 o                         
  -3  -2   0       1644.42       1758.74        16.95 o                         
  -2  -2   0       3910.75       3835.52        30.22 o                         
  -1  -2   0       1370.74       1159.32        10.69 o                         
   0  -2   0        726.83        714.22         8.26 o                         
   1  -2   0        926.81        837.07         7.94 o                         
   2  -2   0       1648.33       1519.95        14.26 o                         
   3  -2   0       2009.10       1992.36        18.86 o                         
   4  -2   0        114.10        124.57         7.71 o                         
   5  -2   0         10.71          9.12         2.81 o                         
   6  -2   0        117.54        120.19         7.19 o                         
   7  -2   0         48.29         35.59         5.76 o                         
   8  -2   0         15.27         17.84        11.98 o                         
  -8  -1   0         25.51         23.24         5.40 o                         
  -7  -1   0         25.58         41.29         5.59 o                         
  -6  -1   0        150.80        151.02         5.71 o                         
  -5  -1   0         79.75         69.46         3.57 o                         
  -4  -1   0        149.64        121.90         3.50 o                         
  -3  -1   0       1684.99       1699.72        15.94 o                         
  -2  -1   0        677.23        628.04         8.27 o                         
  -1  -1   0        117.12         97.82         2.90 o                         
   1  -1   0       4584.07       4856.90        34.43 o                         
   2  -1   0       1324.18       1305.47        12.26 o                         
   3  -1   0        538.31        529.43         7.64 o                         
   4  -1   0        262.68        274.39         7.11 o                         
   5  -1   0         16.45         15.61         5.12 o                         
   6  -1   0        292.43        293.87        10.44 o                         
   7  -1   0        114.30        125.25         9.30 o                         
   8  -1   0         12.21         10.17         5.31 o                         
  -8   0   0          4.09         -0.24         4.39 o                         
  -7   0   0         18.16         17.82         6.34 o                         
  -6   0   0         87.45         95.80         6.87 o                         
  -5   0   0        176.47        171.86         5.17 o                         
  -4   0   0        288.71        311.17         6.35 o                         
  -3   0   0         66.53         66.76         2.76 o                         
  -2   0   0       1399.98       1263.33        11.54 o                         
  -1   0   0        955.63        987.24        27.75 o                         
   1   0   0        956.79        999.71        21.45 o                         
   2   0   0       1400.48       1258.78        11.49 o                         
   3   0   0         66.27         72.45         4.12 o                         
   4   0   0        288.45        322.00         8.55 o                         
   5   0   0        176.49        172.41         7.57 o                         
   6   0   0         87.76         96.82         6.63 o                         
   7   0   0         18.22         16.80         4.36 o                         
   8   0   0          4.10         -4.05         4.49 o                         
  -8   1   0         12.16         16.56         4.63 o                         
  -7   1   0        114.25        113.46        11.71 o                         
  -6   1   0        292.25        299.50        16.99 o                         
  -5   1   0         16.46         12.81         1.49 o                         
  -4   1   0        262.44        265.23         8.79 o                         
  -3   1   0        539.26        537.63         8.46 o                         
  -2   1   0       1326.08       1320.78        13.58 o                         
  -1   1   0       4584.27       4769.17        60.94 o                         
   1   1   0        117.29        100.44         2.06 o                         
   2   1   0        676.05        633.34         8.00 o                         
   3   1   0       1684.57       1684.52        14.69 o                         
   4   1   0        149.59        122.44         5.77 o                         
   5   1   0         79.54         56.84         5.38 o                         
   6   1   0        150.57        163.07         8.66 o                         
   7   1   0         25.55         30.91         4.87 o                         
   8   1   0         25.46         16.79        10.61 o                         
  -8   2   0         15.30         18.58         7.87 o                         
  -7   2   0         48.27         48.88        10.39 o                         
  -6   2   0        117.45        124.00         4.24 o                         
  -5   2   0         10.74          7.25         2.45 o                         
  -4   2   0        114.27        121.92         4.59 o                         
  -3   2   0       2009.17       1980.40        18.77 o                         
  -2   2   0       1647.39       1513.95        13.23 o                         
  -1   2   0        928.30        842.75         7.97 o                         
   0   2   0        726.53        716.70         6.53 o                         
   1   2   0       1372.70       1151.60        10.58 o                         
   2   2   0       3909.31       3874.93        30.32 o                         
   3   2   0       1642.09       1776.49        16.98 o                         
   4   2   0        774.14        806.20        12.45 o                         
   5   2   0         51.77         50.06         3.86 o                         
   6   2   0         29.35         28.78         5.74 o                         
   7   2   0          0.46         -3.20         2.69 o                         
   8   2   0          5.64         -1.08         4.45 o                         
  -8   3   0          1.29         -3.50         7.65 o                         
  -7   3   0          5.76          5.03         7.65 o                         
  -6   3   0         89.88         79.36         5.72 o                         
  -5   3   0        197.51        183.09         9.83 o                         
  -4   3   0        235.13        256.40         8.24 o                         
  -3   3   0        158.86        169.79         4.45 o                         
  -2   3   0         15.65         11.90         1.47 o                         
  -1   3   0        221.15        183.85         3.69 o                         
   0   3   0        364.96        291.94         4.31 o                         
   1   3   0        603.47        550.65         7.08 o                         
   2   3   0        364.36        382.29         6.85 o                         
   3   3   0         65.69         75.88         3.54 o                         
   4   3   0         53.94         47.46         3.64 o                         
   5   3   0         17.42         13.81         2.57 o                         
   6   3   0         55.09         53.28         4.42 o                         
   7   3   0          5.99          3.43         3.42 o                         
   8   3   0          0.86         -5.93         3.95 o                         
  -8   4   0         10.38         12.79         7.87 o                         
  -7   4   0          2.18         -4.28         4.59 o                         
  -6   4   0         24.34         25.03        10.66 o                         
  -5   4   0         85.29         86.42         6.53 o                         
  -4   4   0         61.96         66.73         6.47 o                         
  -3   4   0        270.67        299.98         6.29 o                         
  -2   4   0        221.39        253.38         5.37 o                         
  -1   4   0       1858.59       1853.87        17.51 o                         
   0   4   0        184.12        180.66         3.87 o                         
   1   4   0        348.23        334.03         5.99 o                         
   2   4   0         17.76         18.04         1.97 o                         
   3   4   0        632.03        676.92        13.12 o                         
   4   4   0         33.84         30.87         3.28 o                         
   5   4   0         22.51         25.89         3.46 o                         
   6   4   0          2.92          1.74         2.46 o                         
   7   4   0         23.03         24.70         7.34 o                         
   8   4   0          0.39         -5.23         3.49 o                         
  -7   5   0         11.20          9.63         6.56 o                         
  -6   5   0         97.84         91.86        15.37 o                         
  -5   5   0          2.39          4.28         4.98 o                         
  -4   5   0          1.32         -1.35         2.67 o                         
  -3   5   0        108.12        114.76         6.07 o                         
  -2   5   0        827.78        900.85        14.02 o                         
  -1   5   0        687.70        746.11        10.31 o                         
   0   5   0        978.89       1028.46        11.29 o                         
   1   5   0       1713.17       1762.42        17.99 o                         
   2   5   0        111.66        123.49         5.13 o                         
   3   5   0         67.26         74.10         5.16 o                         
   4   5   0         33.13         28.78         3.67 o                         
   5   5   0         20.35         28.10         4.77 o                         
   6   5   0         46.25         38.21         5.07 o                         
   7   5   0         27.00         19.23         4.81 o                         
   8   5   0          1.65         -6.83         9.34 o                         
  -7   6   0         15.28          7.18        10.93 o                         
  -6   6   0         26.10         23.06         8.97 o                         
  -5   6   0         51.97         45.37         7.19 o                         
  -4   6   0         20.04         14.56         3.91 o                         
  -3   6   0          5.76          7.64         3.01 o                         
  -2   6   0         46.89         47.22         4.18 o                         
  -1   6   0        387.58        395.16         9.98 o                         
   0   6   0        182.63        210.80         6.31 o                         
   1   6   0         36.54         33.44         3.17 o                         
   2   6   0        129.52        145.75         6.52 o                         
   3   6   0        197.13        205.53         8.02 o                         
   4   6   0         47.95         42.13         4.66 o                         
   5   6   0         70.53         58.62         5.41 o                         
   6   6   0         49.92         60.15        17.11 o                         
   7   6   0         20.25         18.62        11.81 o                         
  -6   7   0         35.14         34.67        16.24 o                         
  -5   7   0          5.66          2.40         3.47 o                         
  -4   7   0         16.92          8.69         4.88 o                         
  -3   7   0         14.38         18.30         4.05 o                         
  -2   7   0         82.27         90.53         7.62 o                         
  -1   7   0        151.28        160.69         7.50 o                         
   0   7   0         61.10         59.33         4.46 o                         
   1   7   0         56.64         48.90         3.80 o                         
   2   7   0         10.28         10.74         4.00 o                         
   3   7   0         23.86         25.79         3.80 o                         
   4   7   0        225.98        264.08        10.13 o                         
   5   7   0          3.42          1.28         3.41 o                         
   6   7   0         11.82          9.09         3.92 o                         
   7   7   0         20.61         22.15         4.81 o                         
  -6   8   0          3.12         -6.09         7.82 o                         
  -5   8   0          0.16         -5.16         6.59 o                         
  -4   8   0         11.90          3.24         3.84 o                         
  -3   8   0          1.63          0.30         3.35 o                         
  -2   8   0         23.47         24.38         4.39 o                         
  -1   8   0          7.06          3.01         2.78 o                         
   0   8   0         13.00         14.32         3.15 o                         
   1   8   0         11.84         12.06         2.75 o                         
   2   8   0          5.71          8.41         3.21 o                         
   3   8   0         24.82         22.39         5.43 o                         
   4   8   0         79.12        102.48         9.01 o                         
   5   8   0         11.53          8.83         4.06 o                         
   6   8   0          5.75          7.32         4.12 o                         
  -5   9   0          6.96          0.67         7.11 o                         
  -4   9   0         15.85         14.94         6.30 o                         
  -3   9   0         40.45         42.89         6.73 o                         
  -2   9   0         93.07         89.71        11.27 o                         
  -1   9   0         48.10         39.27         4.82 o                         
   0   9   0         22.64         24.10         4.13 o                         
   1   9   0         57.50         43.01         6.51 o                         
   2   9   0         11.77          8.41         3.00 o                         
   3   9   0         85.86         80.74        11.70 o                         
   4   9   0         58.12         46.66         7.22 o                         
   5   9   0         10.30         12.74         4.34 o                         
  -3  10   0          0.33         -4.19         5.58 o                         
  -2  10   0         15.54         10.84         4.48 o                         
  -1  10   0         14.69         12.45         4.12 o                         
   0  10   0         11.12         13.71         3.86 o                         
   1  10   0         10.11          9.25         3.40 o                         
   2  10   0         15.08         10.46         3.21 o                         
   3  10   0         20.09         12.80         3.71 o                         
   4  10   0          5.41          3.04         5.16 o                         
  -2  11   0          0.46         -6.54         4.36 o                         
  -1  11   0          1.10         -6.42         4.28 o                         
   0  11   0         10.76          5.29         4.21 o                         
   1  11   0          5.93          4.50         3.81 o                         
   2  11   0         23.12         22.07         4.37 o                         
   3  11   0         19.17         15.67         4.21 o                         
  -2 -11   1          1.75          5.03         6.89 o                         
  -1 -11   1          8.91          9.07         9.29 o                         
   0 -11   1          8.98          2.30         8.75 o                         
   1 -11   1          6.78          2.95         6.45 o                         
  -4 -10   1         17.90         11.56        15.09 o                         
  -3 -10   1         22.75         17.53        15.69 o                         
  -2 -10   1         17.24         12.73         8.58 o                         
  -1 -10   1         15.39         12.92         9.89 o                         
   0 -10   1         23.07         30.06         8.31 o                         
   1 -10   1         39.57         53.91        10.39 o                         
   2 -10   1          6.22         -0.14         4.83 o                         
   3 -10   1          1.26         -1.71        11.48 o                         
  -5  -9   1         39.61         45.16        11.59 o                         
  -4  -9   1         16.44         10.06         9.40 o                         
  -3  -9   1          4.00          5.93         5.11 o                         
  -2  -9   1          7.54          3.67         5.52 o                         
  -1  -9   1         14.52         10.96         3.20 o                         
   0  -9   1         35.81         32.41         4.92 o                         
   1  -9   1         19.26         17.31         7.27 o                         
   2  -9   1          2.04          0.86         3.90 o                         
   3  -9   1         12.99          6.01         5.43 o                         
   4  -9   1          2.87         -1.58         4.69 o                         
   5  -9   1          2.22         -7.67        10.44 o                         
  -6  -8   1          6.23          3.47        17.38 o                         
  -5  -8   1         17.94         17.21        12.13 o                         
  -4  -8   1          3.52          8.28         7.76 o                         
  -3  -8   1          6.17          5.73         5.46 o
[truncated: 366,445 more chars]
